# Supplementary material for: Computational and experimental analysis of the glycophosphatidylinositol-anchored proteome of the human parasitic nematode Brugia malayi
Source: PLoS One. 2019 Sep 12;14(9):e0216849. doi: 10.1371/journal.pone.0216849 (PMC6742230; doi:10.1371/journal.pone.0216849)
Supplement: S1 Table — List of proteins predicted to be B. malayi GPI-APs along with the prediction program(s) that identified that protein. Proteins that did not have N-terminal sequence or had more than three predicted transmembrane domains were removed. Wormbase ID is used as an identifier for each protein. C-terminal cleavage site / omega site predictions and quality scores are included when information was available. We compiled the available synonym identifiers and utilized those identifiers to compare the presence of these predicted GPI-APs with previously published B. malayi proteomes. The proteins that were identified in our LC-MS/MS data are highlighted in yellow. (XLSX) [file pone.0216849.s004.xlsx]

## Sheet: S1 Table Bm predicted GPI-APome
		GPIAP Prediction								Proteome Comparison
	Wormbase ID	GPISOM	PredGPI	BigPI	GPISOM Best Cleavage site (1)	PREDGPI omega-site position (2)	PREDGPI prediction accuracy (3)	big-PI omega site position (2)	big-PI quality of site (4)	ES 2008 (5)	ES 2009 (6)	SS 2011 (7)	BDR 2015 (8)	EV 2018 (9)	Synonym
	Bm10335	X														0	0
	Bm10340	X			C-31	22	probable						X		Bm1_13290A, Bm1_17290A, Bm1_17285A	1	2
	Bm10377	X													Bm1_14575A	0	1
	Bm10434	X													Bm1_42680	0	1
	Bm10514	X			C-19								X		Bm1_17775A, Bm1_17765A, Bm1_17770A	1	2
	Bm10716	X										X	X		Bm1_09780A	2	3
	Bm10742	X			C-20										Bm1_26130A	0	1
	Bm10822a		X			6412	probable			X	X	X	X		Bm1_45480, Bm1_45475	4	5
	Bm10822b		X			6444	probable			X	X	X	X		Bm1_45480, Bm1_45475	4	5
	Bm10828	X	X		C-18	182	highly probable					X	X		Bm1_45385	2	3
	Bm10843a	X	X	X		233	highly probable	231	S			X	X		Bm1_45135	2	3
	Bm10901	X			C-27											0	0
	Bm10917	X			C-24											0	0
	Bm11088	X			C-17							X			Bm1_14915A	1	2
	Bm11112	X			C-27										Bm1_23240A	0	1
	Bm11495	X			C-12											0	0
	Bm11557	X			C-15											0	0
	Bm11673	X			C-31											0	0
	Bm119	X				216	probable									0	0
	Bm1207	X	X	X		160	highly probable	159	S						Bm1_53965A	0	1
	Bm12109	X				399	weakly probable					X	X		Bm1_06970A, Bm1_06975A, Bm1_28630A	2	3
	Bm12349	X	X		C-5	544	highly probable								Bm1_26885A	0	1
	Bm1242	X														0	0
	Bm12628a		X			2512	probable					X	X		Bm1_21255A	2	3
	Bm12628b		X			2510	probable					X	X		Bm1_21255A	2	3
	Bm12798a	X										X			Bm1_06180A	1	2
	Bm12798b	X										X			Bm1_06180A	1	2
	Bm1282	X			C-17											0	0
	Bm12829	X			C-29							X			Bm1_47835, Bm1_47830	1	2
	Bm12983	X	X			513	highly probable					X	X		Bm1_29405A	2	3
	Bm12991	X		X	C-28			263	S			X	X		Bm1_47180A, Bm1_47185A, Bm1_11110A	2	3
	Bm13082	X			C-28											0	0
	Bm13114a	X			C-27											0	0
	Bm13388	X		X	C-23			102	P					X	A0A0K0IXP0	5	6
	Bm13462	X			C-24	116	highly probable									0	0
	Bm1370	X	X		C-32	97	highly probable									0	0
	Bm13869	X										X	X		Bm1_20605A	2	3
	Bm14080	X													Bm1_05280A	0	1
	Bm14094	X	X			118	weakly probable									0	0
	Bm14106		X			16	weakly probable									0	0
	Bm1413	X			C-18											0	0
	Bm14824a	X										X	X		Bm1_31830A	2	3
	Bm1535	X			C-32							X	X		Bm1_43810	2	3
	Bm155a	X	X	X	C-30	102	probable	102	S						Bm1_00315A, Bm1_14730A	0	1
	Bm1622		X	X		41	probable	45	S							0	0
	Bm1666a	X										X			Bm1_02100A, Bm1_00870A, Bm1_19970A	1	2
	Bm16935	X			C-9											0	0
	Bm17065	X			C-25										Bm1_10590A	0	1
	Bm17088	X														0	0
	Bm1710c	X	X			390	probable								Bm1_00335A, Bm1_15450A	0	1
	Bm17228	X														0	0
	Bm17311	X	X	X	C-26	223	weakly probable	223	P							0	0
	Bm17348	X														0	0
	Bm17431	X			C-5											0	0
	Bm17473		X			129	weakly probable									0	0
	Bm17595	X			C-32											0	0
	Bm17598	X			C-20											0	0
	Bm17820	X										X			Bm1_29525A	1	2
	Bm17830	X			C-4											0	0
	Bm17969	X														0	0
	Bm18009		X			63	probable								Bm1_24775A	0	1
	Bm18021	X	X		C-32	129	probable									0	0
	Bm18052	X								X	X	X			Bm1_25940A, Bm1_25935A	3	4
	Bm18054	X			C-12											0	0
	Bm18060	X			C-23										Bm1_04650A	0	1
	Bm18064	X														0	0
	Bm18112	X			C-29							X	X		Bm1_11505A, Bm1_11500A, Bm1_34820A	2	3
	Bm1904	X	X	X		230	probable	224	P			X			Bm1_31370	1	2
	Bm1910	X	X	X	C-11	329	highly probable	336	P						Bm1_09795A, Bm1_34400A	0	1
	Bm1972a	X	X			454	highly probable					X	X		Bm1_00020A, Bm1_20050A, Bm1_27445A	2	3
	Bm2015	X			C-30							X	X		Bm1_37960	2	3
	Bm2040	X														0	0
	Bm2080a	X													Bm1_39940	0	1
	Bm2099	X			C-32							X			Bm1_22470A, Bm1_26230A	1	2
	Bm2102	X										X			Bm1_12470A	1	2
	Bm2112	X			C-15											0	0
	Bm2327		X			653	highly probable				X	X	X		Bm1_28500A	3	4
	Bm2391	X										X			Bm1_28165A	1	2
	Bm2418a	X	X			417	highly probable				X	X	X		Bm1_24820A	3	4
	Bm2494	X										X			Bm1_12215A	1	2
	Bm254	X				426	highly probable								Bm1_03255A	0	1
	Bm2559	X										X	X		Bm1_35535A	2	3
	Bm2565	X	X			261	probable					X	X		Bm1_20230A	2	3
	Bm2698	X			C-7										Bm1_49710	0	1
	Bm2712a		X	X		874	highly probable	876	S		X		X		Bm1_31085	2	3
	Bm2712b	X	X	X	C-22	867	highly probable	869	S		X		X		Bm1_31085	2	3
	Bm2753	X													Bm1_33145	0	1
	Bm2817	X													Bm1_12680A	0	1
	Bm282	X	X		C-17	435	highly probable									0	0
	Bm2821		X			360	weakly probable					X	X		Bm1_03620A	2	3
	Bm2861a		X			1222	probable				X	X	X		Bm1_39935	3	4
	Bm2861b		X			1269	weakly probable				X	X	X		Bm1_39935	3	4
	Bm2864	X			C-26	272	probable					X			Bm1_43200	1	2
	Bm2884	X			C-18											0	0
	Bm294		X			75	weakly probable									0	0
	Bm3016	X	X		C-23	104	probable									0	0
	Bm3165	X	X		C-29	115	highly probable									0	0
	Bm3215	X			C-24							X	X		Bm1_37495	2	3
	Bm3362	X			C-15											0	0
	Bm3405a	X			C-22	185	probable								Bm1_51750	0	1
	Bm3439	X			C-30						X	X			Bm1_34265, Bm1_34270	2	3
	Bm3455	X								X		X			Bm1_13290A, Bm1_13165A	2	3
	Bm3505	X			C-10							X	X		Bm1_16235A	2	3
	Bm357	X			C-25											0	0
	Bm3657	X	X	X	C-23	214	highly probable	216	P							0	0
	Bm367	X			C-27							X			Bm1_20105A	1	2
	Bm3721		X			677	weakly probable					X			Bm1_29200A, Bm1_29205A	1	2
	Bm3832		X			248	weakly probable					X	X		Bm1_02820A	2	3
	Bm3881	X	X		C-30	107	highly probable				X	X			Bm1_34505A	2	3
	Bm3992	X	X		C-26	427	probable					X	X		Bm1_38910, Bm1_38915	2	3
	Bm3996	X										X	X		Bm1_16375A, Bm1_17125A	2	3
	Bm4001	X		X	C-26			155	P		X	X			Bm1_34590A	2	3
	Bm4077*		X			404	weakly probable					X	X		Bm1_39970	2	3
	Bm4085a	X	X	X		1416	probable	1420	S						Bm1_28365A	0	1
	Bm4085b	X	X	X		1447	probable	1451	S						Bm1_28365A	0	1
	Bm4089a	X			C-26							X	X		Bm1_41465A	2	3
	Bm4089b	X			C-26							X	X		Bm1_41465A	2	3
	Bm4089c	X			C-26							X	X		Bm1_41465A	2	3
	Bm4098	X										X	X		Bm1_45745	2	3
	Bm4175b	X														0	0
	Bm4198	X			C-13										Bm1_37525	0	1
	Bm4207a	X			C-25\										Bm1_10315A, Bm1_18505A	0	1
	Bm4245		X			712	probable					X	X		Bm1_35120A	2	3
	Bm4373a	X	X	X	C-23	233	highly probable	237	P			X	X		Bm1_40090	2	3
	Bm4373b	X	X	X	C-23	260	highly probable	264	P			X	X		Bm1_40090	2	3
	Bm4501		X			864	weakly probable				X	X			Bm1_40825, Bm1_40830	2	3
	Bm4559	X													Bm1_25750A	0	1
	Bm4616	X								X		X	X		Bm1_19610A, Bm1_22360A, Bm1_22365A, Bm1_53250A	3	4
	Bm4629a	X	X		C-18	198	probable				X	X	X		Bm1_45130	3	4
	Bm4629b	X									X	X	X		Bm1_45130	3	4
	Bm4640	X													Bm1_54525A	0	1
	Bm4690	X			C-32							X	X		Bm1_41050A, Bm1_41055A	2	3
	Bm4784		X			754	probable						X		Bm1_14185A	1	2
	Bm4885	X			C-9											0	0
	Bm49	X														0	0
	Bm4903d	X			C-28							X	X		Bm1_38590	2	3
	Bm4983a	X	X		C-26	255	probable					X			Bm1_50605	1	2
	Bm5088a	X											X		Bm1_40795	1	2
	Bm5106	X	X			219	weakly probable								Bm1_43390	0	1
	Bm533c	X			C-6							X			Bm1_35335A	1	2
	Bm533d	X			C-6							X			Bm1_35335A	1	2
	Bm5370	X			C-19							X	X		Bm1_50165	2	3
	Bm5444	X		X				277	S			X	X		Bm1_34100	2	3
	Bm567	X				182	probable								Bm1_42345	0	1
	Bm5698	X			C-21							X			Bm1_15720A	1	2
	Bm5765		X			914	Weakly probable					X	X		Bm1_26760A	2	3
	Bm5774	X			C-30								X		Bm1_39815	1	2
	Bm578	X														0	0
	Bm5834a	X			C-13					X	X	X	X		Bm1_50630	4	5
	Bm5896	X													Bm1_10665A	0	1
	Bm6104	X	X		C-27	524	probable					X	X		Bm1_39790	2	3
	Bm6108	X		X	C-24			500	S						Bm1_08380A	0	1
	Bm6136	X													Bm1_47505A	0	1
	Bm6183	X			C-30							X	X		Bm1_38115	2	3
	Bm6193	X	X		C-25	596	highly probable					X			Bm1_57225A	1	2
	Bm6256	X													Bm1_20765A	0	1
	Bm6258	X													Bm1_16270A	0	1
	Bm6352	X										X			Bm1_50710	1	2
	Bm6440	X	X	X	C-25	87	highly probable	87	S							0	0
	Bm6472	X	X	X	C-20	173	probable	177	P						Bm1_51920	0	1
	Bm6479a	X			C-4	182	weakly probable					X	X		Bm1_20600A	2	3
	Bm6514	X			C-30							X	X		Bm1_39730	2	3
	Bm6608	X			C-27							X			Bm1_54790A	1	2
	Bm6639	X	X			568	probable					X	X		Bm1_46735A	2	3
	Bm6640	X	X		C-12	181	probable								Bm1_17850A	0	1
	Bm667b	X										X	X		Bm1_45055	2	3
	Bm6700	X	X		C-26	262	highly probable					X			Bm1_29610A	1	2
	Bm6843	X			C-20							X	X		Bm1_10115A	2	3
	Bm6879	X	X			138	probable					X	X		Bm1_39305	2	3
	Bm7075	X	X		C-14	393	highly probable					X			Bm1_32845	1	2
	Bm7099	X	X	X	C-24	417	probable	417	S			X	X		Bm1_32890	2	3
	Bm7121	X			C-21							X	X		Bm1_36590	2	3
	Bm7163	X			C-32										Bm1_36525	0	1
	Bm7176	X			C-18							X	X		Bm1_03890A	2	3
	Bm7220	X				198	highly probable				X	X	X		Bm1_53720A, Bm1_53725A	3	4
	Bm7256	X	X		C-21	95	probable									0	0
	Bm7382	X	X			134	probable					X	X		Bm1_01550A	2	3
	Bm7440	X			C-27	242	highly probable									0	0
	Bm7618	X										X			Bm1_36165A, Bm1_36160A, Bm1_36155A	1	2
	Bm7648a	X								X	X	X	X		Bm1_46740A	4	5
	Bm7749r	X	X		C-27	241	probable						X		Bm1_05140A, Bm1_29905A	1	2
	Bm7810	X	X			315	probable									0	0
	Bm7871	X													Bm1_53390A	0	1
	Bm7913	X			C-19											0	0
	Bm7941a	X											X		Bm1_00205A	1	2
	Bm7941b	X											X		Bm1_00205A	1	2
	Bm8086	X			C-20							X			Bm1_17580A	1	2
	Bm816	X	X			118	probable									0	0
	Bm8289	X			C-23	40	highly probable								Bm1_25165A	0	1
	Bm8463	X		X	C-19			329	P			X			Bm1_14765A	1	2
	Bm8494		X			3371	weakly probable			X	X	X	X		Bm1_08985A, Bm1_09895A, Bm1_02990A, Bm1_02995A, Bm1_11225A, Bm1_11675A, Bm1_53440A	4	5
	Bm8527	X			C-23						X	X	X		Bm1_47660	3	4
	Bm8528	X			C-16										Bm1_43010	0	1
	Bm8610	X													Bm1_25955A	0	1
	Bm8837	X	X		C-16	238	highly probable								Bm1_16525A	0	1
	Bm8924	X	X		C-29	459	highly probable			X	X	X	X		Bm1_19875A, Bm1_23105A	4	5
	Bm8928	X	X		C-9	203	highly probable			X	X	X	X	X	Bm1_13900A, A0A0I9N412	5	6
	Bm8956	X			C-22										Bm1_43405	0	1
	Bm9073	X	X		C-27	161	probable					X	X		Bm1_24600A	2	3
	Bm9252	X													Bm1_31445A	0	1
	Bm9270	X			C-14										Bm1_07290A	0	1
	Bm9359	X			C-5							X			Bm1_17475A, Bm1_26670A	1	2
	Bm9477	X	X		C-32	129	probable									0	0
	Bm9591	X				88	weakly probable								Bm1_29040A	0	1
	Bm9685	X	X			70	probable					X	X		Bm1_23530A	2	3
	Bm9723	X	X			300	probable								Bm1_29845A	0	1
	Bm9860	X	X		C-13	171	highly probable								Bm1_05380A	0	1
	Bm9872a	X			C-16							X	X		Bm1_41490A	2	3
	Bm9924	X	X	X	C-25	516	probable	520	P		X	X			Bm1_33600	2	3
	Bm9984	X											X		Bm1_52290	1	2
Total	210	188	76	24						10	23	100	77	2	# of GPIAP proteins matches not found	98	52	is # of unidentified proteins without synonym
1. GPISOM: Best Cleavage site is reported as C-terminus minus # of amino acids															Matchesfound	112	46
2. PREDGPI and big-PI: omega site position is reported as position on primary amino acid sequence
3. PREDGPI: prediction accuracy is noted as highly probable when specificity is higher than 99.9% ;probable when the specificity ranges between 99.9% to 99.5%; weakly probablewhen the specificity ranges 99.5% and 99.0%
4. big-PI quality of site is reported as P=Probable and S=somewhat probable
5. ES 2008: identified as Excretory Secretory Protein by Moreno, Y. and T.G. Geary, Stage- and Gender-Specific Proteomic Analysis of Brugia malayi Excretory-Secretory Products. PLOS Neglected Tropical Diseases, 2008. 2(10): p. e326.
6. ES 2009: identified as Excretory Secretory Protein by Bennuru, S., et al., Brugia malayi Excreted/Secreted Proteins at the Host/Parasite Interface: Stage- and Gender-Specific Proteomic Profiling. PLoS Neglected Tropical Diseases, 2009. 3(4): p. e410
7. SS 2011: identified in one of five stage specific proteomes by Bennuru, S., et al., Stage-specific proteomic expression patterns of the human filarial parasite Brugia malayi and its endosymbiont Wolbachia. Proceedings of the National Academy of Sciences, 2011. 108(23): p. 9649.
8. BDR 2015: identified as in digestive tract, reproductive tract or body wall proteome Morris, C.P., et al., A Proteomic Analysis of the Body Wall, Digestive Tract, and Reproductive Tract of Brugia malayi. PLoS Neglected Tropical Diseases, 2015. 9(9): p. e0004054.
9. EV 2018: identified as protein found in extracellular vesicle by Harischandra, H., et al., Profiling extracellular vesicle release by the filarial nematode Brugia malayi reveals sex-specific differences in cargo and a sensitivity to ivermectin. PLoS Neglected Tropical Diseases, 2018. 12(4): p. e0006438
Cells highlighted in yellow designate proteins present in our LC-MS/MS data.
