# Supplementary material for: Computational and experimental analysis of the glycophosphatidylinositol-anchored proteome of the human parasitic nematode Brugia malayi
Source: PLoS One. 2019 Sep 12;14(9):e0216849. doi: 10.1371/journal.pone.0216849 (PMC6742230; doi:10.1371/journal.pone.0216849)
Supplement: S2 Table — List of proteins identified from adult B. malayi not treated with PI-PLC enzyme. Proteins from the intact worms were identified using LC-MS/MS. Spectral data was searched against B. malayi and its endosymbiont Wolbachia using Byonic software from Protein Metrics to identify proteins. Rows highlighted in yellow match a protein identified in B. malayi predicted GPI-APome. Proteins that only had one unique peptide are highlighted in red and were not used in further analysis. (XLSX) [file pone.0216849.s005.xlsx]

## Sheet: S2 Bm Surface Mock LC-MSMS
Rank (1)	Protein # (2)	Wormbase ID	Description	LogProb (3)	Best LogProb (4)	Best Score (5)	# TotIntensity (6)	# Spectra (7)	# Uniq (8)	# Mods (9)	Coverage (10)	# AAs (11)
3	2028	Bm13653	>Bm13653 wormpep=BM37460 gene=WBGene00233914 locus=Bma-daf-21 status=Confirmed	-128.59	-10.65	671	1052073933	664	52	16	48.81	717
5	2316	Bm13880	>Bm13880 wormpep=BM02846 gene=WBGene00234141 locus=Bma-tpi-1 status=Confirmed product="triosephosphate isomerase, putative"	-103.28	-12.44	738.5	4.40888e+09	824	33	19	49.8	247
6	8894	Bm5505	>Bm5505 wormpep=BM42560 gene=WBGene00225766 status=Confirmed product="Gamma-glutamyltranspeptidase family protein"	-103.1	-10.44	738.5	1.27138e+09	363	38	14	36.51	567
8	6572	Bm3611	>Bm3611 wormpep=BM34703 gene=WBGene00223872 locus=Bma-hsp-1 status=Confirmed uniprot=P27541	-93.03	-9.92	697.7	5.12112e+08	321	36	9	38.76	645
9	8985	Bm5580	>Bm5580 wormpep=BM03010 gene=WBGene00225841 locus=Bma-aldo-1 status=Confirmed product="fructose-bisphosphate aldolase 1, putative"	-88.15	-10.37	694.7	4.54352e+08	194	20	5	46.01	363
10	11213	Bm7385	>Bm7385 wormpep=BM40580 gene=WBGene00227646 status=Confirmed	-76.41	-10.92	741.8	1.47428e+09	382	31	16	60.7	257
12	2427	Bm13965	>Bm13965 wormpep=BM39869 gene=WBGene00234226 status=Confirmed product="enolase, putative"	-75.28	-11.92	725.3	530474568	278	23	6	41.9	432
13	7384	Bm4259b	>Bm4259b wormpep=BM36721 gene=WBGene00224520 status=Confirmed product="14-3-3-like protein 2, putative"	-71.99	-11.92	751.4	467451926	205	23	5	68.24	255
14	7011	Bm3952a	>Bm3952a wormpep=BM39283 gene=WBGene00224213 status=Confirmed product="OV-16 antigen precursor, putative"	-70.77	-9.75	626.3	2.03807e+08	167	20	8	56.52	230
15	13237	Bm9816	>Bm9816 wormpep=BM29656 gene=WBGene00230077 status=Confirmed product="leucyl aminopeptidase, putative"	-66.67	-11.65	715.4	5.70311e+08	186	23	11	26.62	462
16	7406	Bm4277	>Bm4277 wormpep=BM07125 gene=WBGene00224538 locus=Bma-lec-2 status=Confirmed product="galectin, putative"	-66.51	-10.92	739.1	8.93058e+08	269	29	12	52.5	280
17	6571	Bm3610	>Bm3610 wormpep=BM42346 gene=WBGene00223871 status=Confirmed product="Core-2\/I-Branching enzyme family protein"	-63.27	-10.82	699.4	3.69984e+08	167	21	4	27.95	483
18	2041	Bm13663	>Bm13663 wormpep=BM05286 gene=WBGene00233924 locus=Bma-hsp-110 status=Confirmed product="Hypothetical 86.9 kDa protein C30C11.4 in chromosome III, putative"	-61.82	-9.37	640.8	1.71207e+08	172	33	0	35.25	817
19	9135	Bm5699a	>Bm5699a wormpep=BM19881 gene=WBGene00225960 status=Confirmed uniprot=P48812	-60.44	-11.47	728.2	1.00776e+09	288	25	9	50.74	339
20	9600	Bm6084	>Bm6084 wormpep=BM45192 gene=WBGene00226345 locus=Bma-npa-1 status=Partially_confirmed	-60.18	-12.55	882.8	6.15903e+09	568	41	10	33.66	3265
21	7242	Bm4147	>Bm4147 wormpep=BM40365 gene=WBGene00224408 locus=Bma-mdh-1 status=Partially_confirmed product="Malate dehydrogenase, cytoplasmic, putative"	-59.19	-9.92	659.4	2.52222e+08	126	20	4	40.3	330
22	1878	Bm13317	>Bm13317 wormpep=BM41872 gene=WBGene00233578 locus=Bma-ipgm-1 status=Confirmed uniprot=Q4VWF8 product="2,3-bisphosphoglycerate-independent phosphoglycerate mutase, putative"	-58.88	-9.82	623.3	1.68573e+08	147	25	4	34.37	515
23	1175	Bm11471c	>Bm11471c wormpep=BM41201 gene=WBGene00231732 status=Partially_confirmed	-58.8	-8.37	592.9	8.65303e+07	105	33	2	15.69	1530
24	379	Bm10410	>Bm10410 wormpep=BM23434 gene=WBGene00230671 status=Confirmed	-56.66	-9.76	719.2	3.97961e+08	234	35	12	56.33	300
25	9224	Bm5772	>Bm5772 wormpep=BM24101 gene=WBGene00226033 status=Confirmed product="Variant SH3 domain containing protein"	-54.61	-10.47	679.4	1.41735e+09	231	17	7	70.87	127
26	6221	Bm3339	>Bm3339 wormpep=BM23987 gene=WBGene00223600 locus=Bma-ldh-1 status=Confirmed	-54.41	-9.92	697	6.63292e+08	184	20	7	36.93	352
27	2264	Bm13839	>Bm13839 wormpep=BM02309 gene=WBGene00234100 locus=Bma-pgk-1 status=Confirmed product="Phosphoglycerate kinase, putative"	-53.95	-9.8	642.2	1.25263e+08	103	17	3	36.63	415
28	2140	Bm13736	>Bm13736 wormpep=BM03351 gene=WBGene00233997 locus=Bma-tkt-1 status=Partially_confirmed product="transketolase, putative"	-40.97	-7.92	581.4	9.41929e+07	102	19	1	24.6	622
29	6625	Bm3649	>Bm3649 wormpep=BM39816 gene=WBGene00223910 status=Confirmed product="24 kDa secreted protein, putative"	-40.92	-8.92	620.3	8.20349e+07	60	14	3	50.71	211
30	4529	Bm2001	>Bm2001 wormpep=BM32944 gene=WBGene00222262 status=Confirmed	-40.32	-10.37	664.9	6.42476e+08	219	17	6	61.44	153
31	6545	Bm3590	>Bm3590 wormpep=BM33051 gene=WBGene00223851 status=Confirmed product="Pyruvate kinase, M2 isozyme, putative"	-39.3	-10.92	690.3	2.46933e+08	120	21	3	33.63	556
32	8940	Bm5544	>Bm5544 wormpep=BM04318 gene=WBGene00225805 locus=Bma-act-5 status=Confirmed uniprot=P90689 product="actin, putative"	-38.35	-8.42	608.2	2.9053e+08	128	19	6	32.45	376
33	6076	Bm3226	>Bm3226 wormpep=BM44827 gene=WBGene00223487 locus=Bma-prdx-2 status=Partially_confirmed uniprot=Q17172	-34.95	-5.76	596	4.5947e+08	198	18	6	45.15	206
34	11994	Bm8327	>Bm8327 wormpep=BM43859 gene=WBGene00228588 status=Partially_confirmed	-33.16	-10.37	651.3	225432525	120	9	1	20.17	352
35	8042	Bm4801b	>Bm4801b wormpep=BM42714 gene=WBGene00225062 locus=Bma-let-805 status=Partially_confirmed product="Fibronectin type III domain containing protein"	-33.07	-6.42	488.8	3.19515e+07	58	27	1	5.69	4678
36	5758	Bm2957	>Bm2957 wormpep=BM03624 gene=WBGene00223218 status=Confirmed product="major sperm protein, putative"	-32.56	-11.47	740.4	277507331	49	8	3	30.72	153
37	2398	Bm13946	>Bm13946 wormpep=BM45316 gene=WBGene00234207 locus=Bma-gpi-1 status=Partially_confirmed	-32.25	-7.5	563.2	7.99659e+07	86	20	4	15.92	873
38	5970	Bm3146a	>Bm3146a wormpep=BM27799 gene=WBGene00223407 locus=Bma-far-1 status=Confirmed uniprot=Q93142 product="BM20, putative"	-31.77	-6.9	608.6	1.36785e+09	361	20	2	53.73	201
38	5971	Bm3146b	>Bm3146b wormpep=BM31114 gene=WBGene00223407 locus=Bma-far-1 status=Confirmed product="BM20, putative"
39	2445	Bm13980	>Bm13980 wormpep=BM30127 gene=WBGene00234241 status=Confirmed product="Transaldolase, putative"	-31.4	-6.78	558	1.99203e+08	116	23	2	52.48	322
40	2129	Bm13727	>Bm13727 wormpep=BM34559 gene=WBGene00233988 status=Confirmed	-31.02	-11.55	857.8	3.31431e+08	155	10	4	39.24	158
41	9141	Bm5701	>Bm5701 wormpep=BM40482 gene=WBGene00225962 status=Partially_confirmed	-30.68	-9.65	607.2	1.65875e+08	134	14	5	14.99	674
42	9303	Bm5834a	>Bm5834a wormpep=BM27756 gene=WBGene00226095 status=Confirmed	-30.47	-5.22	502.6	7.41958e+07	72	16	1	39.67	368
42	9304	Bm5834b	>Bm5834b wormpep=BM37737 gene=WBGene00226095 status=Confirmed
43	2648	Bm14250	>Bm14250 wormpep=BM41829 gene=WBGene00234511 status=Confirmed	-30.06	-9.65	647.2	6.59154e+07	88	16	1	41.07	319
44	10879	Bm7118a	>Bm7118a wormpep=BM37793 gene=WBGene00227379 locus=Bma-ccg-1 status=Confirmed	-29.44	-12.82	791.6	93003339	84	13	2	41.88	234
44	10880	Bm7118b	>Bm7118b wormpep=BM19227 gene=WBGene00227379 locus=Bma-ccg-1 status=Confirmed
45	616	Bm10669a	>Bm10669a wormpep=BM45568 gene=WBGene00230930 locus=Bma-cpi-3 status=Confirmed	-29.37	-10.92	698.7	3.71113e+08	103	7	2	30.43	161
46	3799	Bm17727	>Bm17727 wormpep=BM45168 gene=WBGene00268869 status=Partially_confirmed	-28.16	-9.65	618.7	5.11636e+07	59	9	0	17.26	394
47	7940	Bm4711	>Bm4711 wormpep=BM45236 gene=WBGene00224972 status=Confirmed	-27.85	-10.47	664.6	2.53689e+08	118	8	2	39.01	141
48	2312	Bm13876	>Bm13876 wormpep=BM32585 gene=WBGene00234137 locus=Bma-pyp-1 status=Partially_confirmed product="inorganic pyrophosphatase, putative"	-26.56	-7.92	587.6	1.53822e+08	98	15	3	31.2	343
49	7938	Bm4709	>Bm4709 wormpep=BM31941 gene=WBGene00224970 locus=Bma-ttr-51 status=Confirmed	-26.41	-12.62	738.6	1.40983e+08	67	8	3	41.3	138
50	7021	Bm3959	>Bm3959 wormpep=BM19609 gene=WBGene00224220 locus=Bma-csq-1 status=Confirmed	-26.21	-6.85	578.7	2.29953e+08	109	11	2	17.42	419
51	2278	Bm13848	>Bm13848 wormpep=BM39797 gene=WBGene00234109 locus=Bma-gdi-1 status=Confirmed product="Rab GDP dissociation inhibitor alpha, putative"	-25.59	-6.2	527.3	1.40672e+08	135	14	1	30.07	429
52	6718	Bm3724	>Bm3724 wormpep=BM00052 gene=WBGene00223985 locus=Bma-fkb-6 status=Confirmed product="FKBP-type peptidyl-prolyl cis-trans isomerase-59, BmFKBP59"	-25.06	-5.76	526.7	7.75335e+07	77	23	2	38.97	426
53	586	Bm10631	>Bm10631 wormpep=BM27461 gene=WBGene00230892 status=Confirmed product="recombinant antigen R1, identical"	-24.85	-8.52	609.3	8.89441e+07	87	13	4	36.89	206
54	799	Bm10857	>Bm10857 wormpep=BM33529 gene=WBGene00231118 status=Predicted	-23.46	-6.72	580.1	1.24197e+08	77	13	2	33.8	284
55	4700	Bm2151	>Bm2151 wormpep=BM19667 gene=WBGene00222412 status=Confirmed uniprot=P67877	-22.85	-10.55	709.2	1384232976	252	15	8	26.01	223
56	752	Bm10819	>Bm10819 wormpep=BM30238 gene=WBGene00231080 status=Partially_confirmed	-22.8	-5.84	529.8	4.74442e+07	57	8	0	29.97	337
57	7437	Bm4303	>Bm4303 wormpep=BM41074 gene=WBGene00224564 status=Confirmed product="trypsin inhibitor, putative"	-22.68	-6.74	578.4	3.87834e+07	53	12	1	21.8	477
58	10578	Bm6870	>Bm6870 wormpep=BM07480 gene=WBGene00227131 locus=Bma-mif-1 status=Confirmed uniprot=P91850 product="Bm-MIF-1, identical"	-21.36	-8.08	659.7	2.20809e+09	212	10	6	26.96	115
59	2136	Bm13733	>Bm13733 wormpep=BM30403 gene=WBGene00233994 locus=Bma-eef-2 status=Confirmed product="translation elongation factor aEF-2, putative"	-21.01	-6.7	539.7	3.65e+07	59	18	2	15.38	852
60	7322	Bm4209a	>Bm4209a wormpep=BM43578 gene=WBGene00224470 status=Partially_confirmed product="Hypothetical FAD-dependent oxidoreductase YEL047C, putative"	-20.96	-6.23	462.7	58032217	58	12	1	21.19	519
60	7323	Bm4209b	>Bm4209b wormpep=BM40014 gene=WBGene00224470 status=Partially_confirmed product="Hypothetical FAD-dependent oxidoreductase YEL047C, putative"
61	4107	Bm1804	>Bm1804 wormpep=BM33680 gene=WBGene00222065 status=Partially_confirmed product="DJ-1 family protein"	-20.05	-6.45	564.8	5.4981e+07	79	10	1	35.75	221
62	12639	Bm9132	>Bm9132 wormpep=BM05544 gene=WBGene00229393 status=Partially_confirmed product="oxidoreductase, aldo\/keto reductase family protein"	-20	-9.82	602.9	8.13778e+07	68	14	2	23.81	378
63	7345	Bm4229	>Bm4229 wormpep=BM34282 gene=WBGene00224490 locus=Bma-pam-1 status=Confirmed product="Peptidase family M1 containing protein"	-19.61	-4.33	473.6	2.8454e+07	44	15	0	14.81	905
64	9831	Bm6267	>Bm6267 wormpep=BM05742 gene=WBGene00226528 locus=Bma-lec-1 status=Confirmed product="galectin, putative"	-19.2	-7.92	580.1	1.26207e+08	79	13	1	38.27	277
65	12448	Bm8924	>Bm8924 wormpep=BM40253 gene=WBGene00229185 status=Confirmed	-18.43	-6.85	567	2.40599e+07	31	9	0	18.48	487
66	12108	Bm8494	>Bm8494 wormpep=BM40753 gene=WBGene00228755 locus=Bma-unc-52 status=Partially_confirmed product="UNC-52\/Perlecan, putative"	-17.18	-5.01	449	3.07455e+07	50	18	0	4.22	3391
67	9414	Bm5931a	>Bm5931a wormpep=BM29931 gene=WBGene00226192 status=Confirmed product="carbohydrate phosphorylase, putative"	-16.7	-4.14	481	2.86233e+07	46	18	3	17.92	854
68	2426	Bm13964	>Bm13964 wormpep=BM43816 gene=WBGene00234225 status=Confirmed	-16.57	-6.3	490.2	2.67517e+07	23	7	0	15.13	489
69	2331	Bm13895a	>Bm13895a wormpep=BM05250 gene=WBGene00234156 locus=Bma-tct-1 status=Confirmed uniprot=P90697 product="Translationally controlled tumor protein, putative"	-16.28	-6.5	539.4	1.36278e+07	27	7	0	45.86	181
70	12640	Bm9133	>Bm9133 wormpep=BM32968 gene=WBGene00229394 status=Confirmed product="calcyclin binding protein-like"	-15.97	-5	488.1	1.52128e+07	21	7	0	27.16	232
71	1727	Bm12956	>Bm12956 wormpep=BM36321 gene=WBGene00233217 status=Confirmed	-15.87	-7.85	577	9.03704e+07	36	8	2	40.14	147
72	715	Bm10781	>Bm10781 wormpep=BM01374 gene=WBGene00231042 locus=Bma-ttr-41 status=Confirmed product="Transthyretin-like family protein"	-15.49	-9.92	640.8	5.14077e+07	23	6	2	37.06	143
73	1054	Bm11145	>Bm11145 wormpep=BM21159 gene=WBGene00231406 status=Confirmed	-15.32	-11.65	722.1	6.79799e+07	31	11	3	28.77	285
74	7728	Bm4533	>Bm4533 wormpep=BM40989 gene=WBGene00224794 status=Confirmed product="OV39 antigen (Fragment)-like"	-15.21	-6.6	544.7	3.58618e+07	48	13	3	45.45	198
75	1584	Bm12803	>Bm12803 wormpep=BM28409 gene=WBGene00233064 locus=Bma-cpl-8 status=Confirmed product="Papain family cysteine protease containing protein"	-15	-6.16	526.3	4.27218e+07	46	14	2	20.49	371
76	8553	Bm5229	>Bm5229 wormpep=BM40146 gene=WBGene00225490 locus=Bma-aagr-2 status=Confirmed	-14.74	-4.1	508.7	48099058	39	14	3	11	918
77	2206	Bm13793	>Bm13793 wormpep=BM42869 gene=WBGene00234054 status=Partially_confirmed product="insulin-degrading enzyme, putative"	-14.14	-3.89	433.8	6.64512e+07	84	18	0	12.88	1040
79	5189	Bm2510	>Bm2510 wormpep=BM06250 gene=WBGene00222771 status=Confirmed product="thioredoxin, putative"	-13.23	-6.88	485.6	8.37007e+07	73	6	2	24.83	145
79	5190	Bm2511	>Bm2511 wormpep=BM38281 gene=WBGene00222772 status=Confirmed product="thioredoxin, identical"
81	2065	Bm13679	>Bm13679 wormpep=BM36345 gene=WBGene00233940 locus=Bma-pdi-2 status=Confirmed	-12.79	-5.78	459.5	5.34739e+07	62	22	2	34	503
82	4628	Bm2088a	>Bm2088a wormpep=BM29657 gene=WBGene00222349 locus=Bma-hsp-25 status=Confirmed product="p27, putative"	-12.75	-9.82	628.2	5.71559e+06	8	4	0	19.31	202
83	3163	Bm1713	>Bm1713 wormpep=BM45287 gene=WBGene00221974 status=Partially_confirmed	-12.67	-5.78	455.3	1.40578e+07	19	5	2	17.86	196
84	3188	Bm1716	>Bm1716 wormpep=BM22632 gene=WBGene00221977 status=Confirmed	-12.46	-4.96	416.3	1.78056e+07	21	9	0	30.39	283
85	4089	Bm18019	>Bm18019 wormpep=BM40391 gene=WBGene00269161 status=Partially_confirmed	-12.23	-6.32	593	1.14663e+08	71	5	1	14.38	473
86	714	Bm10780	>Bm10780 wormpep=BM38888 gene=WBGene00231041 locus=Bma-ttr-48 status=Confirmed product="Transthyretin-like family protein"	-12.1	-4.67	558.2	1.73219e+08	35	6	0	33.77	154
87	9684	Bm6156	>Bm6156 wormpep=BM36029 gene=WBGene00226417 status=Confirmed product="proliferating cell nuclear antigen (PCNA), putative"	-11.78	-6.49	510.3	2.12327e+06	7	4	0	16.29	264
88	10006	Bm6412a	>Bm6412a wormpep=BM28156 gene=WBGene00226673 locus=Bma-crt-1 status=Partially_confirmed product="calreticulin precursor, putative"	-11.67	-6.55	454.3	4.82979e+06	11	6	0	12.35	421
88	10007	Bm6412b	>Bm6412b wormpep=BM26672 gene=WBGene00226673 locus=Bma-crt-1 status=Confirmed product="calreticulin precursor, putative"
89	193	Bm10221	>Bm10221 wormpep=BM34900 gene=WBGene00230482 status=Confirmed product="Pyruvate kinase, muscle isozyme, putative"	-11.46	-6.29	437.9	2.08041e+08	54	6	0	10.78	510
90	7821	Bm4616	>Bm4616 wormpep=BM41592 gene=WBGene00224877 status=Partially_confirmed product="T-cell receptor beta chain ANA 11, putative"	-11.43	-4.18	420.1	3.59448e+07	24	5	1	32.91	158
91	5791	Bm2994a	>Bm2994a wormpep=BM05169 gene=WBGene00223255 locus=Bma-pas-6 status=Confirmed product="Proteasome subunit alpha type 1, putative"	-11.39	-4.75	375.5	1.34314e+07	31	8	0	32.43	259
92	4199	Bm18138	>Bm18138 wormpep=BM41204 gene=WBGene00269278 status=Confirmed	-11.21	-5.28	472.2	2.4831e+07	24	6	0	14.41	451
93	8669	Bm5316a	>Bm5316a wormpep=BM32396 gene=WBGene00225577 locus=Bma-sti-1 status=Partially_confirmed product="TPR Domain"	-10.88	-3.91	374.2	1.95864e+07	37	13	0	31.35	319
94	2262	Bm13838a	>Bm13838a wormpep=BM23976 gene=WBGene00234099 status=Partially_confirmed uniprot=A8QE42	-10.79	-3.48	512.6	2.01661e+07	31	12	2	16.77	471
95	7578	Bm4411	>Bm4411 wormpep=BM04764 gene=WBGene00224672 status=Confirmed product="major sperm protein 3, putative"	-10.75	-5.78	452.7	2.65834e+07	20	4	0	31.48	108
96	12560	Bm9052	>Bm9052 wormpep=BM43233 gene=WBGene00229313 status=Partially_confirmed	-10.72	-6.16	501.9	2.16814e+07	24	6	0	38.97	136
97	4497	Bm1972b	>Bm1972b wormpep=BM41202 gene=WBGene00222233 status=Partially_confirmed product="EGF-like domain containing protein"	-10.66	-4.99	504.7	1.25366e+07	12	7	1	19.83	474
97	4498	Bm1972c	>Bm1972c wormpep=BM42872 gene=WBGene00222233 status=Partially_confirmed product="EGF-like domain containing protein"
98	4518	Bm1994	>Bm1994 wormpep=BM33482 gene=WBGene00222255 status=Confirmed product="valosin containing protein, putative"	-10.46	-5.86	436.9	7.25649e+06	13	9	1	11.58	812
99	11883	Bm8157	>Bm8157 wormpep=BM32807 gene=WBGene00228418 status=Partially_confirmed product="ShTK domain containing protein"	-10.41	-5.9	380.8	3.68957e+06	8	5	0	11.53	503
100	8514	Bm5195a	>Bm5195a wormpep=BM36727 gene=WBGene00225456 status=Confirmed product="elongation factor 1-alpha (EF-1-alpha), putative"	-10.17	-4.14	450	4.72572e+07	16	6	0	11.56	467
101	12559	Bm9051	>Bm9051 wormpep=BM26970 gene=WBGene00229312 status=Confirmed	-9.87	-8.92	635.9	4.42135e+06	8	3	0	12.68	205
102	7990	Bm4759	>Bm4759 wormpep=BM38657 gene=WBGene00225020 status=Partially_confirmed product="haloacid dehalogenase-like hydrolase family protein"	-9.79	-3.78	452.1	6.76508e+06	11	5	0	16.94	301
103	12451	Bm8928	>Bm8928 wormpep=BM23086 gene=WBGene00229189 status=Partially_confirmed	-9.75	-6.51	460.1	24476226	13	3	0	16.38	232
104	2049	Bm13669	>Bm13669 wormpep=BM19087 gene=WBGene00233930 locus=Bma-pas-5 status=Confirmed	-9.66	-9.47	628.9	3.16258e+06	7	3	0	8.87	248
105	12135	Bm8524a	>Bm8524a wormpep=BM04837 gene=WBGene00228785 status=Partially_confirmed product="actin 2, putative"	-9.2	-8.65	596.5	2.30472e+07	21	2	0	5.85	376
105	12136	Bm8524b	>Bm8524b wormpep=BM31866 gene=WBGene00228785 status=Partially_confirmed product="actin 2, putative"
106	7836	Bm4630	>Bm4630 wormpep=BM04969 gene=WBGene00224891 locus=Bma-pdi-3 status=Confirmed product="transglutaminase, putative"	-9.1	-4.14	438.4	1.4709e+07	40	14	0	21.93	497
107	5572	Bm2818	>Bm2818 wormpep=BM44479 gene=WBGene00223079 locus=Bma-uba-1 status=Confirmed	-9.09	-5.57	428.8	8.87845e+06	24	14	2	11.57	1063
108	5739	Bm294	>Bm294 wormpep=BM38275 gene=WBGene00220555 status=Confirmed	-8.91	-6.78	554.5	1.01266e+08	59	5	2	22.11	95
109	8786	Bm5414	>Bm5414 wormpep=BM36868 gene=WBGene00225675 locus=Bma-gst-1 status=Confirmed	-8.83	-4.03	442.1	22667369	49	8	0	29.81	208
110	5377	Bm2657	>Bm2657 wormpep=BM02189 gene=WBGene00222918 status=Partially_confirmed product="P40, putative"	-8.8	-4.27	407.3	13515012	17	6	0	13.86	368
111	4150	Bm18085	>Bm18085 wormpep=BM45087 gene=WBGene00269225 status=Predicted	-8.71	-2.64	422	2.15673e+07	44	12	1	16.16	619
112	418	Bm10443	>Bm10443 wormpep=BM38190 gene=WBGene00230704 status=Confirmed	-8.51	-3.8	537.1	1.72787e+08	96	12	3	40	155
113	6055	Bm3210	>Bm3210 wormpep=BM06073 gene=WBGene00223471 status=Predicted product="small heat shock protein - nematode, putative"	-8.42	-3.84	414.4	16783341	16	7	2	25.99	177
113	7388	Bm4261a	>Bm4261a wormpep=BM06073 gene=WBGene00224522 status=Predicted product="small heat shock protein - nematode, putative"
114	2151	Bm13746	>Bm13746 wormpep=BM42841 gene=WBGene00234007 status=Confirmed product="phosphoglucomutase, putative"	-8.38	-6.13	418.9	2.18058e+07	24	10	0	14.01	571
115	11420	Bm7564	>Bm7564 wormpep=BM44558 gene=WBGene00227825 status=Confirmed product="immunogenic protein 3, putative"	-8.2	-7.82	592.7	1.6334e+07	11	2	0	15.32	124
116	4389	Bm1890	>Bm1890 wormpep=BM25463 gene=WBGene00222151 locus=Bma-erm-1 status=Confirmed	-8.13	-3.8	499.9	5.01002e+07	47	12	2	16.96	566
117	5479	Bm2748	>Bm2748 wormpep=BM40405 gene=WBGene00223009 status=Confirmed	-8.09	-6.72	487.9	5.42303e+06	13	5	0	10.94	448
118	6263	Bm3374	>Bm3374 wormpep=BM44110 gene=WBGene00223635 status=Partially_confirmed	-7.91	-4.77	404.6	4.38691e+06	9	3	0	11.6	293
119	3527	Bm17473	>Bm17473 wormpep=BM42376 gene=WBGene00268616 status=Predicted	-7.67	-4.8	418.7	1.02928e+07	13	4	1	24.16	149
121	10348	Bm6686	>Bm6686 wormpep=BM21559 gene=WBGene00226947 locus=Bma-vha-13 status=Confirmed	-7.57	-5.19	426.6	10383604	16	8	2	13.01	615
123	4137	Bm18072	>Bm18072 wormpep=BM43410 gene=WBGene00269212 status=Predicted	-7.43	-3.91	423	6.75826e+06	20	7	0	15.03	479
124	4247	Bm1818	>Bm1818 wormpep=BM28155 gene=WBGene00222079 locus=Bma-baf-1 status=Confirmed product="Barrier-to-autointegration factor 1, putative"	-7.23	-6.51	478.1	3.33288e+06	6	2	0	27.78	90
125	325	Bm10359	>Bm10359 wormpep=BM39410 gene=WBGene00230620 locus=Bma-rsp-5 status=Confirmed product="Hypothetical RNA-binding protein T28D9.2 in chromosome II, putative"	-7.09	-6.88	539.2	946413	4	2	0	7.9	405
126	10012	Bm6416	>Bm6416 wormpep=BM32328 gene=WBGene00226677 status=Confirmed product="EGF-like domain containing protein"	-7.01	-6.3	418.3	1.8224e+07	5	3	1	16.55	139
127	2088	Bm13696	>Bm13696 wormpep=BM41438 gene=WBGene00233957 status=Confirmed product="eukaryotic initiation factor 4A, putative"	-6.94	-4.28	446.8	3554859	7	3	0	7.06	411
128	8855	Bm5467	>Bm5467 wormpep=BM38429 gene=WBGene00225728 status=Confirmed	-6.93	-4.25	407.3	1.24232e+07	20	9	1	20.2	401
129	5882	Bm3067	>Bm3067 wormpep=BM07683 gene=WBGene00223328 locus=Bma-nap-1 status=Confirmed product="nucleosome assembly protein 1, putative"	-6.89	-2.54	407	2.41493e+07	52	8	0	17.13	327
130	7833	Bm4628	>Bm4628 wormpep=BM01963 gene=WBGene00224889 status=Partially_confirmed product="ubiquitin, putative"	-6.83	-3.22	480.3	1.18252e+08	88	8	2	19.69	193
131	5038	Bm2391	>Bm2391 wormpep=BM43445 gene=WBGene00222652 status=Confirmed	-6.77	-5.27	426.5	3.22047e+07	8	5	0	17.47	269
132	221	Bm10246	>Bm10246 wormpep=BM40740 gene=WBGene00230507 locus=Bma-heh-1 status=Confirmed product="ML domain containing protein"	-6.72	-6.38	550.6	15580217	11	3	0	13.46	156
133	5104	Bm2446	>Bm2446 wormpep=BM38471 gene=WBGene00222707 locus=Bma-spp-10 status=Confirmed	-6.66	-5.1	411.1	9.24284e+06	21	7	0	14.86	350
134	342	Bm10378	>Bm10378 wormpep=BM01342 gene=WBGene00230639 locus=Bma-exc-4 status=Confirmed product="Chloride intracellular channel exc-4 (Excretory canal abnormal protein4), putative"	-6.62	-4.9	368.9	7.72395e+06	15	3	1	11.34	291
135	2046	Bm13667a	>Bm13667a wormpep=BM37693 gene=WBGene00233928 locus=Bma-pbs-1 status=Confirmed	-6.61	-6.5	445.6	4421622	5	2	0	8.62	232
135	2047	Bm13667b	>Bm13667b wormpep=BM29387 gene=WBGene00233928 locus=Bma-pbs-1 status=Confirmed
136	7408	Bm4279c	>Bm4279c wormpep=BM36026 gene=WBGene00224540 status=Confirmed product="Nuclear movement protein"	-6.45	-3.64	467.7	1.13532e+07	21	6	0	13.74	313
136	7409	Bm4279d	>Bm4279d wormpep=BM25394 gene=WBGene00224540 status=Confirmed product="Nuclear movement protein"
137	2491	Bm14014	>Bm14014 wormpep=BM16262 gene=WBGene00234275 status=Confirmed product="adenylate kinase isoenzyme 1, putative"	-6.39	-3.72	347.9	7.03918e+06	17	6	0	28.99	207
139	12590	Bm9083	>Bm9083 wormpep=BM16757 gene=WBGene00229344 status=Partially_confirmed product="lactoylglutathione lyase, putative"	-6.36	-3.95	390.1	4.71219e+06	7	3	0	11.97	259
140	12824	Bm9360	>Bm9360 wormpep=BM11676 gene=WBGene00229621 status=Partially_confirmed product="collagen, putative"	-6.32	-3.72	391.7	1.25073e+07	22	6	3	52	75
141	4061	Bm17992	>Bm17992 wormpep=BM42141 gene=WBGene00269134 status=Predicted	-6.3	-5.54	507.3	9.51357e+06	8	2	0	14.71	136
142	9057	Bm5636a	>Bm5636a wormpep=BM37927 gene=WBGene00225897 locus=Bma-umps-1 status=Partially_confirmed product="orotate phosphoribosyltransferase family protein"	-6.27	-4.58	508.3	7.54023e+06	15	6	0	14.05	477
143	10907	Bm7143	>Bm7143 wormpep=BM02687 gene=WBGene00227404 status=Confirmed product="cyclophilin-type peptidyl-prolyl cis-trans isomerase-2, Bmcyp-2"	-6.21	-2.63	352.9	1.75377e+07	26	5	1	30.41	171
145	11517	Bm7648b	>Bm7648b wormpep=BM40247 gene=WBGene00227909 locus=Bma-lec-5 status=Confirmed product="Galactoside-binding lectin family protein"	-6.18	-3.27	460.8	9.4172e+06	13	6	0	17.89	313
146	11416	Bm7560	>Bm7560 wormpep=BM27066 gene=WBGene00227821 status=Confirmed product="oxidoreductase, zinc-binding dehydrogenase family protein"	-6.14	-5.78	449	6.84819e+06	8	3	0	6.32	364
147	9870	Bm6299	>Bm6299 wormpep=BM33955 gene=WBGene00226560 status=Confirmed	-6.14	-5.3	465.1	9.79014e+06	6	3	0	13	277
148	12227	Bm8660	>Bm8660 wormpep=BM42945 gene=WBGene00228921 locus=Bma-asp-4 status=Confirmed product="ShTK domain containing protein"	-6.13	-4.6	525.1	3.97407e+07	20	9	2	17.14	461
149	11279	Bm7438	>Bm7438 wormpep=BM03747 gene=WBGene00227699 status=Confirmed product="MFP2, putative"	-6.09	-4.36	423.4	5.61685e+06	13	6	0	16.09	348
150	9871	Bm630	>Bm630 wormpep=BM40695 gene=WBGene00220891 status=Partially_confirmed	-6.05	-3.76	439.3	4.1762e+06	8	5	0	10.1	416
151	7414	Bm4284a	>Bm4284a wormpep=BM42384 gene=WBGene00224545 status=Confirmed product="Troponin T, putative"	-6.02	-4.93	375.3	6.05476e+06	16	3	0	8.97	390
151	7415	Bm4284b	>Bm4284b wormpep=BM38192 gene=WBGene00224545 status=Confirmed product="Troponin T, putative"
152	6109	Bm3256a	>Bm3256a wormpep=BM26414 gene=WBGene00223517 locus=Bma-ifb-1 status=Confirmed product="cytoplasmic intermediate filament protein, putative"	-5.97	-5.6	404.9	1.09718e+07	15	8	3	10.49	591
152	6110	Bm3256b	>Bm3256b wormpep=BM28769 gene=WBGene00223517 locus=Bma-ifb-1 status=Confirmed product="cytoplasmic intermediate filament protein, putative"
153	7540	Bm4383a	>Bm4383a wormpep=BM38439 gene=WBGene00224644 locus=Bma-nid-1 status=Partially_confirmed	-5.95	-3.34	359.3	3.73081e+06	10	6	1	3.44	1570
153	7541	Bm4383b	>Bm4383b wormpep=BM38549 gene=WBGene00224644 locus=Bma-nid-1 status=Partially_confirmed
153	7542	Bm4383c	>Bm4383c wormpep=BM38639 gene=WBGene00224644 locus=Bma-nid-1 status=Partially_confirmed
153	7543	Bm4383d	>Bm4383d wormpep=BM22691 gene=WBGene00224644 locus=Bma-nid-1 status=Partially_confirmed
153	7544	Bm4383e	>Bm4383e wormpep=BM27135 gene=WBGene00224644 locus=Bma-nid-1 status=Partially_confirmed
153	7545	Bm4383f	>Bm4383f wormpep=BM38600 gene=WBGene00224644 locus=Bma-nid-1 status=Partially_confirmed
154	6410	Bm3492	>Bm3492 wormpep=BM00800 gene=WBGene00223753 status=Confirmed product="aspartic protease BmAsp-1, identical"	-5.82	-5.57	420.6	4.1042e+06	5	2	0	4.83	393
155	2343	Bm13906a	>Bm13906a wormpep=BM20509 gene=WBGene00234167 status=Confirmed	-5.74	-5.4	263.4	2.8609e+06	11	3	0	33.94	109
156	6741	Bm3738	>Bm3738 wormpep=BM33507 gene=WBGene00223999 status=Confirmed	-5.7	-4.41	590	3.31469e+07	16	5	1	12.88	233
157	7108	Bm4035	>Bm4035 wormpep=BM06844 gene=WBGene00224296 locus=Bma-alh-11 status=Confirmed product="aldehyde dehydrogenase, putative"	-5.65	-3.77	386.2	8.39157e+06	14	7	1	8.61	697
159	2186	Bm13778	>Bm13778 wormpep=BM39431 gene=WBGene00234039 status=Confirmed	-5.54	-4.55	380.4	3.45445e+06	8	3	0	13.9	223
160	4297	Bm18219	>Bm18219 wormpep=BM40709 gene=WBGene00269368 status=Confirmed	-5.48	-4.07	436.3	2.59639e+06	7	3	0	11.38	246
161	11893	Bm8178	>Bm8178 wormpep=BM43293 gene=WBGene00228439 status=Confirmed product="MSP domain protein with Glu-rich domain"	-5.45	-2.94	469.2	2.31191e+07	39	5	0	19.9	201
162	1579	Bm12799	>Bm12799 wormpep=BM01713 gene=WBGene00233060 locus=Bma-cpl-7 status=Partially_confirmed product="Papain family cysteine protease containing protein"	-5.25	-2.56	440.1	1.42132e+07	29	9	1	20.17	357
163	3475	Bm17430	>Bm17430 wormpep=BM41119 gene=WBGene00268573 status=Confirmed	-5.24	-4.77	435.2	8.70112e+06	16	3	0	26.5	117
164	3753	Bm17695	>Bm17695 wormpep=BM41779 gene=WBGene00268837 status=Partially_confirmed	-5.07	-5.04	386.1	3.82033e+07	10	2	0	23.3	103
165	5403	Bm2684	>Bm2684 wormpep=BM00726 gene=WBGene00222945 status=Confirmed product="Hypothetical UPF0205 protein C40H1.5 in chromosome III precursor, putative"	-5.02	-4.8	330.8	615393	3	3	0	27.4	146
166	11299	Bm7455a	>Bm7455a wormpep=BM22949 gene=WBGene00227716 locus=Bma-lap-1 status=Partially_confirmed product="Aminopeptidase ZK353.6 in chromosome III, putative"	-4.92	-4.44	501.4	5.67922e+06	20	7	1	7.84	523
167	6669	Bm3682a	>Bm3682a wormpep=BM45651 gene=WBGene00223943 locus=Bma-cpn-3 status=Partially_confirmed	-4.91	-4.92	387	2.13692e+06	2	2	1	18.18	154
168	2108	Bm13709	>Bm13709 wormpep=BM36462 gene=WBGene00233970 locus=Bma-cct-3 status=Confirmed product="T-complex protein 1, gamma subunit, putative"	-4.89	-4.86	317.1	905434	3	2	0	3.84	547
170	9743	Bm6198a	>Bm6198a wormpep=BM45637 gene=WBGene00226459 locus=Bma-pck-1 status=Confirmed product="phosphoenolpyruvate carboxykinase [GTP] , putative"	-4.82	-3.96	421.5	2.16101e+06	5	3	0	4.52	642
171	3594	Bm17541	>Bm17541 wormpep=BM45354 gene=WBGene00268684 status=Predicted	-4.68	-3.61	361.6	3.91904e+06	9	4	0	23.53	187
172	6930	Bm3889a	>Bm3889a wormpep=BM00153 gene=WBGene00224150 locus=Bma-gcs-1 status=Confirmed product="glutamate--cysteine ligase, putative"	-4.64	-3.87	403.3	2.84757e+06	7	4	0	7.82	652
172	6931	Bm3889b	>Bm3889b wormpep=BM39079 gene=WBGene00224150 locus=Bma-gcs-1 status=Confirmed product="glutamate--cysteine ligase, putative"
173	2190	Bm13780	>Bm13780 wormpep=BM44356 gene=WBGene00234041 status=Confirmed product="cyclophilin-type peptidyl-prolyl cis-trans isomerase-15, Bmcyp-5"	-4.57	-2.7	424.7	1.34018e+07	19	6	0	28.18	181
174	6876	Bm3844	>Bm3844 wormpep=BM41784 gene=WBGene00224105 locus=Bma-ttr-38 status=Confirmed product="Transthyretin-like family protein"	-4.54	-3.55	539.2	1.11952e+07	15	4	0	22.92	144
175	10244	Bm6611	>Bm6611 wormpep=BM44500 gene=WBGene00226872 locus=Bma-skr-2 status=Confirmed product="S-phase kinase-associated protein SKR-1 , putative"	-4.54	-4.26	423.3	7.09117e+06	7	3	0	15.82	158
177	1208	Bm11557	>Bm11557 wormpep=BM42791 gene=WBGene00231818 status=Confirmed	-4.41	-2.86	406.1	6.2202e+07	55	4	1	14.14	198
178	2057	Bm13673	>Bm13673 wormpep=BM24714 gene=WBGene00233934 locus=Bma-pas-2 status=Confirmed product="proteasome subunit alpha type 2, putative"	-4.36	-3.98	448.1	1.77415e+07	13	4	1	12.77	235
179	12017	Bm8362a	>Bm8362a wormpep=BM45046 gene=WBGene00228623 status=Confirmed product="Sugar transporter family protein"	-4.33	-3.83	472.7	2.30317e+06	8	3	1	3.26	522
179	12018	Bm8362b	>Bm8362b wormpep=BM03127 gene=WBGene00228623 status=Confirmed product="Sugar transporter family protein"
180	8520	Bm5198	>Bm5198 wormpep=BM44965 gene=WBGene00225459 status=Partially_confirmed	-4.29	-3.37	347	3.02706e+07	21	7	0	6.7	582
181	2595	Bm14109	>Bm14109 wormpep=BM44858 gene=WBGene00234370 status=Partially_confirmed	-4.24	-0.93	449	8.45764e+09	70	20	2	4.96	3125
182	10013	Bm6417	>Bm6417 wormpep=BM18549 gene=WBGene00226678 locus=Bma-prdx-6 status=Confirmed	-4.13	-3.84	340.9	2.30266e+06	6	5	1	19.57	235
183	6762	Bm3754	>Bm3754 wormpep=BM44163 gene=WBGene00224015 locus=Bma-cpz-1 status=Partially_confirmed product="cathepsin Z-like cysteine proteinase, putative"	-4.11	-2.86	343.6	6.21363e+06	18	8	3	16.15	322
184	5	Bm10004	>Bm10004 wormpep=BM38372 gene=WBGene00230265 status=Confirmed	-4.1	-3.78	424	5170337	8	2	0	6.22	241
185	11818	Bm8066	>Bm8066 wormpep=BM39578 gene=WBGene00228327 status=Confirmed	-4.03	-2.61	482.9	3862270	9	4	0	28.46	130
186	2937	Bm1575	>Bm1575 wormpep=BM43067 gene=WBGene00221836 status=Partially_confirmed	-4.02	-0.69	370.8	9.58666e+07	139	2	0	1.47	477
189	3604	Bm17550	>Bm17550 wormpep=BM44210 gene=WBGene00268693 status=Confirmed	-3.99	-3.27	330	3.10665e+06	7	2	0	18.4	125
190	2038	Bm13661	>Bm13661 wormpep=BM43913 gene=WBGene00233922 status=Partially_confirmed product="Heat shock 70 kDa protein C precursor, putative"	-3.97	-0.7	332.4	6.44245e+07	102	8	1	7.44	672
191	11253	Bm7416	>Bm7416 wormpep=BM23943 gene=WBGene00227677 locus=Bma-rad-23 status=Confirmed	-3.97	-3.04	363.6	1.98312e+06	5	3	0	11.14	332
192	7855	Bm4644	>Bm4644 wormpep=BM38230 gene=WBGene00224905 locus=Bma-fum-1 status=Confirmed product="fumarase, putative"	-3.79	-2.6	418.9	4.29425e+06	13	6	0	11.49	470
193	8465	Bm5145	>Bm5145 wormpep=BM28168 gene=WBGene00225406 locus=Bma-gss-1 status=Confirmed product="glutathione synthetase family protein"	-3.72	-2.49	403.4	6.19639e+06	13	4	0	6.79	501
194	9329	Bm5853	>Bm5853 wormpep=BM07175 gene=WBGene00226114 status=Confirmed product="Leucine Rich Repeat family protein"	-3.7	-3.35	407.5	3.56852e+06	7	3	0	9.68	248
197	10667	Bm6937	>Bm6937 wormpep=BM04421 gene=WBGene00227198 status=Confirmed product="P40, putative"	-3.64	-1.87	402.8	6.95143e+06	13	6	1	13.72	379
198	5570	Bm2816	>Bm2816 wormpep=BM44001 gene=WBGene00223077 status=Confirmed product="Sars1 protein, putative"	-3.62	-2.88	393.6	3.16666e+06	9	6	0	14.05	477
199	12547	Bm9037a	>Bm9037a wormpep=BM39637 gene=WBGene00229298 status=Confirmed product="prolyl oligopeptidase family protein"	-3.61	-1.65	386.6	4.54819e+06	9	6	0	8.29	724
199	12548	Bm9037b	>Bm9037b wormpep=BM27630 gene=WBGene00229298 status=Confirmed product="prolyl oligopeptidase family protein"
200	11730	Bm7941a	>Bm7941a wormpep=BM42795 gene=WBGene00228202 status=Confirmed product="ShTK domain containing protein"	-3.55	-2.85	395.9	1.53622e+07	18	4	0	11.98	217
202	643	Bm10694	>Bm10694 wormpep=BM07288 gene=WBGene00230955 status=Partially_confirmed product="EF hand family protein"	-3.47	-2.59	391.8	3.61218e+07	46	6	0	2.53	1184
205	8398	Bm5089	>Bm5089 wormpep=BM40966 gene=WBGene00225350 locus=Bma-calu-1 status=Confirmed product="EF hand family protein"	-3.38	-2.56	335.9	8.1524e+06	8	4	0	10.42	307
206	4886	Bm2290	>Bm2290 wormpep=BM29161 gene=WBGene00222551 locus=Bma-dim-1 status=Confirmed	-3.35	-2.67	382.1	2800495	6	3	0	10.28	321
207	8394	Bm5086	>Bm5086 wormpep=BM00733 gene=WBGene00225347 status=Partially_confirmed product="actin 1, putative"	-3.35	-2.84	502.2	3.2277e+07	14	3	1	3.72	376
208	847	Bm10909	>Bm10909 wormpep=BM00809 gene=WBGene00231170 status=Confirmed product="cyanate hydratase family protein"	-3.32	-3.08	355.1	2.52221e+06	3	2	0	12.73	165
209	8655	Bm5308	>Bm5308 wormpep=BM18943 gene=WBGene00225569 status=Confirmed	-3.26	-2.03	402.9	5.25287e+06	8	5	0	13.13	358
210	1009	Bm11073	>Bm11073 wormpep=BM42965 gene=WBGene00231334 status=Partially_confirmed	-3.17	-2.06	468.5	3.21788e+07	30	8	0	13.09	359
211	3800	Bm17728	>Bm17728 wormpep=BM42620 gene=WBGene00268870 status=Partially_confirmed	-3.16	-2.51	474.1	3.52887e+06	5	2	0	4.08	441
212	2191	Bm13781a	>Bm13781a wormpep=BM32722 gene=WBGene00234042 locus=Bma-ndk-1 status=Confirmed product="Histidine-rich glycoprotein precursor, putative"	-3.14	-2.64	498.2	3.2348e+07	18	4	0	14.29	175
212	2192	Bm13781b	>Bm13781b wormpep=BM21392 gene=WBGene00234042 locus=Bma-ndk-1 status=Confirmed uniprot=P48817 product="Histidine-rich glycoprotein precursor, putative"
213	10159	Bm6539	>Bm6539 wormpep=BM36722 gene=WBGene00226800 status=Partially_confirmed product="Phosphoglucomutase\/phosphomannomutase, C-terminal domain containing protein"	-3.11	-2.53	392.4	2.78629e+06	7	5	0	7	586
214	755	Bm10822a	>Bm10822a wormpep=BM41782 gene=WBGene00231083 locus=Bma-dig-1 status=Partially_confirmed	-3.01	-0.67	426	68396801	62	26	2	2.7	6437
214	756	Bm10822b	>Bm10822b wormpep=BM45130 gene=WBGene00231083 locus=Bma-dig-1 status=Partially_confirmed
215	4635	Bm2092a	>Bm2092a wormpep=BM41161 gene=WBGene00222353 locus=Bma-unc-89 status=Partially_confirmed product="Immunoglobulin I-set domain containing protein"	-3	-0.64	391.7	254043735	56	20	4	1.77	7570
216	2425	Bm13963	>Bm13963 wormpep=BM06018 gene=WBGene00234224 status=Confirmed product="UDP-glucose pyrophosphorylase, putative"	-2.89	-1.68	337.6	3.35416e+06	7	4	0	6.41	499
217	6	Bm10006a	>Bm10006a wormpep=BM34329 gene=WBGene00230267 status=Confirmed	-2.78	-0.63	305.1	70269354	90	5	2	1.89	636
218	8163	Bm4901	>Bm4901 wormpep=BM00097 gene=WBGene00225162 status=Confirmed product="haloacid dehalogenase-like hydrolase domain containing 2, putative"	-2.76	-2.56	408.1	563035	3	2	0	7.25	262
219	133	Bm10142	>Bm10142 wormpep=BM41678 gene=WBGene00230403 status=Predicted product="conserved hypothetical protein"	-2.75	-0.39	292.9	1.22737e+09	162	6	4	4.76	273
220	6228	Bm3342b	>Bm3342b wormpep=BM40148 gene=WBGene00223603 status=Confirmed	-2.74	-2.76	329.6	8.2659e+06	2	2	0	13.41	164
221	240	Bm10265	>Bm10265 wormpep=BM40682 gene=WBGene00230526 status=Confirmed	-2.74	-2.76	349.5	1.93126e+06	3	2	0	7.33	232
222	11205	Bm7377	>Bm7377 wormpep=BM00290 gene=WBGene00227638 status=Confirmed product="Hypothetical 19.4 kDa protein ZC395.10 in chromosome III, putative"	-2.74	-1.07	469.8	1.54793e+07	31	6	1	35.71	196
223	197	Bm10227	>Bm10227 wormpep=BM41923 gene=WBGene00230488 status=Confirmed product="conserved hypothetical protein"	-2.71	-0.92	399.4	4.18152e+07	50	4	1	10.26	468
225	4728	Bm2167a	>Bm2167a wormpep=BM20439 gene=WBGene00222428 locus=Bma-copd-1 status=Confirmed	-2.59	-0.35	405.8	69577439	92	5	3	1.74	516
225	4729	Bm2167b	>Bm2167b wormpep=BM34471 gene=WBGene00222428 locus=Bma-copd-1 status=Confirmed
226	11264	Bm7425	>Bm7425 wormpep=BM39209 gene=WBGene00227686 locus=Bma-cdh-1 status=Partially_confirmed	-2.53	-2.48	290.3	3.22574e+07	22	6	1	1.02	4529
227	7267	Bm4166	>Bm4166 wormpep=BM39636 gene=WBGene00224427 status=Confirmed product="arginine kinase, putative"	-2.52	-1.59	372.4	9.04761e+06	13	6	0	13.13	358
228	1427	Bm12331	>Bm12331 wormpep=BM40157 gene=WBGene00232592 status=Confirmed product="Hypothetical 45.4 kDa protein in thiaminase I 5region, putative"	-2.52	-2.3	334.8	3.11434e+06	7	3	0	10.15	266
231	2429	Bm13967	>Bm13967 wormpep=BM23296 gene=WBGene00234228 status=Confirmed product="adenylosuccinate lyase, putative"	-2.38	-1.57	356.8	25122229	44	4	1	6.21	483
232	351	Bm10387	>Bm10387 wormpep=BM45306 gene=WBGene00230648 status=Partially_confirmed	-2.37	-0.69	273.2	233622198	74	4	2	2.84	705
233	6611	Bm3641a	>Bm3641a wormpep=BM33026 gene=WBGene00223902 status=Confirmed product="PHD-finger family protein"	-2.36	-0.58	371.3	1.12376e+09	139	10	1	3.38	2160
233	6612	Bm3641b	>Bm3641b wormpep=BM30459 gene=WBGene00223902 status=Confirmed product="PHD-finger family protein"
234	2138	Bm13735a	>Bm13735a wormpep=BM02672 gene=WBGene00233996 locus=Bma-prp-6 status=Confirmed product="U5 snRNP-associated 102 kDa protein, putative"	-2.36	-0.84	403.1	8.04013e+07	37	6	1	2.06	970
238	6865	Bm3838a	>Bm3838a wormpep=BM42443 gene=WBGene00224099 locus=Bma-dyf-14 status=Partially_confirmed product="PQQ enzyme repeat family protein"	-2.29	-0.64	484.9	6.45349e+07	51	8	2	2.49	1889
238	6866	Bm3838b	>Bm3838b wormpep=BM44946 gene=WBGene00224099 locus=Bma-dyf-14 status=Confirmed product="PQQ enzyme repeat family protein"
239	9380	Bm5901	>Bm5901 wormpep=BM30756 gene=WBGene00226162 status=Confirmed	-2.26	-0.71	401.5	6.15399e+06	15	4	0	22.15	149
240	3311	Bm17282	>Bm17282 wormpep=BM40258 gene=WBGene00268425 status=Partially_confirmed	-2.25	-2.02	415	3.66677e+06	4	2	0	3.02	430
241	2197	Bm13786a	>Bm13786a wormpep=BM34366 gene=WBGene00234047 locus=Bma-mix-1 status=Partially_confirmed	-2.19	-0.71	364.5	7.60588e+07	46	7	2	3.46	1185
241	2198	Bm13786b	>Bm13786b wormpep=BM29224 gene=WBGene00234047 locus=Bma-mix-1 status=Partially_confirmed
242	12708	Bm9224	>Bm9224 wormpep=BM04859 gene=WBGene00229485 status=Confirmed product="Chain A, Solution Structure Of Mouse Putative 42-9-9 Protein, putative"	-2.18	-0.71	324.1	4838525	9	4	0	31.78	129
243	2277	Bm13846	>Bm13846 wormpep=BM28439 gene=WBGene00234107 status=Confirmed product="Ubiquitin carboxyl-terminal hydrolase, family 1 protein"	-2.16	-0.63	366.9	1.33061e+07	29	6	1	14.91	228
244	475	Bm1051	>Bm1051 wormpep=BM40677 gene=WBGene00221312 status=Partially_confirmed	-2.09	-0.68	431.3	1.15154e+08	64	16	4	1.64	5117
248	4332	Bm1845	>Bm1845 wormpep=BM36144 gene=WBGene00222106 status=Confirmed product="proline oxidase, mitochondrial precursor, putative"	-1.98	-0.72	424.4	8.09693e+08	66	3	2	2.79	609
250	11086	Bm7283a	>Bm7283a wormpep=BM45200 gene=WBGene00227544 locus=Bma-pas-3 status=Partially_confirmed product="proteasome subunit alpha type 4, putative"	-1.96	-0.68	397.3	7.14781e+06	12	5	0	14.4	250
251	5564	Bm2810b	>Bm2810b wormpep=BM40745 gene=WBGene00223071 locus=Bma-trr-1 status=Partially_confirmed	-1.93	-0.6	334.5	2.01619e+09	62	12	0	1.66	3965
252	2218	Bm13802	>Bm13802 wormpep=BM33127 gene=WBGene00234063 status=Partially_confirmed	-1.88	-0.62	283.3	8.62811e+06	23	8	0	10.08	615
253	566	Bm10607	>Bm10607 wormpep=BM42955 gene=WBGene00230868 status=Confirmed product="T-cell receptor beta chain ANA 11, putative"	-1.86	-0.7	370	2.05963e+08	41	4	1	2.24	670
254	2084	Bm13695a	>Bm13695a wormpep=BM19755 gene=WBGene00233956 status=Confirmed	-1.86	-0.69	310.4	6906562	14	6	0	9.45	614
254	2085	Bm13695b	>Bm13695b wormpep=BM37982 gene=WBGene00233956 status=Confirmed
255	3801	Bm17729	>Bm17729 wormpep=BM04650 gene=WBGene00268871 status=Partially_confirmed	-1.79	-1.74	363.4	2.53843e+06	5	2	0	4.73	423
255	11552	Bm7678	>Bm7678 wormpep=BM44201 gene=WBGene00227939 status=Partially_confirmed product="Cathepsin L-like precursor, putative"
256	2382	Bm13937a	>Bm13937a wormpep=BM34213 gene=WBGene00234198 locus=Bma-ran-4 status=Confirmed product="nuclear transport factor 2 (NTF-2), putative"	-1.77	-1.63	330.7	1.19747e+07	8	2	1	24.24	132
257	4675	Bm2128	>Bm2128 wormpep=BM42896 gene=WBGene00222389 locus=Bma-daf-15 status=Partially_confirmed product="conserved hypothetical protein"	-1.7	-0.64	345.5	2.42948e+08	76	8	2	2.86	1401
258	1523	Bm12639	>Bm12639 wormpep=BM33699 gene=WBGene00232900 locus=Bma-arid-1 status=Confirmed product="ARID\/BRIGHT DNA binding domain containing protein"	-1.67	-0.84	433.5	1.80072e+08	34	12	2	3.79	1610
260	14033	WP_011256993.1	>WP_011256993.1 conjugal transfer protein TraH [Wolbachia endosymbiont of Brugia malayi]	-1.65	-0.23	444.1	1.04865e+08	72	6	1	3.32	874
261	13067	Bm9628	>Bm9628 wormpep=BM25403 gene=WBGene00229889 locus=Bma-nlp-16 status=Confirmed	-1.64	-0.93	492.9	2.2872e+06	4	3	0	10	230
262	1077	Bm11186	>Bm11186 wormpep=BM28626 gene=WBGene00231447 locus=Bma-myo-3 status=Confirmed	-1.64	-0.68	378.8	1.33594e+07	27	9	2	2.9	1965
265	897	Bm10965	>Bm10965 wormpep=BM36171 gene=WBGene00231226 status=Partially_confirmed	-1.61	-0.63	362.9	8.98539e+06	28	5	2	4.73	550
266	7965	Bm4733	>Bm4733 wormpep=BM04163 gene=WBGene00224994 status=Confirmed product="beta-tubulin, identical"	-1.58	-0.76	288.9	2.29007e+06	6	3	1	7.59	448
268	8920	Bm5528	>Bm5528 wormpep=BM03315 gene=WBGene00225789 status=Confirmed product="1,4-alpha-glucan branching enzyme, putative"	-1.55	-0.68	448.8	6.54653e+07	41	6	0	5.25	648
269	1512	Bm12613	>Bm12613 wormpep=BM41654 gene=WBGene00232874 status=Partially_confirmed	-1.55	-0.68	297.4	3.01452e+07	34	12	5	1.39	4159
270	2059	Bm13675	>Bm13675 wormpep=BM21260 gene=WBGene00233936 locus=Bma-pas-4 status=Confirmed	-1.53	-0.68	280.2	2.23693e+06	7	4	0	12.79	258
271	2205	Bm13792	>Bm13792 wormpep=BM27902 gene=WBGene00234053 status=Confirmed product="Type III restriction enzyme, res subunit family protein"	-1.53	-0.92	399.4	3.49744e+07	43	2	0	0.4	2023
272	5766	Bm2964	>Bm2964 wormpep=BM36143 gene=WBGene00223225 status=Confirmed	-1.5	-1.05	341	1.38876e+07	9	4	1	24.46	139
275	13189	Bm9765	>Bm9765 wormpep=BM45175 gene=WBGene00230026 locus=Bma-gap-3 status=Partially_confirmed product="SH2 domain containing protein"	-1.45	-0.07	465.8	4.90419e+10	85	2	1	0.59	847
276	465	Bm10502	>Bm10502 wormpep=BM42509 gene=WBGene00230763 status=Confirmed	-1.45	-0.63	464.5	9.25582e+07	41	11	1	3.17	1926
278	12114	Bm8502	>Bm8502 wormpep=BM45026 gene=WBGene00228763 status=Partially_confirmed	-1.32	-0.68	388.4	6.71261e+06	14	4	0	7	400
279	5011	Bm2376	>Bm2376 wormpep=BM30808 gene=WBGene00222637 status=Confirmed	-1.32	-0.71	354.9	1.15494e+06	5	3	0	2.37	1477
280	680	Bm10739a	>Bm10739a wormpep=BM43381 gene=WBGene00231000 status=Predicted product="Endochitinase, putative"	-1.3	-0.68	245.4	1.22013e+06	6	4	0	9.03	432
282	8930	Bm5537	>Bm5537 wormpep=BM29123 gene=WBGene00225798 status=Confirmed product="Amino acid permease family protein"	-1.28	-0.64	422.5	1.66843e+07	10	5	3	3.14	954
283	11503	Bm7639a	>Bm7639a wormpep=BM44949 gene=WBGene00227900 status=Partially_confirmed	-1.27	-0.6	364.1	6.60475e+07	55	10	2	1.71	3809
285	12994	Bm9537	>Bm9537 wormpep=BM44806 gene=WBGene00229798 status=Partially_confirmed	-1.26	-0.58	418.9	1.3762e+08	30	3	1	1.67	1318
286	378	Bm10409	>Bm10409 wormpep=BM22700 gene=WBGene00230670 status=Partially_confirmed	-1.22	-0.22	318.9	37324940	51	7	2	4.12	1068
287	7758	Bm4561	>Bm4561 wormpep=BM29611 gene=WBGene00224822 locus=Bma-amph-1 status=Confirmed product="Variant SH3 domain containing protein"	-1.21	-0.62	282.3	880228	4	2	0	6.07	461
289	11326	Bm748	>Bm748 wormpep=BM38056 gene=WBGene00221009 status=Partially_confirmed product="cathepsin L-like cysteine proteinase, identical"	-1.2	-0.67	358.6	2.28566e+06	10	5	0	9.62	343
290	6907	Bm3867	>Bm3867 wormpep=BM45546 gene=WBGene00224128 locus=Bma-hum-2 status=Partially_confirmed product="heavy chain, unconventional myosin protein 2, isoform a, putative"	-1.18	-0.23	514.7	1.7542e+08	65	4	2	0.83	1797
291	1108	Bm11265	>Bm11265 wormpep=BM40541 gene=WBGene00231526 locus=Bma-epg-2 status=Confirmed product="CAP-Gly domain containing protein"	-1.16	-0.57	372.1	3.55812e+07	20	7	0	3.16	1234
292	5406	Bm2687	>Bm2687 wormpep=BM40396 gene=WBGene00222948 status=Partially_confirmed product="Beta-ketoacyl synthase, N-terminal domain containing protein"	-1.16	-0.61	350.7	4.08417e+07	41	19	3	1.38	7249
293	7439	Bm4305	>Bm4305 wormpep=BM19280 gene=WBGene00224566 status=Confirmed	-1.15	-0.61	356.3	3.733e+06	11	6	0	12.84	296
294	2227	Bm13809	>Bm13809 wormpep=BM09920 gene=WBGene00234070 status=Confirmed product="rRNA methyltransferase, putative"	-1.11	-0.84	403.1	7.5496e+07	8	2	1	0.51	786
296	3790	Bm17719	>Bm17719 wormpep=BM40054 gene=WBGene00268861 status=Confirmed	-1.1	-0.71	333.8	7.17437e+06	12	2	0	4.32	417
297	9255	Bm5792	>Bm5792 wormpep=BM40554 gene=WBGene00226053 locus=Bma-hex-1 status=Partially_confirmed product="Glycosyl hydrolase family 20, catalytic domain containing protein"	-1.09	-0.68	307.3	3.88627e+06	9	3	0	4.93	548
298	5554	Bm2802	>Bm2802 wormpep=BM36856 gene=WBGene00223063 status=Partially_confirmed product="ShTK domain containing protein"	-1.06	-0.76	470.8	5.41266e+06	8	2	0	4.32	278
299	2356	Bm13916	>Bm13916 wormpep=BM35456 gene=WBGene00234177 locus=Bma-prp-8 status=Confirmed product="Pre-mRNA splicing factor PRP8, putative"	-1.05	-0.69	266.6	22926959	23	9	1	1.89	2332
300	2322	Bm13886	>Bm13886 wormpep=BM21926 gene=WBGene00234147 locus=Bma-vha-8 status=Confirmed	-1.04	-0.7	330.8	2.61733e+06	6	4	0	16.37	226
301	9768	Bm6219a	>Bm6219a wormpep=BM43398 gene=WBGene00226480 locus=Bma-ttn-1 status=Partially_confirmed product="Immunoglobulin I-set domain containing protein"	-1.03	-0.78	388	1.31299e+09	114	33	10	1.79	11701
302	6551	Bm3594a	>Bm3594a wormpep=BM30405 gene=WBGene00223855 locus=Bma-gon-1 status=Partially_confirmed	-1.03	-0.58	484.9	9.25953e+07	21	5	0	1.15	2170
302	6552	Bm3594b	>Bm3594b wormpep=BM34691 gene=WBGene00223855 locus=Bma-gon-1 status=Confirmed
303	9225	Bm5773	>Bm5773 wormpep=BM36140 gene=WBGene00226034 status=Confirmed product="MSP domain protein"	-1.02	-0.71	374.8	2.4521e+06	6	3	0	26.85	108
305	3631	Bm17575	>Bm17575 wormpep=BM39826 gene=WBGene00268718 status=Partially_confirmed	-1.01	-0.68	355.2	4.14942e+06	7	3	0	6.59	410
306	5195	Bm2515	>Bm2515 wormpep=BM41696 gene=WBGene00222776 locus=Bma-ric-19 status=Confirmed	-1	-0.24	473.9	1.43977e+08	44	3	0	2.64	493
307	2037	Bm13660	>Bm13660 wormpep=BM43053 gene=WBGene00233921 locus=Bma-rab-6.2 status=Confirmed	-1	-0.66	380.9	1.32809e+06	7	4	0	18.36	207
309	389	Bm10420	>Bm10420 wormpep=BM41034 gene=WBGene00230681 status=Confirmed	-0.98	-0.24	335.5	9.94809e+06	29	8	1	3.14	1434
310	5928	Bm3106	>Bm3106 wormpep=BM28458 gene=WBGene00223367 locus=Bma-col-186 status=Partially_confirmed product="Nematode cuticle collagen N-terminal domain containing protein"	-0.98	-0.23	277.6	1.18843e+09	39	2	0	4.5	311
312	8560	Bm5236	>Bm5236 wormpep=BM42937 gene=WBGene00225497 locus=Bma-rbm-28 status=Confirmed product="RNA-binding protein, putative"	-0.96	-0.16	381.5	8.73611e+07	58	4	2	3.99	551
314	246	Bm10270	>Bm10270 wormpep=BM43612 gene=WBGene00230531 locus=Bma-uri-1 status=Partially_confirmed	-0.94	-0.22	512.1	2.1412e+08	39	5	1	6.94	461
315	11380	Bm7523	>Bm7523 wormpep=BM38858 gene=WBGene00227784 status=Confirmed	-0.94	-0.08	351.7	4.51088e+07	58	6	3	1.33	1052
317	3821	Bm17749	>Bm17749 wormpep=BM04647 gene=WBGene00268891 status=Partially_confirmed	-0.9	-0.68	353.8	2.07699e+06	4	3	0	6.89	421
319	12474	Bm8950	>Bm8950 wormpep=BM40583 gene=WBGene00229211 status=Partially_confirmed	-0.87	-0.71	405.5	1.15223e+07	8	4	1	5.49	419
320	9903	Bm6322	>Bm6322 wormpep=BM07051 gene=WBGene00226583 status=Confirmed product="phosphoglycerate mutase family protein"	-0.87	-0.66	250.7	783092	2	2	0	9.63	218
321	7198	Bm4112b	>Bm4112b wormpep=BM06412 gene=WBGene00224373 locus=Bma-his-50 status=Confirmed product="histone H4, putative"	-0.87	-0.6	373.9	6.76362e+06	5	2	0	16.5	103
322	988	Bm11055	>Bm11055 wormpep=BM24606 gene=WBGene00231316 status=Confirmed product="Protein C20orf72 homolog, putative"	-0.87	-0.24	553.7	299751519	32	2	1	1.64	305
323	5470	Bm2738	>Bm2738 wormpep=BM35331 gene=WBGene00222999 status=Partially_confirmed product="Probable 26S proteasome non-ATPase regulatory subunit 9, putative"	-0.86	-0.07	165.7	8.42493e+08	66	7	6	11.74	213
327	5382	Bm2661	>Bm2661 wormpep=BM43672 gene=WBGene00222922 locus=Bma-rgr-1 status=Partially_confirmed product="Mediator complex subunit rgr-1, putative"	-0.84	-0.6	447	5.27842e+07	11	4	0	1.63	1288
328	7631	Bm4457	>Bm4457 wormpep=BM04409 gene=WBGene00224718 status=Confirmed product="TB2\/DP1, HVA22 family protein"	-0.84	-0.71	336	1.70755e+06	6	2	0	11.46	192
330	6839	Bm382	>Bm382 wormpep=BM42760 gene=WBGene00220643 status=Predicted	-0.83	-0.62	266.7	858614	2	2	0	24.69	81
331	11029	Bm7246a	>Bm7246a wormpep=BM29873 gene=WBGene00227507 locus=Bma-lev-11 status=Partially_confirmed product="Tropomyosin family protein"	-0.83	-0.6	364.5	2.9342e+06	5	3	0	11.72	256
331	11034	Bm7246f	>Bm7246f wormpep=BM45615 gene=WBGene00227507 locus=Bma-lev-11 status=Partially_confirmed
332	7963	Bm4731	>Bm4731 wormpep=BM38293 gene=WBGene00224992 locus=Bma-ran-1 status=Confirmed uniprot=P38542	-0.82	-0.58	302.3	1.69919e+06	4	3	0	12.09	215
122	458	Bm10491	>Bm10491 wormpep=BM40814 gene=WBGene00230752 status=Confirmed product="alpha-1 collagen type IX, putative"	-7.53	-7.5	542.2	1.48334e+06	3	1	0	16.67	90
144	8767	Bm5393	>Bm5393 wormpep=BM05433 gene=WBGene00225654 status=Confirmed product="major sperm protein 2 , putative cytoskeletal MSP"	-6.21	-6.13	462.7	5.34575e+06	6	1	0	12.6	127
158	3184	Bm17154	>Bm17154 wormpep=BM43124 gene=WBGene00268297 status=Partially_confirmed	-5.59	-4.95	569.8	9.38357e+07	34	1	0	6.37	157
169	11987	Bm8320	>Bm8320 wormpep=BM38912 gene=WBGene00228581 status=Confirmed product="retinitis pigmentosa GTPase regulator, putative"	-4.84	-4.86	362	593664	1	1	0	10.49	143
176	9981	Bm6388	>Bm6388 wormpep=BM38676 gene=WBGene00226649 status=Confirmed	-4.53	-4.52	344	451102	2	1	0	18.27	104
187	8191	Bm4922	>Bm4922 wormpep=BM41444 gene=WBGene00225183 locus=Bma-hsb-1 status=Confirmed product="Heat shock factor binding protein 1, putative"	-4.01	-3.98	352.4	1.77719e+06	3	1	0	14.61	89
188	11839	Bm8094	>Bm8094 wormpep=BM41971 gene=WBGene00228355 status=Confirmed	-4	-4.04	324.9	1133057	3	1	0	1.75	743
195	13319	Bm9899	>Bm9899 wormpep=BM18572 gene=WBGene00230160 status=Confirmed	-3.69	-3.71	291.7	707114	2	1	0	4.02	323
196	843	Bm10905	>Bm10905 wormpep=BM28340 gene=WBGene00231166 status=Confirmed	-3.68	-3.7	186.6	174913	1	1	0	12.73	165
204	6783	Bm3771	>Bm3771 wormpep=BM43121 gene=WBGene00224032 locus=Bma-ima-3 status=Confirmed	-3.4	-3.45	242.1	202996	1	1	0	3.35	507
224	6087	Bm3235	>Bm3235 wormpep=BM39991 gene=WBGene00223496 locus=Bma-mlc-3 status=Confirmed	-2.6	-2.51	420.9	3.58184e+06	6	1	0	7.33	150
247	12179	Bm8594	>Bm8594 wormpep=BM34610 gene=WBGene00228855 status=Confirmed product="cytidine deaminase, identical"	-1.99	-2.01	374.3	938022	1	1	0	7.52	133
249	6049	Bm3204	>Bm3204 wormpep=BM32094 gene=WBGene00223465 status=Partially_confirmed	-1.98	-1.96	359.5	950406	3	1	0	5.06	237
259	2328	Bm13892	>Bm13892 wormpep=BM27847 gene=WBGene00234153 status=Partially_confirmed	-1.65	-0.07	188.9	3.83917e+07	142	1	0	3.08	227
281	11960	Bm829	>Bm829 wormpep=BM43513 gene=WBGene00221090 status=Confirmed	-1.28	-0.63	345.6	3.94489e+07	34	1	0	5.11	137
284	13034	Bm9583b	>Bm9583b wormpep=BM07567 gene=WBGene00229844 status=Confirmed product="14-3-3-like protein 2, putative"	-1.26	-1.28	291.2	676435	2	1	0	3.93	331
304	3640	Bm17585	>Bm17585 wormpep=BM44798 gene=WBGene00268728 status=Partially_confirmed	-1.02	-0.69	292.4	9.31808e+07	20	1	0	0.63	475
308	420	Bm10445	>Bm10445 wormpep=BM40669 gene=WBGene00230706 locus=Bma-hlh-3 status=Partially_confirmed	-1	-0.23	229.9	6.58018e+07	42	1	0	3.57	196
313	10476	Bm6793	>Bm6793 wormpep=BM04064 gene=WBGene00227054 status=Confirmed product="Thioredoxin family protein"	-0.96	-0.99	234	617393	1	1	0	5.3	283
318	8405	Bm5096	>Bm5096 wormpep=BM01396 gene=WBGene00225357 status=Confirmed product="programmed cell death protein 6, putative"	-0.89	-0.89	307.6	482599	2	1	0	6.98	172
326	13225	Bm9804	>Bm9804 wormpep=BM10747 gene=WBGene00230065 status=Partially_confirmed product="thioredoxin, putative"	-0.84	-0.63	264.5	5.3583e+06	12	1	0	5.71	70
								only one unique peptide	21
								more than one unique peptide including isoforms	311
								more than one unique peptide no isoforms	280
Rows highlighted in yellow match a protein identified in B. malayi predicted GPI-APome.
Proteins that only had one unique peptide are highlighted in red and were not used in further analysis.
1. Rank: Byonic outputs a protein list ranked by the protein p-value.
2. Protein #: position of protein in combined Brugia malayi & Wolbachia proteome
3. LogProb: Absolute value of the log base 10 of the protein p-value
4. Best LogProb: Largest |Log Prob| of an individual Peptide-Spectrum Match assigned to the protein
5. Best Score: Largest Byonic score of a PSM assigned to the protein.
6. # TotIntensity: Sum of all fragment peak intensities over all MS/MS spectra
7. # Spectra: Total number of PSMs, including duplicate PSMs
8. # Uniq: Total number of PSMs, discounting duplicates.
9. # Mods: numer of identified modifications : Fixed modifications carbamidomethyl @ C. Variable Modifications=Oxidation @ M, Deamidation @ N,Q
10. Coverage:Percent of the protein sequence covered by PSMs
11. # AAs: amino acid length of identified protein
