# Supplementary material for: Computational and experimental analysis of the glycophosphatidylinositol-anchored proteome of the human parasitic nematode Brugia malayi
Source: PLoS One. 2019 Sep 12;14(9):e0216849. doi: 10.1371/journal.pone.0216849 (PMC6742230; doi:10.1371/journal.pone.0216849)
Supplement: S3 Table — List of proteins identified from adult B. malayi treated with PI-PLC. Proteins released from the intact worms were identified using LC-MS/MS. Spectral data was searched against B. malayi and its endosymbiont Wolbachia using Byonic software from Protein Metrics to identify proteins. Rows highlighted in yellow match a protein identified in B. malayi predicted GPI-APome. Proteins that only had one unique peptide are highlighted in red and were not used in further analysis. (XLSX) [file pone.0216849.s006.xlsx]

## Sheet: S3 Bm Surface PI-PLC LC-MSMS
Rank (1)	Protein # (2)	Wormbase ID	Description	LogProb (3)	Best LogProb (4)	Best Score (5)	# TotIntensity (6)	# Spectra (7)	# Uniq (8)	# Mods (9)	Coverage (10)	# AAs (11)
1	2316	Bm13880	>Bm13880 wormpep=BM02846 gene=WBGene00234141 locus=Bma-tpi-1 status=Confirmed product="triosephosphate isomerase, putative"	-121.53	-13.43	860.3	4.17319e+09	747	25	6	68.83	247
5	13237	Bm9816	>Bm9816 wormpep=BM29656 gene=WBGene00230077 status=Confirmed product="leucyl aminopeptidase, putative"	-67.86	-14.52	850.4	3.58668e+08	136	17	2	32.47	462
6	7011	Bm3952a	>Bm3952a wormpep=BM39283 gene=WBGene00224213 status=Confirmed product="OV-16 antigen precursor, putative"	-54.11	-10.73	691.1	6.87479e+08	104	14	4	47.83	230
6	7012	Bm3952b	>Bm3952b wormpep=BM04989 gene=WBGene00224213 status=Confirmed product="OV-16 antigen precursor, putative"
7	7406	Bm4277	>Bm4277 wormpep=BM07125 gene=WBGene00224538 locus=Bma-lec-2 status=Confirmed product="galectin, putative"	-52.61	-8.7	707.8	8.24869e+08	294	16	4	45.71	280
8	2427	Bm13965	>Bm13965 wormpep=BM39869 gene=WBGene00234226 status=Confirmed product="enolase, putative"	-50.18	-11.38	728	2.91944e+08	199	23	4	52.55	432
9	8894	Bm5505	>Bm5505 wormpep=BM42560 gene=WBGene00225766 status=Confirmed product="Gamma-glutamyltranspeptidase family protein"	-48.94	-6.35	632.5	7.18543e+08	222	24	2	34.22	567
11	6572	Bm3611	>Bm3611 wormpep=BM34703 gene=WBGene00223872 locus=Bma-hsp-1 status=Confirmed uniprot=P27541	-45.95	-9.35	709.3	3.73135e+08	140	21	3	30.7	645
13	4529	Bm2001	>Bm2001 wormpep=BM32944 gene=WBGene00222262 status=Confirmed	-44.12	-12.48	801.1	8.07204e+08	202	11	2	50.33	153
14	2028	Bm13653	>Bm13653 wormpep=BM37460 gene=WBGene00233914 locus=Bma-daf-21 status=Confirmed	-43.9	-8.77	651.8	5.16064e+08	322	28	3	28.87	717
15	11213	Bm7385	>Bm7385 wormpep=BM40580 gene=WBGene00227646 status=Confirmed	-43.2	-9.39	679	6.69686e+08	190	11	1	38.52	257
16	7242	Bm4147	>Bm4147 wormpep=BM40365 gene=WBGene00224408 locus=Bma-mdh-1 status=Partially_confirmed product="Malate dehydrogenase, cytoplasmic, putative"	-40.67	-10.38	669.1	3.54839e+08	243	17	2	38.79	330
17	9135	Bm5699a	>Bm5699a wormpep=BM19881 gene=WBGene00225960 status=Confirmed uniprot=P48812	-37.38	-8.7	644.1	9.07198e+08	178	15	3	39.23	339
18	2264	Bm13839	>Bm13839 wormpep=BM02309 gene=WBGene00234100 locus=Bma-pgk-1 status=Confirmed product="Phosphoglycerate kinase, putative"	-36.37	-10.38	699.2	171377121	81	12	1	26.26	415
19	8985	Bm5580	>Bm5580 wormpep=BM03010 gene=WBGene00225841 locus=Bma-aldo-1 status=Confirmed product="fructose-bisphosphate aldolase 1, putative"	-34.36	-9.34	733.3	5.03494e+08	154	12	2	25.62	363
20	616	Bm10669a	>Bm10669a wormpep=BM45568 gene=WBGene00230930 locus=Bma-cpi-3 status=Confirmed	-33.17	-13.39	870.2	6.24318e+08	106	9	3	42.24	161
20	617	Bm10669b	>Bm10669b wormpep=BM40679 gene=WBGene00230930 locus=Bma-cpi-3 status=Confirmed
21	6076	Bm3226	>Bm3226 wormpep=BM44827 gene=WBGene00223487 locus=Bma-prdx-2 status=Partially_confirmed uniprot=Q17172	-30.08	-7.25	631	1.12686e+09	157	13	2	40.29	206
22	6625	Bm3649	>Bm3649 wormpep=BM39816 gene=WBGene00223910 status=Confirmed product="24 kDa secreted protein, putative"	-29.4	-8.21	642.5	1.49849e+08	122	13	2	49.76	211
23	9141	Bm5701	>Bm5701 wormpep=BM40482 gene=WBGene00225962 status=Partially_confirmed	-28.58	-9.39	620.1	140275893	76	11	4	11.87	674
24	10578	Bm6870	>Bm6870 wormpep=BM07480 gene=WBGene00227131 locus=Bma-mif-1 status=Confirmed uniprot=P91850 product="Bm-MIF-1, identical"	-28.42	-12.74	773.3	3.88062e+09	315	7	1	44.35	115
25	9224	Bm5772	>Bm5772 wormpep=BM24101 gene=WBGene00226033 status=Confirmed product="Variant SH3 domain containing protein"	-27.49	-9.77	713.5	820970254	125	10	2	61.42	127
26	7383	Bm4259a	>Bm4259a wormpep=BM15963 gene=WBGene00224520 status=Partially_confirmed product="14-3-3-like protein 2, putative"	-25.82	-7.48	617.3	2.42389e+08	153	13	2	25.98	331
26	7384	Bm4259b	>Bm4259b wormpep=BM36721 gene=WBGene00224520 status=Confirmed product="14-3-3-like protein 2, putative"
27	6221	Bm3339	>Bm3339 wormpep=BM23987 gene=WBGene00223600 locus=Bma-ldh-1 status=Confirmed	-25.66	-7.35	649.4	3.64436e+08	86	11	0	28.12	352
28	1175	Bm11471c	>Bm11471c wormpep=BM41201 gene=WBGene00231732 status=Partially_confirmed	-24.71	-4.11	574.6	1.92129e+08	111	22	1	10.13	1530
29	11420	Bm7564	>Bm7564 wormpep=BM44558 gene=WBGene00227825 status=Confirmed product="immunogenic protein 3, putative"	-24.21	-12.18	790.4	4.09426e+07	19	6	0	48.39	124
30	7021	Bm3959	>Bm3959 wormpep=BM19609 gene=WBGene00224220 locus=Bma-csq-1 status=Confirmed	-22.44	-6.95	577.8	2.48408e+08	131	9	0	18.14	419
31	4107	Bm1804	>Bm1804 wormpep=BM33680 gene=WBGene00222065 status=Partially_confirmed product="DJ-1 family protein"	-21.41	-9.27	726.3	3.19147e+07	21	7	0	32.13	221
32	9600	Bm6084	>Bm6084 wormpep=BM45192 gene=WBGene00226345 locus=Bma-npa-1 status=Partially_confirmed	-20.81	-4.94	555.1	5.89981e+08	312	18	0	19.66	3265
33	9831	Bm6267	>Bm6267 wormpep=BM05742 gene=WBGene00226528 locus=Bma-lec-1 status=Confirmed product="galectin, putative"	-20.75	-7.25	635	7.64392e+07	48	9	0	29.96	277
34	5189	Bm2510	>Bm2510 wormpep=BM06250 gene=WBGene00222771 status=Confirmed product="thioredoxin, putative"	-19.77	-7.52	593.5	1.64169e+08	58	5	0	41.38	145
34	5190	Bm2511	>Bm2511 wormpep=BM38281 gene=WBGene00222772 status=Confirmed product="thioredoxin, identical"
35	2140	Bm13736	>Bm13736 wormpep=BM03351 gene=WBGene00233997 locus=Bma-tkt-1 status=Partially_confirmed product="transketolase, putative"	-18.82	-3.27	516.1	5.92337e+08	170	16	1	19.13	622
36	7938	Bm4709	>Bm4709 wormpep=BM31941 gene=WBGene00224970 locus=Bma-ttr-51 status=Confirmed	-18.49	-8.71	623.3	51966142	102	5	0	36.96	138
37	1878	Bm13317	>Bm13317 wormpep=BM41872 gene=WBGene00233578 locus=Bma-ipgm-1 status=Confirmed uniprot=Q4VWF8 product="2,3-bisphosphoglycerate-independent phosphoglycerate mutase, putative"	-18.13	-5.26	572.2	5.01204e+07	46	8	1	11.84	515
38	7940	Bm4711	>Bm4711 wormpep=BM45236 gene=WBGene00224972 status=Confirmed	-18.02	-9.39	625.7	1.1817e+08	61	5	0	41.13	141
39	4518	Bm1994	>Bm1994 wormpep=BM33482 gene=WBGene00222255 status=Confirmed product="valosin containing protein, putative"	-17.44	-9.39	624.4	9.02707e+07	58	9	0	9.85	812
40	12451	Bm8928	>Bm8928 wormpep=BM23086 gene=WBGene00229189 status=Partially_confirmed	-17.25	-7.48	619.6	9.16751e+07	35	3	0	15.95	232
41	12227	Bm8660	>Bm8660 wormpep=BM42945 gene=WBGene00228921 locus=Bma-asp-4 status=Confirmed product="ShTK domain containing protein"	-16.94	-7.77	636.9	9.73079e+07	39	9	2	16.27	461
42	2041	Bm13663	>Bm13663 wormpep=BM05286 gene=WBGene00233924 locus=Bma-hsp-110 status=Confirmed product="Hypothetical 86.9 kDa protein C30C11.4 in chromosome III, putative"	-16.08	-4.3	538.8	54646300	44	17	0	16.16	817
43	2312	Bm13876	>Bm13876 wormpep=BM32585 gene=WBGene00234137 locus=Bma-pyp-1 status=Partially_confirmed product="inorganic pyrophosphatase, putative"	-15.28	-6.7	485.2	6.28515e+07	35	8	1	20.99	343
44	2398	Bm13946	>Bm13946 wormpep=BM45316 gene=WBGene00234207 locus=Bma-gpi-1 status=Partially_confirmed	-14.49	-5.01	554.7	4.13352e+07	52	10	0	9.97	873
45	6545	Bm3590	>Bm3590 wormpep=BM33051 gene=WBGene00223851 status=Confirmed product="Pyruvate kinase, M2 isozyme, putative"	-14.4	-5.53	673.9	3.48306e+08	124	14	2	17.45	556
46	4137	Bm18072	>Bm18072 wormpep=BM43410 gene=WBGene00269212 status=Predicted	-14.39	-7.24	567.1	1.25624e+07	12	5	1	9.81	479
47	714	Bm10780	>Bm10780 wormpep=BM38888 gene=WBGene00231041 locus=Bma-ttr-48 status=Confirmed product="Transthyretin-like family protein"	-14.25	-5.25	598.8	1.78229e+08	69	7	0	35.71	154
48	1584	Bm12803	>Bm12803 wormpep=BM28409 gene=WBGene00233064 locus=Bma-cpl-8 status=Confirmed product="Papain family cysteine protease containing protein"	-14.08	-3.92	568.4	5.36302e+08	143	9	1	15.09	371
49	4700	Bm2151	>Bm2151 wormpep=BM19667 gene=WBGene00222412 status=Confirmed uniprot=P67877	-11.91	-10.27	762.6	1.67459e+09	92	7	4	13.45	223
50	2648	Bm14250	>Bm14250 wormpep=BM41829 gene=WBGene00234511 status=Confirmed	-11.82	-5.26	481	5.76019e+07	52	8	1	22.88	319
51	12448	Bm8924	>Bm8924 wormpep=BM40253 gene=WBGene00229185 status=Confirmed	-11.36	-9.07	704.8	2.66668e+07	20	3	0	5.54	487
52	715	Bm10781	>Bm10781 wormpep=BM01374 gene=WBGene00231042 locus=Bma-ttr-41 status=Confirmed product="Transthyretin-like family protein"	-11.21	-7.16	578.1	6.06534e+07	49	6	1	36.36	143
53	12639	Bm9132	>Bm9132 wormpep=BM05544 gene=WBGene00229393 status=Partially_confirmed product="oxidoreductase, aldo\/keto reductase family protein"	-11.16	-2.92	576.4	7.08671e+07	38	9	0	23.02	378
54	3188	Bm1716	>Bm1716 wormpep=BM22632 gene=WBGene00221977 status=Confirmed	-10.94	-3.43	456.4	2.80527e+08	73	7	1	18.73	283
55	755	Bm10822a	>Bm10822a wormpep=BM41782 gene=WBGene00231083 locus=Bma-dig-1 status=Partially_confirmed	-10.53	-3.5	482.6	5.30468e+08	125	19	0	2.08	6437
55	756	Bm10822b	>Bm10822b wormpep=BM45130 gene=WBGene00231083 locus=Bma-dig-1 status=Partially_confirmed
56	10879	Bm7118a	>Bm7118a wormpep=BM37793 gene=WBGene00227379 locus=Bma-ccg-1 status=Confirmed	-10.47	-7.8	628	2.35321e+07	20	5	0	22.22	234
56	10880	Bm7118b	>Bm7118b wormpep=BM19227 gene=WBGene00227379 locus=Bma-ccg-1 status=Confirmed
57	2206	Bm13793	>Bm13793 wormpep=BM42869 gene=WBGene00234054 status=Partially_confirmed product="insulin-degrading enzyme, putative"	-10.38	-2.3	442.5	1.26721e+08	106	12	0	9.04	1040
58	6055	Bm3210	>Bm3210 wormpep=BM06073 gene=WBGene00223471 status=Predicted product="small heat shock protein - nematode, putative"	-10.19	-5.02	481.1	7.0473e+07	24	3	0	17.51	177
58	7388	Bm4261a	>Bm4261a wormpep=BM06073 gene=WBGene00224522 status=Predicted product="small heat shock protein - nematode, putative"
58	7389	Bm4261b	>Bm4261b wormpep=BM38178 gene=WBGene00224522 status=Predicted product="small heat shock protein - nematode, putative"
59	799	Bm10857	>Bm10857 wormpep=BM33529 gene=WBGene00231118 status=Predicted	-10.07	-6.21	528.1	8.34572e+07	54	8	0	22.18	284
59	3423	Bm17385	>Bm17385 wormpep=BM33529 gene=WBGene00268528 status=Predicted
60	3799	Bm17727	>Bm17727 wormpep=BM45168 gene=WBGene00268869 status=Partially_confirmed	-9.42	-6.4	535.4	3.35545e+07	29	4	0	10.91	394
61	2065	Bm13679	>Bm13679 wormpep=BM36345 gene=WBGene00233940 locus=Bma-pdi-2 status=Confirmed	-8.96	-6.26	621.6	1.9766e+07	33	8	0	11.73	503
62	2445	Bm13980	>Bm13980 wormpep=BM30127 gene=WBGene00234241 status=Confirmed product="Transaldolase, putative"	-8.91	-4.82	557.9	1.02567e+09	63	10	1	18.94	322
63	5970	Bm3146a	>Bm3146a wormpep=BM27799 gene=WBGene00223407 locus=Bma-far-1 status=Confirmed uniprot=Q93142 product="BM20, putative"	-8.76	-3.2	517.4	3.74987e+08	62	7	0	20.9	201
64	7345	Bm4229	>Bm4229 wormpep=BM34282 gene=WBGene00224490 locus=Bma-pam-1 status=Confirmed product="Peptidase family M1 containing protein"	-8.74	-4.82	544	9.97528e+08	49	9	1	6.96	905
66	10228	Bm6598	>Bm6598 wormpep=BM24265 gene=WBGene00226859 locus=Bma-obr-1 status=Confirmed product="Oxysterol-binding protein"	-8.54	-0.13	520.4	1.86103e+11	480	4	1	3.59	725
67	379	Bm10410	>Bm10410 wormpep=BM23434 gene=WBGene00230671 status=Confirmed	-8.1	-4.04	582	2.6123e+07	47	4	0	8	300
68	9414	Bm5931a	>Bm5931a wormpep=BM29931 gene=WBGene00226192 status=Confirmed product="carbohydrate phosphorylase, putative"	-8.01	-3.44	498.1	1.75214e+07	31	11	1	10.77	854
69	3163	Bm1713	>Bm1713 wormpep=BM45287 gene=WBGene00221974 status=Partially_confirmed	-7.69	-4.6	531.3	7.62101e+07	21	5	1	19.39	196
70	342	Bm10378	>Bm10378 wormpep=BM01342 gene=WBGene00230639 locus=Bma-exc-4 status=Confirmed product="Chloride intracellular channel exc-4 (Excretory canal abnormal protein4), putative"	-7.63	-3.85	466.1	2.09113e+07	15	4	0	15.46	291
71	12397	Bm8862	>Bm8862 wormpep=BM40979 gene=WBGene00229123 status=Partially_confirmed product="Fukutin, putative"	-7.61	-7.47	627.1	7266481	5	4	0	7.24	442
72	4635	Bm2092a	>Bm2092a wormpep=BM41161 gene=WBGene00222353 locus=Bma-unc-89 status=Partially_confirmed product="Immunoglobulin I-set domain containing protein"	-7.55	-1.55	432.8	4.76985e+08	199	20	5	1.25	7570
73	2595	Bm14109	>Bm14109 wormpep=BM44858 gene=WBGene00234370 status=Partially_confirmed	-7.3	-2.5	434.5	8.01257e+07	81	21	1	4.42	3125
74	2108	Bm13709	>Bm13709 wormpep=BM36462 gene=WBGene00233970 locus=Bma-cct-3 status=Confirmed product="T-complex protein 1, gamma subunit, putative"	-7.1	-6.93	553.6	5.0503e+06	6	3	0	5.85	547
75	8041	Bm4801a	>Bm4801a wormpep=BM40093 gene=WBGene00225062 locus=Bma-let-805 status=Partially_confirmed product="Fibronectin type III domain containing protein"	-7.06	-2.49	379.9	1.08019e+09	105	20	2	3.43	4728
75	8042	Bm4801b	>Bm4801b wormpep=BM42714 gene=WBGene00225062 locus=Bma-let-805 status=Partially_confirmed product="Fibronectin type III domain containing protein"
76	2191	Bm13781a	>Bm13781a wormpep=BM32722 gene=WBGene00234042 locus=Bma-ndk-1 status=Confirmed product="Histidine-rich glycoprotein precursor, putative"	-7	-4.45	560.7	18326655	20	3	0	16	175
76	2192	Bm13781b	>Bm13781b wormpep=BM21392 gene=WBGene00234042 locus=Bma-ndk-1 status=Confirmed uniprot=P48817 product="Histidine-rich glycoprotein precursor, putative"
77	9303	Bm5834a	>Bm5834a wormpep=BM27756 gene=WBGene00226095 status=Confirmed	-6.97	-4.57	482.8	4.2935e+07	63	6	0	13.04	368
77	9304	Bm5834b	>Bm5834b wormpep=BM37737 gene=WBGene00226095 status=Confirmed
78	1208	Bm11557	>Bm11557 wormpep=BM42791 gene=WBGene00231818 status=Confirmed	-6.76	-4.37	530.6	9.7147e+06	22	2	0	11.62	198
79	9871	Bm630	>Bm630 wormpep=BM40695 gene=WBGene00220891 status=Partially_confirmed	-6.76	-2.34	396.6	2.04795e+07	28	7	1	14.18	416
80	11818	Bm8066	>Bm8066 wormpep=BM39578 gene=WBGene00228327 status=Confirmed	-6.72	-3.4	507.4	1.7442e+07	12	5	0	40	130
81	2136	Bm13733	>Bm13733 wormpep=BM30403 gene=WBGene00233994 locus=Bma-eef-2 status=Confirmed product="translation elongation factor aEF-2, putative"	-6.68	-4.29	529.5	3.06355e+07	37	12	0	10.21	852
82	8476	Bm5160	>Bm5160 wormpep=BM40021 gene=WBGene00225421 locus=Bma-cpi-2 status=Partially_confirmed product="cystatin-type cysteine proteinase inhibitor CPI-2, putative"
83	586	Bm10631	>Bm10631 wormpep=BM27461 gene=WBGene00230892 status=Confirmed product="recombinant antigen R1, identical"	-6.37	-3.47	480	1.85042e+07	29	4	0	15.05	206
84	7414	Bm4284a	>Bm4284a wormpep=BM42384 gene=WBGene00224545 status=Confirmed product="Troponin T, putative"	-6.06	-6.06	509.6	1857330	6	3	0	8.97	390
84	7415	Bm4284b	>Bm4284b wormpep=BM38192 gene=WBGene00224545 status=Confirmed product="Troponin T, putative"
85	11891	Bm8172b	>Bm8172b wormpep=BM45078 gene=WBGene00228433 status=Partially_confirmed product="Papain family cysteine protease containing protein"	-6.05	-3.17	486.4	1.53736e+07	17	7	0	15.8	367
86	4389	Bm1890	>Bm1890 wormpep=BM25463 gene=WBGene00222151 locus=Bma-erm-1 status=Confirmed	-6.05	-3.58	586.4	3.21851e+07	49	8	0	10.25	566
87	1727	Bm12956	>Bm12956 wormpep=BM36321 gene=WBGene00233217 status=Confirmed	-6.01	-4	583.3	4.75144e+07	21	4	0	27.21	147
88	6718	Bm3724	>Bm3724 wormpep=BM00052 gene=WBGene00223985 locus=Bma-fkb-6 status=Confirmed product="FKBP-type peptidyl-prolyl cis-trans isomerase-59, BmFKBP59"	-5.9	-4.94	542.2	1.21926e+07	18	6	0	14.08	426
89	3821	Bm17749	>Bm17749 wormpep=BM04647 gene=WBGene00268891 status=Partially_confirmed	-5.85	-4.34	445.2	2.06016e+06	10	3	0	6.65	421
90	4728	Bm2167a	>Bm2167a wormpep=BM20439 gene=WBGene00222428 locus=Bma-copd-1 status=Confirmed	-5.78	-1.46	417.3	2.96696e+09	214	6	2	3.29	516
90	4729	Bm2167b	>Bm2167b wormpep=BM34471 gene=WBGene00222428 locus=Bma-copd-1 status=Confirmed
91	11279	Bm7438	>Bm7438 wormpep=BM03747 gene=WBGene00227699 status=Confirmed product="MFP2, putative"	-5.72	-3.98	358.1	1.40574e+07	18	6	0	18.39	348
92	4497	Bm1972b	>Bm1972b wormpep=BM41202 gene=WBGene00222233 status=Partially_confirmed product="EGF-like domain containing protein"	-5.53	-2.9	530.7	2.59163e+07	11	6	2	10.97	474
92	4498	Bm1972c	>Bm1972c wormpep=BM42872 gene=WBGene00222233 status=Partially_confirmed product="EGF-like domain containing protein"
93	5766	Bm2964	>Bm2964 wormpep=BM36143 gene=WBGene00223225 status=Confirmed	-5.52	-2.58	461.3	6.34176e+07	21	3	1	15.83	139
94	5882	Bm3067	>Bm3067 wormpep=BM07683 gene=WBGene00223328 locus=Bma-nap-1 status=Confirmed product="nucleosome assembly protein 1, putative"	-5.48	-2.41	493.4	8.1661e+06	21	4	1	9.48	327
95	11960	Bm829	>Bm829 wormpep=BM43513 gene=WBGene00221090 status=Confirmed	-5.46	-2.53	566.9	2.27896e+08	23	4	1	16.79	137
96	5038	Bm2391	>Bm2391 wormpep=BM43445 gene=WBGene00222652 status=Confirmed	-5.46	-3.65	492.4	4.63303e+06	8	3	0	11.9	269
97	5377	Bm2657	>Bm2657 wormpep=BM02189 gene=WBGene00222918 status=Partially_confirmed product="P40, putative"	-5.39	-5.26	541.5	3.62667e+06	4	2	0	6.79	368
98	6670	Bm3682b	>Bm3682b wormpep=BM32774 gene=WBGene00223943 locus=Bma-cpn-3 status=Confirmed	-5.25	-5.25	550.8	3.40283e+06	7	3	1	13.29	143
99	4297	Bm18219	>Bm18219 wormpep=BM40709 gene=WBGene00269368 status=Confirmed	-5.02	-3.58	497.7	6.65329e+06	11	3	0	12.6	246
100	6263	Bm3374	>Bm3374 wormpep=BM44110 gene=WBGene00223635 status=Partially_confirmed	-4.83	-3.21	408.2	9.33726e+06	8	5	0	19.45	293
101	9849	Bm6282	>Bm6282 wormpep=BM42989 gene=WBGene00226543 status=Confirmed	-4.8	-3.3	528.9	1.20863e+07	13	2	0	23.01	113
102	9061	Bm5638	>Bm5638 wormpep=BM42202 gene=WBGene00225899 status=Confirmed	-4.54	-4.41	494.4	7.0717e+07	27	4	1	22.52	111
103	3800	Bm17728	>Bm17728 wormpep=BM42620 gene=WBGene00268870 status=Partially_confirmed	-4.53	-3.05	521.1	1.54687e+06	4	3	0	6.35	441
104	11820	Bm8068	>Bm8068 wormpep=BM44349 gene=WBGene00228329 status=Partially_confirmed	-4.46	-2.84	416.2	4.04369e+07	18	4	0	7.55	384
105	4150	Bm18085	>Bm18085 wormpep=BM45087 gene=WBGene00269225 status=Predicted	-4.45	-2.8	480.3	1.21438e+07	6	3	0	4.36	619
106	10348	Bm6686	>Bm6686 wormpep=BM21559 gene=WBGene00226947 locus=Bma-vha-13 status=Confirmed	-4.41	-4.18	405.8	4864697	13	4	1	6.5	615
107	2262	Bm13838a	>Bm13838a wormpep=BM23976 gene=WBGene00234099 status=Partially_confirmed uniprot=A8QE42	-4.34	-2.64	373.7	7.55151e+06	11	6	0	11.46	471
107	2263	Bm13838b	>Bm13838b wormpep=BM38919 gene=WBGene00234099 status=Confirmed
108	5403	Bm2684	>Bm2684 wormpep=BM00726 gene=WBGene00222945 status=Confirmed product="Hypothetical UPF0205 protein C40H1.5 in chromosome III precursor, putative"	-4.32	-4.12	368.5	4.23197e+06	6	2	1	24.66	146
109	7717	Bm4525	>Bm4525 wormpep=BM41710 gene=WBGene00224786 status=Confirmed product="pyridoxal kinase, putative"	-4.2	-2.64	374.2	5.56197e+06	8	2	0	7.84	319
110	8940	Bm5544	>Bm5544 wormpep=BM04318 gene=WBGene00225805 locus=Bma-act-5 status=Confirmed uniprot=P90689 product="actin, putative"	-4.19	-2.81	504.4	6.94765e+07	46	10	0	27.66	376
111	11516	Bm7648a	>Bm7648a wormpep=BM45160 gene=WBGene00227909 locus=Bma-lec-5 status=Confirmed product="Galactoside-binding lectin family protein"	-4.07	-4.07	448.6	1.37621e+06	4	2	0	7.64	314
112	5683	Bm2897b	>Bm2897b wormpep=BM25636 gene=WBGene00223158 locus=Bma-mif-2 status=Confirmed	-4.06	-3.99	579	5.85445e+06	5	2	0	18.33	120
113	2937	Bm1575	>Bm1575 wormpep=BM43067 gene=WBGene00221836 status=Partially_confirmed	-3.83	-1.72	371.4	7.18727e+07	108	3	0	2.1	477
114	7322	Bm4209a	>Bm4209a wormpep=BM43578 gene=WBGene00224470 status=Partially_confirmed product="Hypothetical FAD-dependent oxidoreductase YEL047C, putative"	-3.8	-1.46	542.9	3.26711e+07	46	8	1	10.98	519
114	7323	Bm4209b	>Bm4209b wormpep=BM40014 gene=WBGene00224470 status=Partially_confirmed product="Hypothetical FAD-dependent oxidoreductase YEL047C, putative"
115	2190	Bm13780	>Bm13780 wormpep=BM44356 gene=WBGene00234041 status=Confirmed product="cyclophilin-type peptidyl-prolyl cis-trans isomerase-15, Bmcyp-5"	-3.74	-3.23	557.1	2.90369e+07	12	5	0	27.62	181
116	3527	Bm17473	>Bm17473 wormpep=BM42376 gene=WBGene00268616 status=Predicted	-3.72	-3.32	489	16772037	13	4	0	15.44	149
117	13091	Bm9662	>Bm9662 wormpep=BM40419 gene=WBGene00229923 status=Partially_confirmed	-3.68	-0.08	428.5	5349648763	327	6	3	4.27	1054
118	8786	Bm5414	>Bm5414 wormpep=BM36868 gene=WBGene00225675 locus=Bma-gst-1 status=Confirmed	-3.63	-1.75	450	2.20728e+07	39	6	1	20.67	208
119	12824	Bm9360	>Bm9360 wormpep=BM11676 gene=WBGene00229621 status=Partially_confirmed product="collagen, putative"	-3.61	-1.99	364.4	2.8267e+07	22	4	2	34.67	75
120	7108	Bm4035	>Bm4035 wormpep=BM06844 gene=WBGene00224296 locus=Bma-alh-11 status=Confirmed product="aldehyde dehydrogenase, putative"	-3.56	-1.88	455.5	1.17295e+07	18	4	0	5.02	697
121	10907	Bm7143	>Bm7143 wormpep=BM02687 gene=WBGene00227404 status=Confirmed product="cyclophilin-type peptidyl-prolyl cis-trans isomerase-2, Bmcyp-2"	-3.54	-3.43	451.1	8672779	4	3	1	13.45	171
122	12256	Bm8696	>Bm8696 wormpep=BM40501 gene=WBGene00228957 locus=Bma-ifta-1 status=Partially_confirmed	-3.41	-0.02	391.7	1.37402e+11	608	4	3	1.43	1538
123	6612	Bm3641b	>Bm3641b wormpep=BM30459 gene=WBGene00223902 status=Confirmed product="PHD-finger family protein"	-3.4	-1.55	432.8	8.67158e+08	137	9	1	1.81	2158
124	8920	Bm5528	>Bm5528 wormpep=BM03315 gene=WBGene00225789 status=Confirmed product="1,4-alpha-glucan branching enzyme, putative"	-3.29	-1.39	463.9	2.67439e+07	30	6	0	7.1	648
125	221	Bm10246	>Bm10246 wormpep=BM40740 gene=WBGene00230507 locus=Bma-heh-1 status=Confirmed product="ML domain containing protein"	-3.26	-2.79	353.7	16429397	22	3	0	17.95	156
126	7833	Bm4628	>Bm4628 wormpep=BM01963 gene=WBGene00224889 status=Partially_confirmed product="ubiquitin, putative"	-3.23	-2.53	532.2	9.53699e+07	32	4	1	10.36	193
127	5791	Bm2994a	>Bm2994a wormpep=BM05169 gene=WBGene00223255 locus=Bma-pas-6 status=Confirmed product="Proteasome subunit alpha type 1, putative"	-3.2	-1.46	456.3	9.4756e+06	20	7	0	21.62	259
127	5792	Bm2994b	>Bm2994b wormpep=BM31703 gene=WBGene00223255 locus=Bma-pas-6 status=Confirmed product="Proteasome subunit alpha type 1, putative"
128	2106	Bm13707	>Bm13707 wormpep=BM45227 gene=WBGene00233968 locus=Bma-cct-8 status=Confirmed	-3.15	-1.38	360.9	4.87056e+08	38	4	1	3.66	546
129	3594	Bm17541	>Bm17541 wormpep=BM45354 gene=WBGene00268684 status=Predicted	-3.15	-2.73	522.3	2.01887e+07	16	3	0	14.44	187
131	10159	Bm6539	>Bm6539 wormpep=BM36722 gene=WBGene00226800 status=Partially_confirmed product="Phosphoglucomutase\/phosphomannomutase, C-terminal domain containing protein"	-3.12	-3.13	462.7	2.66554e+06	5	4	1	4.78	586
132	566	Bm10607	>Bm10607 wormpep=BM42955 gene=WBGene00230868 status=Confirmed product="T-cell receptor beta chain ANA 11, putative"	-3.1	-1.28	336.5	2.87328e+08	79	3	1	1.04	670
133	5505	Bm2767b	>Bm2767b wormpep=BM35678 gene=WBGene00223028 status=Confirmed product="Galactoside-binding lectin family protein"	-3.03	-2.41	392.8	1.84472e+07	17	5	0	12.77	282
133	5506	Bm2767c	>Bm2767c wormpep=BM05485 gene=WBGene00223028 status=Partially_confirmed product="Galactoside-binding lectin family protein"
134	2426	Bm13964	>Bm13964 wormpep=BM43816 gene=WBGene00234225 status=Confirmed	-3.03	-2.85	507.6	1.23387e+07	12	4	0	6.34	489
135	13227	Bm9806	>Bm9806 wormpep=BM01139 gene=WBGene00230067 status=Confirmed product="cyclophilin-type peptidyl-prolyl cis-trans isomerase-3, Bmcyp-3, putative"	-3.02	-1.51	339.6	6.25194e+06	9	4	0	24.56	171
136	5542	Bm2794	>Bm2794 wormpep=BM22871 gene=WBGene00223055 locus=Bma-gsr-1 status=Confirmed product="glutathione reductase, putative"	-2.99	-3.02	488.4	5.61529e+06	3	3	0	5.49	510
138	752	Bm10819	>Bm10819 wormpep=BM30238 gene=WBGene00231080 status=Partially_confirmed	-2.97	-1.42	359.8	9.43767e+06	15	3	0	8.9	337
139	2278	Bm13848	>Bm13848 wormpep=BM39797 gene=WBGene00234109 locus=Bma-gdi-1 status=Confirmed product="Rab GDP dissociation inhibitor alpha, putative"	-2.92	-1.46	493.8	3.34904e+07	40	7	1	11.89	429
140	2260	Bm13836	>Bm13836 wormpep=BM38271 gene=WBGene00234097 locus=Bma-vha-12 status=Confirmed product="vacuolar ATP synthase subunit B, putative"	-2.85	-2.62	375.3	4.62559e+06	13	4	0	5.94	505
141	2145	Bm13740b	>Bm13740b wormpep=BM21176 gene=WBGene00234001 status=Confirmed
142	7267	Bm4166	>Bm4166 wormpep=BM39636 gene=WBGene00224427 status=Confirmed product="arginine kinase, putative"	-2.79	-2.61	418	4.63609e+06	6	3	0	8.38	358
144	7540	Bm4383a	>Bm4383a wormpep=BM38439 gene=WBGene00224644 locus=Bma-nid-1 status=Partially_confirmed	-2.7	-2.27	359.2	4.26452e+06	13	4	0	2.36	1570
144	7541	Bm4383b	>Bm4383b wormpep=BM38549 gene=WBGene00224644 locus=Bma-nid-1 status=Partially_confirmed
144	7542	Bm4383c	>Bm4383c wormpep=BM38639 gene=WBGene00224644 locus=Bma-nid-1 status=Partially_confirmed
144	7543	Bm4383d	>Bm4383d wormpep=BM22691 gene=WBGene00224644 locus=Bma-nid-1 status=Partially_confirmed
144	7544	Bm4383e	>Bm4383e wormpep=BM27135 gene=WBGene00224644 locus=Bma-nid-1 status=Partially_confirmed
144	7545	Bm4383f	>Bm4383f wormpep=BM38600 gene=WBGene00224644 locus=Bma-nid-1 status=Partially_confirmed
146	12640	Bm9133	>Bm9133 wormpep=BM32968 gene=WBGene00229394 status=Confirmed product="calcyclin binding protein-like"	-2.63	-2.49	430.5	4.36581e+06	16	2	0	6.03	232
147	635	Bm10686b	>Bm10686b wormpep=BM33291 gene=WBGene00230947 status=Partially_confirmed
147	636	Bm10686c	>Bm10686c wormpep=BM26903 gene=WBGene00230947 status=Partially_confirmed
148	6571	Bm3610	>Bm3610 wormpep=BM42346 gene=WBGene00223871 status=Confirmed product="Core-2\/I-Branching enzyme family protein"	-2.62	-2.45	441.1	5.07721e+07	23	4	0	5.8	483
149	5259	Bm2565	>Bm2565 wormpep=BM03413 gene=WBGene00222826 status=Confirmed product="PAN domain containing protein"	-2.59	-1.3	377.2	6.99627e+06	3	2	0	8.04	286
151	2840	Bm14778	>Bm14778 wormpep=BM39317 gene=WBGene00234963 locus=Bma-hip-1 status=Partially_confirmed	-2.52	-2.48	323.6	1.54664e+06	7	2	0	5.49	346
152	4199	Bm18138	>Bm18138 wormpep=BM41204 gene=WBGene00269278 status=Confirmed	-2.5	-2.39	470.1	5.5201e+06	10	3	1	6.21	451
153	7990	Bm4759	>Bm4759 wormpep=BM38657 gene=WBGene00225020 status=Partially_confirmed product="haloacid dehalogenase-like hydrolase family protein"	-2.46	-2.31	399.1	7.04335e+06	13	4	0	11.3	301
154	10244	Bm6611	>Bm6611 wormpep=BM44500 gene=WBGene00226872 locus=Bma-skr-2 status=Confirmed product="S-phase kinase-associated protein SKR-1 , putative"	-2.42	-2.4	386.4	612490	3	2	0	12.66	158
155	1578	Bm12798b	>Bm12798b wormpep=BM25659 gene=WBGene00233059 locus=Bma-cpl-2 status=Partially_confirmed product="Papain family cysteine protease containing protein"	-2.42	-2.29	474.8	3.11273e+06	3	2	0	4.79	355
156	8514	Bm5195a	>Bm5195a wormpep=BM36727 gene=WBGene00225456 status=Confirmed product="elongation factor 1-alpha (EF-1-alpha), putative"	-2.39	-2.13	431.8	3.87814e+07	17	5	0	6	467
158	337	Bm10372	>Bm10372 wormpep=BM41043 gene=WBGene00230633 locus=Bma-din-1 status=Partially_confirmed product="conserved hypothetical protein,hypothetical protein"	-2.33	-1.35	287.2	2.03633e+08	60	5	0	0.44	3628
159	11994	Bm8327	>Bm8327 wormpep=BM43859 gene=WBGene00228588 status=Partially_confirmed	-2.29	-1.37	527.5	1.19473e+08	37	6	0	12.22	352
160	9255	Bm5792	>Bm5792 wormpep=BM40554 gene=WBGene00226053 locus=Bma-hex-1 status=Partially_confirmed product="Glycosyl hydrolase family 20, catalytic domain containing protein"	-2.23	-1.98	399.7	4.31006e+06	12	4	0	6.39	548
161	31	Bm10031	>Bm10031 wormpep=BM42209 gene=WBGene00230292 status=Partially_confirmed product="Hypothetical 38.3 kDa protein in HEM2-OCH1 intergenic region, putative"	-2.22	-1.35	270.9	2.02549e+08	49	4	0	2.7	556
163	351	Bm10387	>Bm10387 wormpep=BM45306 gene=WBGene00230648 status=Partially_confirmed	-2.21	-1.35	270.9	2.00136e+08	47	2	0	0.85	705
164	14063	WP_041571398.1	>WP_041571398.1 hypothetical protein [Wolbachia endosymbiont of Brugia malayi]	-2.14	-0.13	539.1	1.00648e+11	110	4	2	12.5	88
166	5499	Bm2763a	>Bm2763a wormpep=BM42476 gene=WBGene00223024 status=Partially_confirmed	-2.08	-2.31	434.3	6.44428e+07	5	3	2	0.52	4450
166	5500	Bm2763b	>Bm2763b wormpep=BM42380 gene=WBGene00223024 status=Partially_confirmed
168	6741	Bm3738	>Bm3738 wormpep=BM33507 gene=WBGene00223999 status=Confirmed	-2	-1.3	442.7	2.58833e+07	30	4	1	11.16	233
169	7963	Bm4731	>Bm4731 wormpep=BM38293 gene=WBGene00224992 locus=Bma-ran-1 status=Confirmed uniprot=P38542	-1.98	-1.46	452.2	1.60091e+08	43	5	1	14.88	215
170	5572	Bm2818	>Bm2818 wormpep=BM44479 gene=WBGene00223079 locus=Bma-uba-1 status=Confirmed	-1.96	-1.68	441.2	3.69018e+07	16	5	1	4.7	1063
171	6140	Bm3282a	>Bm3282a wormpep=BM43652 gene=WBGene00223543 locus=Bma-tsn-1 status=Confirmed product="protein F10G7.2 , putative"	-1.96	-1.47	410.2	2.82292e+07	30	2	1	2.32	906
172	680	Bm10739a	>Bm10739a wormpep=BM43381 gene=WBGene00231000 status=Predicted product="Endochitinase, putative"	-1.96	-1.12	390.4	2.23143e+06	5	3	0	6.25	432
173	13554	WP_011256383.1	>WP_011256383.1 NAD-specific glutamate dehydrogenase [Wolbachia endosymbiont of Brugia malayi]	-1.96	-1.47	410.2	3.39449e+07	37	5	0	1.52	1577
174	8633	Bm5288a	>Bm5288a wormpep=BM40267 gene=WBGene00225549 status=Partially_confirmed product="Viral A-type inclusion protein repeat containing protein"	-1.9	-1.31	374.3	8.12591e+07	57	6	1	2.04	2255
175	2218	Bm13802	>Bm13802 wormpep=BM33127 gene=WBGene00234063 status=Partially_confirmed	-1.87	-1.33	425.7	1.73502e+07	20	9	2	13.33	615
176	12560	Bm9052	>Bm9052 wormpep=BM43233 gene=WBGene00229313 status=Partially_confirmed	-1.85	-1.46	449	4.39858e+07	24	5	0	28.68	136
177	9943	Bm636	>Bm636 wormpep=BM36017 gene=WBGene00220897 status=Partially_confirmed product="actin-depolymerizing factor 1, putative"	-1.81	-1.38	438.8	1.59344e+07	17	3	0	13.86	166
178	11504	Bm7639b	>Bm7639b wormpep=BM42182 gene=WBGene00227900 status=Partially_confirmed	-1.8	-1.47	388.3	1.61293e+08	81	10	2	1.62	3637
180	2227	Bm13809	>Bm13809 wormpep=BM09920 gene=WBGene00234070 status=Confirmed product="rRNA methyltransferase, putative"	-1.78	-1.44	424.1	1.7693e+08	15	2	1	0.51	786
182	8553	Bm5229	>Bm5229 wormpep=BM40146 gene=WBGene00225490 locus=Bma-aagr-2 status=Confirmed	-1.78	-1.39	406.3	1.55001e+07	18	6	0	4.68	918
183	550	Bm10591a	>Bm10591a wormpep=BM33421 gene=WBGene00230852 locus=Bma-capg-1 status=Partially_confirmed product="Chromosome condensation protein 3, C-terminal region containing protein"	-1.78	-1.44	424.1	1.98129e+08	30	3	1	0.72	1104
183	551	Bm10591b	>Bm10591b wormpep=BM22422 gene=WBGene00230852 locus=Bma-capg-1 status=Confirmed product="Chromosome condensation protein 3, C-terminal region containing protein"
183	552	Bm10591c	>Bm10591c wormpep=BM30818 gene=WBGene00230852 locus=Bma-capg-1 status=Confirmed product="Chromosome condensation protein 3, C-terminal region containing protein"
184	4680	Bm2132	>Bm2132 wormpep=BM22009 gene=WBGene00222393 status=Partially_confirmed	-1.77	-1.32	372.4	3.18573e+07	19	2	0	2.89	277
185	7494	Bm4350	>Bm4350 wormpep=BM18194 gene=WBGene00224611 locus=Bma-rpl-5 status=Confirmed	-1.77	-0.13	352.9	5.54878e+08	181	4	0	4.41	295
186	4367	Bm1875a	>Bm1875a wormpep=BM44738 gene=WBGene00222136 status=Partially_confirmed product="transcription initiation factor IIF, alpha subunit, putative"	-1.74	-1.3	368.2	5.86658e+08	41	5	1	5.52	507
187	1523	Bm12639	>Bm12639 wormpep=BM33699 gene=WBGene00232900 locus=Bma-arid-1 status=Confirmed product="ARID\/BRIGHT DNA binding domain containing protein"	-1.73	-1.44	424.1	2.14564e+08	21	4	1	0.87	1610
188	2832	Bm14766	>Bm14766 wormpep=BM31857 gene=WBGene00234951 locus=Bma-ppt-1 status=Partially_confirmed	-1.69	-1.37	306.8	1.55619e+07	8	3	0	8.01	312
190	11001	Bm7222	>Bm7222 wormpep=BM27040 gene=WBGene00227483 locus=Bma-plst-1 status=Confirmed	-1.67	-1.39	416.5	2.61361e+06	8	3	0	3.82	681
192	2425	Bm13963	>Bm13963 wormpep=BM06018 gene=WBGene00234224 status=Confirmed product="UDP-glucose pyrophosphorylase, putative"	-1.65	-1.63	398.5	2.93808e+06	4	2	0	2.61	499
194	12178	Bm8593	>Bm8593 wormpep=BM26653 gene=WBGene00228854 status=Partially_confirmed	-1.63	-1.47	475	1.13769e+07	14	2	0	18.95	95
196	863	Bm10925a	>Bm10925a wormpep=BM31103 gene=WBGene00231186 status=Partially_confirmed	-1.59	-1.47	388.3	7.82564e+07	10	4	0	10.78	334
197	9225	Bm5773	>Bm5773 wormpep=BM36140 gene=WBGene00226034 status=Confirmed product="MSP domain protein"	-1.59	-1.42	404.9	4.51334e+07	17	3	1	12.96	108
198	7437	Bm4303	>Bm4303 wormpep=BM41074 gene=WBGene00224564 status=Confirmed product="trypsin inhibitor, putative"	-1.59	-1.38	527.1	8.31639e+06	8	3	0	4.82	477
199	58	Bm10060a	>Bm10060a wormpep=BM40206 gene=WBGene00230321 status=Confirmed	-1.57	-1.35	289.4	1.26163e+07	26	6	1	1.34	1638
199	59	Bm10060b	>Bm10060b wormpep=BM44573 gene=WBGene00230321 status=Confirmed
201	11205	Bm7377	>Bm7377 wormpep=BM00290 gene=WBGene00227638 status=Confirmed product="Hypothetical 19.4 kDa protein ZC395.10 in chromosome III, putative"	-1.54	-1.28	472.3	1.8235e+07	13	3	0	9.18	196
203	9023	Bm5611	>Bm5611 wormpep=BM41020 gene=WBGene00225872 locus=Bma-srap-1 status=Partially_confirmed	-1.53	-1.37	368.6	9.95092e+06	6	5	1	2.66	1914
205	5662	Bm2881	>Bm2881 wormpep=BM40628 gene=WBGene00223142 status=Partially_confirmed	-1.51	-1.29	365.8	21219109	19	2	1	1.37	582
206	356	Bm10391	>Bm10391 wormpep=BM44839 gene=WBGene00230652 status=Partially_confirmed	-1.5	-1.29	365.8	22817657	19	2	0	1.1	730
208	7965	Bm4733	>Bm4733 wormpep=BM04163 gene=WBGene00224994 status=Confirmed product="beta-tubulin, identical"	-1.45	-1.38	440	4.47537e+06	8	5	1	11.38	448
209	5620	Bm2853b	>Bm2853b wormpep=BM34732 gene=WBGene00223114 locus=Bma-rps-2 status=Confirmed
211	5570	Bm2816	>Bm2816 wormpep=BM44001 gene=WBGene00223077 status=Confirmed product="Sars1 protein, putative"	-1.44	-1.36	233.3	3.7584e+06	12	3	0	6.5	477
214	4227	Bm18165	>Bm18165 wormpep=BM41907 gene=WBGene00269305 status=Partially_confirmed	-1.41	-1.32	417.4	9.58399e+07	17	4	0	5.1	686
215	12136	Bm8524b	>Bm8524b wormpep=BM31866 gene=WBGene00228785 status=Partially_confirmed product="actin 2, putative"
215	12723	Bm9238	>Bm9238 wormpep=BM03826 gene=WBGene00229499 status=Partially_confirmed product="actin 2, putative"
217	5176	Bm2502c	>Bm2502c wormpep=BM39219 gene=WBGene00222763 status=Confirmed
218	2332	Bm13895b	>Bm13895b wormpep=BM37957 gene=WBGene00234156 locus=Bma-tct-1 status=Confirmed product="Translationally controlled tumor protein, putative"
221	9743	Bm6198a	>Bm6198a wormpep=BM45637 gene=WBGene00226459 locus=Bma-pck-1 status=Confirmed product="phosphoenolpyruvate carboxykinase [GTP] , putative"	-1.39	-1.42	428.3	1.83543e+06	4	3	0	4.67	642
222	5104	Bm2446	>Bm2446 wormpep=BM38471 gene=WBGene00222707 locus=Bma-spp-10 status=Confirmed	-1.38	-1.37	468.3	4.04968e+07	13	4	1	10.86	350
223	13136	Bm9712	>Bm9712 wormpep=BM44918 gene=WBGene00229973 status=Confirmed product="oxidoreductase, short chain dehydrogenase\/reductase family protein"	-1.37	-1.38	404	736685	2	2	0	7.09	268
226	4061	Bm17992	>Bm17992 wormpep=BM42141 gene=WBGene00269134 status=Predicted	-1.37	-1.32	510.2	6.08316e+06	4	2	0	14.71	136
227	12590	Bm9083	>Bm9083 wormpep=BM16757 gene=WBGene00229344 status=Partially_confirmed product="lactoylglutathione lyase, putative"	-1.36	-1.38	473	5.04782e+06	2	2	0	6.18	259
229	10013	Bm6417	>Bm6417 wormpep=BM18549 gene=WBGene00226678 locus=Bma-prdx-6 status=Confirmed	-1.36	-1.31	467.1	6.76102e+06	5	2	0	6.81	235
230	2068	Bm13681	>Bm13681 wormpep=BM05797 gene=WBGene00233942 locus=Bma-paa-1 status=Confirmed product="protein phosphatase PP2A regulatory subunit, putative"	-1.34	-1.37	363.1	8.24364e+06	7	4	1	5.05	594
233	7821	Bm4616	>Bm4616 wormpep=BM41592 gene=WBGene00224877 status=Partially_confirmed product="T-cell receptor beta chain ANA 11, putative"	-1.33	-1.29	404.2	4.84902e+06	5	2	0	8.86	158
237	2162	Bm13757a	>Bm13757a wormpep=BM20006 gene=WBGene00234018 locus=Bma-rpt-1 status=Confirmed	-1.29	-1.3	335.3	692790	2	2	0	5.06	435
237	2163	Bm13757b	>Bm13757b wormpep=BM36337 gene=WBGene00234018 locus=Bma-rpt-1 status=Confirmed
238	2491	Bm14014	>Bm14014 wormpep=BM16262 gene=WBGene00234275 status=Confirmed product="adenylate kinase isoenzyme 1, putative"	-1.29	-1.3	548.5	2.01813e+06	2	2	0	7.73	207
239	5330	Bm2623a	>Bm2623a wormpep=BM27043 gene=WBGene00222884 locus=Bma-acs-19 status=Partially_confirmed product="acetyl-Coenzyme A synthetase 2, putative"	-1.26	-1.3	323.7	1.29615e+06	2	2	0	2.48	686
239	5331	Bm2623b	>Bm2623b wormpep=BM37859 gene=WBGene00222884 locus=Bma-acs-19 status=Partially_confirmed product="acetyl-Coenzyme A synthetase 2, putative"
239	5332	Bm2623c	>Bm2623c wormpep=BM37919 gene=WBGene00222884 locus=Bma-acs-19 status=Partially_confirmed product="acetyl-Coenzyme A synthetase 2, putative"
241	5000	Bm2365	>Bm2365 wormpep=BM37726 gene=WBGene00222626 locus=Bma-cpr-6 status=Partially_confirmed	-1.26	-1.27	362.9	849933	2	2	0	3.91	384
243	9109	Bm5678	>Bm5678 wormpep=BM42244 gene=WBGene00225939 status=Confirmed	-1.23	-1.34	351.3	2.56762e+08	53	3	1	0.81	3229
244	5296	Bm2592	>Bm2592 wormpep=BM39237 gene=WBGene00222853 locus=Bma-dsh-1 status=Partially_confirmed product="Domain found in Dishevelled, Egl-10, and Pleckstrin family protein"	-1.19	-0.13	530.4	7.69445e+07	60	2	0	1.2	750
245	11264	Bm7425	>Bm7425 wormpep=BM39209 gene=WBGene00227686 locus=Bma-cdh-1 status=Partially_confirmed	-1.12	-1.37	211.3	3.27447e+06	2	2	1	0.55	4529
247	13189	Bm9765	>Bm9765 wormpep=BM45175 gene=WBGene00230026 locus=Bma-gap-3 status=Partially_confirmed product="SH2 domain containing protein"	-0.97	-0.01	488.8	91492089076	230	3	0	1.53	847
248	9077	Bm5650a	>Bm5650a wormpep=BM42381 gene=WBGene00225911 locus=Bma-rha-1 status=Partially_confirmed	-0.96	-0.1	418.6	1.40682e+08	54	3	1	1.22	1474
252	1488	Bm12503	>Bm12503 wormpep=BM45524 gene=WBGene00232764 status=Confirmed	-0.93	-0.93	364.7	1.31319e+06	3	2	0	2.98	436
255	8655	Bm5308	>Bm5308 wormpep=BM18943 gene=WBGene00225569 status=Confirmed	-0.91	-0.75	426.6	3.64902e+06	6	2	0	5.03	358
257	9199	Bm5748	>Bm5748 wormpep=BM38783 gene=WBGene00226009 status=Confirmed	-0.88	-0.8	433.6	106614575	24	4	2	0.83	1203
258	2356	Bm13916	>Bm13916 wormpep=BM35456 gene=WBGene00234177 locus=Bma-prp-8 status=Confirmed product="Pre-mRNA splicing factor PRP8, putative"	-0.86	-0.14	286.7	2.06836e+08	45	7	1	1.72	2332
261	1512	Bm12613	>Bm12613 wormpep=BM41654 gene=WBGene00232874 status=Partially_confirmed	-0.82	-0.14	351.2	2.39266e+08	68	13	4	1.56	4159
263	393	Bm10427a	>Bm10427a wormpep=BM33450 gene=WBGene00230688 status=Confirmed product="G-patch domain containing protein"	-0.7	-0.13	485.8	8.46131e+07	47	3	0	1.48	810
267	10006	Bm6412a	>Bm6412a wormpep=BM28156 gene=WBGene00226673 locus=Bma-crt-1 status=Partially_confirmed product="calreticulin precursor, putative"	-0.65	-0.66	518.7	3.57954e+06	3	2	0	3.33	421
267	10007	Bm6412b	>Bm6412b wormpep=BM26672 gene=WBGene00226673 locus=Bma-crt-1 status=Confirmed product="calreticulin precursor, putative"
268	4528	Bm2000b	>Bm2000b wormpep=BM27289 gene=WBGene00222261 status=Confirmed
270	9057	Bm5636a	>Bm5636a wormpep=BM37927 gene=WBGene00225897 locus=Bma-umps-1 status=Partially_confirmed product="orotate phosphoribosyltransferase family protein"	-0.59	-0.13	330.1	4.08934e+07	13	8	2	14.26	477
65	7436	Bm4302	>Bm4302 wormpep=BM38133 gene=WBGene00224563 locus=Bma-swan-1 status=Confirmed	-8.55	-0.13	520.4	1.86089e+11	468	1	0	1.18	423
82	3184	Bm17154	>Bm17154 wormpep=BM43124 gene=WBGene00268297 status=Partially_confirmed	-6.48	-5.48	613.2	1.84307e+08	54	1	0	6.37	157
130	2129	Bm13727	>Bm13727 wormpep=BM34559 gene=WBGene00233988 status=Confirmed	-3.14	-3.03	453.6	7.22871e+06	11	1	0	5.7	158
137	6854	Bm3829	>Bm3829 wormpep=BM41769 gene=WBGene00224090 status=Partially_confirmed product="mucin, putative"	-2.98	-0.02	295.1	2.70005e+11	448	1	0	1.52	858
141	2144	Bm13740a	>Bm13740a wormpep=BM35091 gene=WBGene00234001 status=Partially_confirmed	-2.84	-2.75	519.6	9.24713e+06	7	1	0	10.81	111
143	8905	Bm5515	>Bm5515 wormpep=BM44873 gene=WBGene00225776 locus=Bma-lis-1 status=Confirmed product="platelet-activating factor acetylhydrolase IB alpha subunit, putative"	-2.78	-2.8	456.3	1.18483e+06	1	1	0	2.36	423
145	5	Bm10004	>Bm10004 wormpep=BM38372 gene=WBGene00230265 status=Confirmed	-2.65	-2.52	477.9	9.12843e+06	12	1	0	3.73	241
147	634	Bm10686a	>Bm10686a wormpep=BM34100 gene=WBGene00230947 status=Confirmed	-2.63	-2.62	393.9	800602	2	1	0	4.03	273
150	2254	Bm13831	>Bm13831 wormpep=BM38266 gene=WBGene00234092 locus=Bma-tag-335 status=Confirmed	-2.59	-2.59	452.4	1.14037e+06	2	1	0	3.06	359
162	3311	Bm17282	>Bm17282 wormpep=BM40258 gene=WBGene00268425 status=Partially_confirmed	-2.22	-2.16	453.9	6365794	7	1	0	1.86	430
165	2314	Bm13879	>Bm13879 wormpep=BM07154 gene=WBGene00234140 status=Confirmed product="chaperonin-10 kDa, putative"	-2.14	-2.14	495	2.34492e+06	1	1	0	12.61	111
179	4798	Bm2228	>Bm2228 wormpep=BM20436 gene=WBGene00222489 status=Partially_confirmed	-1.79	-1.8	496.2	6.65739e+06	1	1	0	8.12	160
181	1913	Bm13388	>Bm13388 wormpep=BM40427 gene=WBGene00233649 status=Partially_confirmed	-1.78	-1.47	460.5	1.7828e+07	20	1	0	7.14	126
189	6989	Bm3934	>Bm3934 wormpep=BM01431 gene=WBGene00224195 locus=Bma-dnj-12 status=Confirmed product="DnaJ chaperonine, putative"	-1.68	-1.7	320	237776	1	1	0	3.59	390
193	5828	Bm3024	>Bm3024 wormpep=BM22365 gene=WBGene00223285 status=Confirmed product="CDC5 protein, putative"	-1.65	-1.47	411.3	1.21148e+08	12	1	0	0.53	753
195	1260	Bm11686	>Bm11686 wormpep=BM42572 gene=WBGene00231947 status=Partially_confirmed	-1.6	-1.44	424.1	1.76709e+08	14	1	0	0.23	1776
200	4089	Bm18019	>Bm18019 wormpep=BM40391 gene=WBGene00269161 status=Partially_confirmed	-1.56	-1.39	341.3	6.29948e+06	17	1	0	2.11	473
202	7898	Bm4686	>Bm4686 wormpep=BM45264 gene=WBGene00224947 locus=Bma-eat-20 status=Partially_confirmed	-1.54	-1.47	383.9	5.31403e+06	8	1	0	0.85	942
204	1559	Bm12780	>Bm12780 wormpep=BM38611 gene=WBGene00233041 status=Confirmed	-1.51	-1.29	365.8	2.10343e+07	18	1	0	0.77	522
207	6634	Bm3657	>Bm3657 wormpep=BM41324 gene=WBGene00223918 locus=Bma-phg-1 status=Partially_confirmed	-1.47	-1.48	426.2	502828	1	1	0	4.2	238
209	5619	Bm2853a	>Bm2853a wormpep=BM19455 gene=WBGene00223114 locus=Bma-rps-2 status=Confirmed	-1.45	-1.46	382.2	1.10796e+06	1	1	0	4.07	270
212	6467	Bm3535	>Bm3535 wormpep=BM35175 gene=WBGene00223796 status=Partially_confirmed	-1.42	-1.41	416.6	899258	2	1	0	4.81	208
213	9138	Bm5699d	>Bm5699d wormpep=BM37086 gene=WBGene00225960 status=Confirmed	-1.42	-1.43	420.6	1.12297e+06	1	1	0	7.5	160
215	12135	Bm8524a	>Bm8524a wormpep=BM04837 gene=WBGene00228785 status=Partially_confirmed product="actin 2, putative"	-1.41	-1.39	173.6	735249	3	1	0	4.26	376
216	6049	Bm3204	>Bm3204 wormpep=BM32094 gene=WBGene00223465 status=Partially_confirmed	-1.41	-1.4	374	493092	2	1	0	5.06	237
217	5175	Bm2502b	>Bm2502b wormpep=BM39262 gene=WBGene00222763 status=Confirmed	-1.41	-1.43	348.9	546128	1	1	0	3.17	378
218	2331	Bm13895a	>Bm13895a wormpep=BM05250 gene=WBGene00234156 locus=Bma-tct-1 status=Confirmed uniprot=P90697 product="Translationally controlled tumor protein, putative"	-1.41	-1.4	355.3	1.74197e+06	2	1	0	5.52	181
219	12179	Bm8594	>Bm8594 wormpep=BM34610 gene=WBGene00228855 status=Confirmed product="cytidine deaminase, identical"	-1.4	-1.38	340.7	1.06517e+06	3	1	0	7.52	133
220	2608	Bm14126	>Bm14126 wormpep=BM34981 gene=WBGene00234387 status=Confirmed	-1.39	-1.38	346.1	899370	2	1	0	5.06	158
224	1561	Bm12784	>Bm12784 wormpep=BM45645 gene=WBGene00233045 status=Confirmed product="NAD-dependent malic enzyme, mitochondrial precursor, putative"	-1.37	-1.41	407.9	481484	1	1	0	1.86	592
225	5554	Bm2802	>Bm2802 wormpep=BM36856 gene=WBGene00223063 status=Partially_confirmed product="ShTK domain containing protein"	-1.37	-1.35	377.5	1.10147e+06	3	1	0	2.16	278
228	2077	Bm13688	>Bm13688 wormpep=BM35369 gene=WBGene00233949 locus=Bma-rack-1 status=Confirmed	-1.36	-1.38	422.1	517693	1	1	0	3.69	325
231	2888	Bm150	>Bm150 wormpep=BM36431 gene=WBGene00220411 status=Partially_confirmed	-1.34	-1.35	337.3	663301	1	1	0	9.52	105
234	572	Bm10612	>Bm10612 wormpep=BM40025 gene=WBGene00230873 status=Confirmed product="T-cell receptor beta chain ANA 11, putative"	-1.32	-1.34	274.2	2062627	1	1	0	0.83	362
235	3031	Bm1692	>Bm1692 wormpep=BM28011 gene=WBGene00221953 status=Confirmed	-1.31	-1.3	377.9	2.74977e+06	2	1	0	5.14	214
236	2914	Bm1548	>Bm1548 wormpep=BM43133 gene=WBGene00221809 status=Partially_confirmed	-1.3	-1.33	332.9	265065	1	1	0	2.62	420
249	5511	Bm2771	>Bm2771 wormpep=BM40046 gene=WBGene00223032 status=Partially_confirmed	-0.95	-0.94	267.5	969412	5	1	0	0.4	748
251	3640	Bm17585	>Bm17585 wormpep=BM44798 gene=WBGene00268728 status=Partially_confirmed	-0.93	-0.94	284.5	8.83285e+06	2	1	0	0.63	475
253	5751	Bm2951	>Bm2951 wormpep=BM34078 gene=WBGene00223212 status=Confirmed	-0.92	-0.1	418.6	1.34935e+08	49	1	0	2.02	198
256	9084	Bm5656	>Bm5656 wormpep=BM45566 gene=WBGene00225917 status=Predicted	-0.9	-0.14	308.7	9.99243e+09	50	1	0	1.53	261
265	8245	Bm4971b	>Bm4971b wormpep=BM25545 gene=WBGene00225232 status=Confirmed product="Glyceraldehyde 3-phosphate dehydrogenase, putative"	-0.67	-0.68	324.4	448583	1	1	0	6.87	160
268	4527	Bm2000a	>Bm2000a wormpep=BM28546 gene=WBGene00222261 status=Confirmed	-0.61	-0.6	327.5	2.17042e+06	3	1	0	0.88	453
274	7741	Bm4543	>Bm4543 wormpep=BM28999 gene=WBGene00224804 status=Confirmed product="Major Sperm Protein (MSP), putative cytoskeletal MSP"	-0.56	-0.14	277.4	2.68501e+07	30	1	0	3.9	77
276	1392	Bm12236	>Bm12236 wormpep=BM40295 gene=WBGene00232497 locus=Bma-rfc-1 status=Confirmed product="ATPase, AAA family protein"	-0.5	-0.14	235.2	2.70267e+07	38	1	0	0.32	949
								only one unique peptide	44
								more than one unique peptide including isoforms	249
								more than one unique peptide no isoforms	207
Rows highlighted in yellow match a protein identified in B. malayi predicted GPI-APome.
Proteins that only had one unique peptide are highlighted in red and were not used in further analysis.
1. Rank: Byonic outputs a protein list ranked by the protein p-value.
2. Protein #: position of protein in combined Brugia malayi & Wolbachia proteome
3. LogProb: Absolute value of the log base 10 of the protein p-value
4. Best LogProb: Largest |Log Prob| of an individual Peptide-Spectrum Match assigned to the protein
5. Best Score: Largest Byonic score of a PSM assigned to the protein.
6. # TotIntensity: Sum of all fragment peak intensities over all MS/MS spectra
7. # Spectra: Total number of PSMs, including duplicate PSMs
8. # Uniq: Total number of PSMs, discounting duplicates.
9. # Mods: numer of identified modifications : Fixed modifications carbamidomethyl @ C. Variable Modifications=Oxidation @ M, Deamidation @ N,Q
10. Coverage:Percent of the protein sequence covered by PSMs
11. # AAs: amino acid length of identified protein
