# Supplementary material for: Computational and experimental analysis of the glycophosphatidylinositol-anchored proteome of the human parasitic nematode Brugia malayi
Source: PLoS One. 2019 Sep 12;14(9):e0216849. doi: 10.1371/journal.pone.0216849 (PMC6742230; doi:10.1371/journal.pone.0216849)
Supplement: S4 Table — List of proteins identified from adult B. malayi membrane extracts not treated with PI-PLC enzyme. Proteins released from the membrane extracts were identified using LC-MS/MS. Spectral data was searched against B. malayi and its endosymbiont Wolbachia using Byonic software from Protein Metrics to identify proteins. Rows highlighted in yellow match a protein identified in B. malayi predicted GPI-APome. Proteins that only had one unique peptide are highlighted in red and were not used in further analysis. (XLSX) [file pone.0216849.s007.xlsx]

## Sheet: S4 Bm Membrane Mock LC-MSMS
Rank (1)	Protein # (2)	Wormbase ID	Description	LogProb (3)	Best LogProb (4)	Best Score (5)	# TotIntensity (6)	# Spectra (7)	# Uniq (8)	# Mods (9)	Coverage (10)	# AAs (11)
1	6572	Bm3611	>Bm3611 wormpep=BM34703 gene=WBGene00223872 locus=Bma-hsp-1 status=Confirmed uniprot=P27541	-481.17	-16.24	912.4	3.85739e+07	1349	89	33	73.49	645
2	7201	Bm4116	>Bm4116 wormpep=BM19723 gene=WBGene00224377 locus=Bma-unc-54 status=Confirmed	-324.98	-15.45	810.8	5.01534e+06	148	60	15	26.01	1957
3	9910	Bm6327	>Bm6327 wormpep=BM28341 gene=WBGene00226588 status=Confirmed product="chaperonine protein HSP60, putative"	-289.74	-19.07	1023.5	8.67846e+06	370	45	15	59.58	574
4	6023	Bm3186a	>Bm3186a wormpep=BM41239 gene=WBGene00223447 locus=Bma-unc-87 status=Confirmed	-275.3	-14.25	739.1	6.47328e+06	218	46	23	80.85	376
5	7384	Bm4259b	>Bm4259b wormpep=BM36721 gene=WBGene00224520 status=Confirmed product="14-3-3-like protein 2, putative"	-273.28	-23.06	1263.7	20637714	916	51	23	83.92	255
6	6175	Bm3307	>Bm3307 wormpep=BM39811 gene=WBGene00223568 status=Confirmed product="myosin heavy chain B (MHC B), putative"	-262.79	-15.25	905.3	3.95464e+06	113	46	12	25.36	1952
7	2028	Bm13653	>Bm13653 wormpep=BM37460 gene=WBGene00233914 locus=Bma-daf-21 status=Confirmed	-216.39	-13.06	702.8	4.26246e+06	266	39	15	46.3	717
8	8985	Bm5580	>Bm5580 wormpep=BM03010 gene=WBGene00225841 locus=Bma-aldo-1 status=Confirmed product="fructose-bisphosphate aldolase 1, putative"	-196.61	-15.98	855.3	4.94306e+06	218	33	15	56.47	363
9	2259	Bm13835	>Bm13835 wormpep=BM43071 gene=WBGene00234096 locus=Bma-atp-2 status=Confirmed	-185.35	-15.35	822.6	1.49691e+07	495	38	16	52.95	542
10	2038	Bm13661	>Bm13661 wormpep=BM43913 gene=WBGene00233922 status=Partially_confirmed product="Heat shock 70 kDa protein C precursor, putative"	-162.85	-14.54	768.9	2.79e+06	120	34	7	43.45	672
11	9518	Bm6010	>Bm6010 wormpep=BM40495 gene=WBGene00226271 status=Partially_confirmed	-155.61	-13.45	667.3	2.12265e+06	77	26	12	59.51	405
12	13691	WP_011256549.1	>WP_011256549.1 molecular chaperone GroEL [Wolbachia endosymbiont of Brugia malayi]	-152.06	-14.59	801.3	2.47282e+06	60	23	3	45.09	550
13	2427	Bm13965	>Bm13965 wormpep=BM39869 gene=WBGene00234226 status=Confirmed product="enolase, putative"	-150.79	-15.45	848.6	1.36117e+07	620	23	5	68.06	432
14	4518	Bm1994	>Bm1994 wormpep=BM33482 gene=WBGene00222255 status=Confirmed product="valosin containing protein, putative"	-146.54	-14.54	750.7	4602769	263	32	14	38.92	812
16	1077	Bm11186	>Bm11186 wormpep=BM28626 gene=WBGene00231447 locus=Bma-myo-3 status=Confirmed	-141.94	-13.45	716.8	1.82819e+06	77	36	9	18.12	1965
17	2316	Bm13880	>Bm13880 wormpep=BM02846 gene=WBGene00234141 locus=Bma-tpi-1 status=Confirmed product="triosephosphate isomerase, putative"	-138.12	-15.45	836.5	1.64252e+07	525	26	5	77.33	247
18	2065	Bm13679	>Bm13679 wormpep=BM36345 gene=WBGene00233940 locus=Bma-pdi-2 status=Confirmed	-137.96	-15.12	920.6	7.00272e+06	327	29	9	47.32	503
19	6100	Bm3245b	>Bm3245b wormpep=BM25837 gene=WBGene00223506 locus=Bma-attf-2 status=Confirmed	-134.1	-14.61	836.6	5.33306e+06	178	25	12	43.43	472
20	8041	Bm4801a	>Bm4801a wormpep=BM40093 gene=WBGene00225062 locus=Bma-let-805 status=Partially_confirmed product="Fibronectin type III domain containing protein"	-131.5	-13.55	720.9	1.78504e+06	53	33	9	8.69	4728
20	8042	Bm4801b	>Bm4801b wormpep=BM42714 gene=WBGene00225062 locus=Bma-let-805 status=Partially_confirmed product="Fibronectin type III domain containing protein"
21	5888	Bm3073a	>Bm3073a wormpep=BM45174 gene=WBGene00223334 locus=Bma-lmn-1 status=Confirmed	-130.47	-16.54	874.6	1.59807e+06	52	23	3	42.68	567
22	7836	Bm4630	>Bm4630 wormpep=BM04969 gene=WBGene00224891 locus=Bma-pdi-3 status=Confirmed product="transglutaminase, putative"	-123.02	-11.06	628.2	3.91773e+06	207	26	3	46.68	497
24	8394	Bm5086	>Bm5086 wormpep=BM00733 gene=WBGene00225347 status=Partially_confirmed product="actin 1, putative"	-119.44	-12.45	692.8	6.86986e+06	323	25	14	32.18	376
24	12722	Bm9237	>Bm9237 wormpep=BM33532 gene=WBGene00229498 status=Confirmed product="actin 1, putative"
25	6087	Bm3235	>Bm3235 wormpep=BM39991 gene=WBGene00223496 locus=Bma-mlc-3 status=Confirmed	-118.59	-16.35	868.8	1.73175e+07	565	21	9	91.33	150
26	8247	Bm4972	>Bm4972 wormpep=BM34015 gene=WBGene00225233 locus=Bma-spc-1 status=Confirmed product="Spectrin alpha chain, putative"	-115.3	-13.54	729.3	1.4751e+06	65	35	9	19.31	2424
27	2041	Bm13663	>Bm13663 wormpep=BM05286 gene=WBGene00233924 locus=Bma-hsp-110 status=Confirmed product="Hypothetical 86.9 kDa protein C30C11.4 in chromosome III, putative"	-112.22	-15.35	836.7	1.92834e+06	77	29	8	28.4	817
28	2264	Bm13839	>Bm13839 wormpep=BM02309 gene=WBGene00234100 locus=Bma-pgk-1 status=Confirmed product="Phosphoglycerate kinase, putative"	-111.95	-15.05	752.4	1.96997e+06	85	18	4	45.3	415
29	7406	Bm4277	>Bm4277 wormpep=BM07125 gene=WBGene00224538 locus=Bma-lec-2 status=Confirmed product="galectin, putative"	-109.95	-12.45	696.2	5271464	214	19	4	49.29	280
30	13690	WP_011256548.1	>WP_011256548.1 molecular chaperone GroES [Wolbachia endosymbiont of Brugia malayi]	-106.82	-14.77	811.5	1.34133e+07	559	19	5	92.71	96
31	13421	WP_011256212.1	>WP_011256212.1 porin [Wolbachia endosymbiont of Brugia malayi]	-102.76	-14.25	770.7	1.4446e+06	50	18	8	23.31	652
32	7855	Bm4644	>Bm4644 wormpep=BM38230 gene=WBGene00224905 locus=Bma-fum-1 status=Confirmed product="fumarase, putative"	-99.62	-12.44	691.4	2.43894e+06	93	18	6	39.57	470
33	6109	Bm3256a	>Bm3256a wormpep=BM26414 gene=WBGene00223517 locus=Bma-ifb-1 status=Confirmed product="cytoplasmic intermediate filament protein, putative"	-93.72	-13.29	736.7	893723	46	21	4	38.24	591
35	2648	Bm14250	>Bm14250 wormpep=BM41829 gene=WBGene00234511 status=Confirmed	-90.48	-15.54	802.6	1.83274e+06	75	19	8	43.89	319
36	7198	Bm4112b	>Bm4112b wormpep=BM06412 gene=WBGene00224373 locus=Bma-his-50 status=Confirmed product="histone H4, putative"	-88.88	-13.29	715.1	7631115	440	16	5	64.08	103
37	2206	Bm13793	>Bm13793 wormpep=BM42869 gene=WBGene00234054 status=Partially_confirmed product="insulin-degrading enzyme, putative"	-87.13	-12.45	679.3	1.89543e+06	54	22	3	26.35	1040
38	5403	Bm2684	>Bm2684 wormpep=BM00726 gene=WBGene00222945 status=Confirmed product="Hypothetical UPF0205 protein C40H1.5 in chromosome III precursor, putative"	-86.8	-12.56	693.4	5.42464e+06	121	12	5	78.77	146
39	12445	Bm8921	>Bm8921 wormpep=BM07395 gene=WBGene00229182 status=Confirmed product="DEK protein, putative"	-86.45	-14.54	758.6	1.63825e+06	65	17	5	43.38	408
40	7415	Bm4284b	>Bm4284b wormpep=BM38192 gene=WBGene00224545 status=Confirmed product="Troponin T, putative"	-85.54	-15.95	847.3	828485	47	16	1	37.28	448
41	6051	Bm3206	>Bm3206 wormpep=BM43220 gene=WBGene00223467 locus=Bma-his-39 status=Confirmed product="histone H2B 2, putative"	-83.16	-12.45	625.7	1.07987e+07	399	19	5	67.59	145
42	13237	Bm9816	>Bm9816 wormpep=BM29656 gene=WBGene00230077 status=Confirmed product="leucyl aminopeptidase, putative"	-82	-13.71	709.8	2.87041e+06	85	11	4	22.29	462
43	9135	Bm5699a	>Bm5699a wormpep=BM19881 gene=WBGene00225960 status=Confirmed uniprot=P48812	-80.22	-11.34	630.5	4.08013e+06	86	17	4	41.89	339
44	14222	WP_083750406.1	>WP_083750406.1 hypothetical protein [Wolbachia endosymbiont of Brugia malayi]	-79.39	-13.63	713	3.24499e+06	73	9	2	43.98	216
45	8514	Bm5195a	>Bm5195a wormpep=BM36727 gene=WBGene00225456 status=Confirmed product="elongation factor 1-alpha (EF-1-alpha), putative"	-75.44	-12.63	688	5665517	146	17	5	37.69	467
46	325	Bm10359	>Bm10359 wormpep=BM39410 gene=WBGene00230620 locus=Bma-rsp-5 status=Confirmed product="Hypothetical RNA-binding protein T28D9.2 in chromosome II, putative"	-75.21	-14.43	783.1	562810	128	26	15	29.88	405
47	4886	Bm2290	>Bm2290 wormpep=BM29161 gene=WBGene00222551 locus=Bma-dim-1 status=Confirmed	-75.2	-14.55	793.1	6.17303e+06	236	18	4	61.99	321
48	11152	Bm7334	>Bm7334 wormpep=BM43385 gene=WBGene00227595 locus=Bma-hcp-1 status=Partially_confirmed product="Major antigen, putative"	-74.77	-14.25	751.3	576308	33	21	3	12.76	2029
49	12913	Bm9446	>Bm9446 wormpep=BM00960 gene=WBGene00229707 locus=Bma-eif-3.J status=Confirmed	-73.92	-11.37	623.2	790916	32	10	1	48.11	212
50	9750	Bm6202a	>Bm6202a wormpep=BM39853 gene=WBGene00226463 locus=Bma-ret-1 status=Partially_confirmed	-72.22	-15.25	801	858036	35	14	3	29.39	701
51	9329	Bm5853	>Bm5853 wormpep=BM07175 gene=WBGene00226114 status=Confirmed product="Leucine Rich Repeat family protein"	-71.07	-13.54	700.3	1.00079e+06	51	13	4	40.73	248
52	11519	Bm7650	>Bm7650 wormpep=BM12917 gene=WBGene00227911 status=Confirmed product="histone H2A, putative"	-69.86	-16.43	877.4	1.34593e+07	577	13	4	73.02	126
53	2398	Bm13946	>Bm13946 wormpep=BM45316 gene=WBGene00234207 locus=Bma-gpi-1 status=Partially_confirmed	-68.95	-12.25	664.2	867512	39	14	4	13.97	873
54	12108	Bm8494	>Bm8494 wormpep=BM40753 gene=WBGene00228755 locus=Bma-unc-52 status=Partially_confirmed product="UNC-52\/Perlecan, putative"	-68.87	-16.06	893.6	867489	41	24	6	9.5	3391
55	10166	Bm6544	>Bm6544 wormpep=BM44049 gene=WBGene00226805 status=Confirmed	-64.59	-11.55	615.3	289510	25	14	3	26.49	653
56	755	Bm10822a	>Bm10822a wormpep=BM41782 gene=WBGene00231083 locus=Bma-dig-1 status=Partially_confirmed	-63.89	-14.54	754.5	723754	47	33	7	6.32	6437
56	756	Bm10822b	>Bm10822b wormpep=BM45130 gene=WBGene00231083 locus=Bma-dig-1 status=Partially_confirmed
57	11430	Bm7575	>Bm7575 wormpep=BM37846 gene=WBGene00227836 locus=Bma-dpy-30 status=Confirmed product="Hypothetical UPF0054 protein TTE0972, putative"	-63.6	-16.87	910.3	837595	23	7	0	61.59	151
58	11213	Bm7385	>Bm7385 wormpep=BM40580 gene=WBGene00227646 status=Confirmed	-62.96	-11	645.3	1.09399e+06	27	11	2	41.24	257
59	3768	Bm1770a	>Bm1770a wormpep=BM28127 gene=WBGene00222031 locus=Bma-unc-44 status=Partially_confirmed	-62.42	-11.77	683.4	480570	23	15	3	12.05	1942
59	3769	Bm1770b	>Bm1770b wormpep=BM35925 gene=WBGene00222031 locus=Bma-unc-44 status=Partially_confirmed
59	3770	Bm1770c	>Bm1770c wormpep=BM30366 gene=WBGene00222031 locus=Bma-unc-44 status=Partially_confirmed
59	3771	Bm1770d	>Bm1770d wormpep=BM36673 gene=WBGene00222031 locus=Bma-unc-44 status=Partially_confirmed
60	11031	Bm7246c	>Bm7246c wormpep=BM26847 gene=WBGene00227507 locus=Bma-lev-11 status=Partially_confirmed product="Tropomyosin family protein"	-60.61	-12.6	708.1	1.28611e+06	73	14	5	62.18	193
61	8989	Bm5584a	>Bm5584a wormpep=BM39478 gene=WBGene00225845 locus=Bma-enpl-1 status=Partially_confirmed	-60.6	-15.54	804.5	1.07109e+06	29	9	1	10.65	789
62	12822	Bm9358	>Bm9358 wormpep=BM02539 gene=WBGene00229619 status=Confirmed product="collagen, putative"	-60.06	-15.54	839.2	1.27669e+06	62	7	4	35.11	94
62	12825	Bm9361	>Bm9361 wormpep=BM02539 gene=WBGene00229622 status=Predicted product="collagen, putative"
63	9981	Bm6388	>Bm6388 wormpep=BM38676 gene=WBGene00226649 status=Confirmed	-59.39	-13.54	742.5	2.74885e+06	66	12	6	53.85	104
64	4910	Bm2308	>Bm2308 wormpep=BM44098 gene=WBGene00222569 locus=Bma-sax-7 status=Confirmed product="Immunoglobulin I-set domain containing protein"	-59.15	-14.8	810.9	343521	23	10	2	10.21	1165
65	9600	Bm6084	>Bm6084 wormpep=BM45192 gene=WBGene00226345 locus=Bma-npa-1 status=Partially_confirmed	-59.11	-9.43	638.5	1.51391e+06	77	20	8	19.69	3265
66	2029	Bm13654	>Bm13654 wormpep=BM43142 gene=WBGene00233915 locus=Bma-mecr-1 status=Confirmed product="oxidoreductase, zinc-binding dehydrogenase family protein"	-59.03	-12.54	612.9	1.28902e+06	55	11	4	35.82	349
67	9831	Bm6267	>Bm6267 wormpep=BM05742 gene=WBGene00226528 locus=Bma-lec-1 status=Confirmed product="galectin, putative"	-58.18	-10.77	612.7	2.17799e+06	95	19	4	41.52	277
68	5079	Bm2425	>Bm2425 wormpep=BM19395 gene=WBGene00222686 locus=Bma-spr-2 status=Confirmed	-55.69	-15.54	847.5	1.22791e+06	27	11	3	55.64	257
69	13749	WP_011256630.1	>WP_011256630.1 P44/Msp2 family outer membrane protein [Wolbachia endosymbiont of Brugia malayi]	-54.68	-13.25	720.3	1.62942e+06	48	8	3	22.5	240
70	2340	Bm13903	>Bm13903 wormpep=BM41523 gene=WBGene00234164 status=Confirmed product="ATP synthase delta chain, mitochondrial precursor, putative"	-54.35	-16.45	874.3	3.88723e+06	97	9	3	45.66	173
71	5990	Bm3162	>Bm3162 wormpep=BM40779 gene=WBGene00223423 status=Confirmed uniprot=Q01202 product="Paramyosin, putative"	-54.02	-14.08	758.9	629996	27	10	4	15.47	879
72	6625	Bm3649	>Bm3649 wormpep=BM39816 gene=WBGene00223910 status=Confirmed product="24 kDa secreted protein, putative"	-53.24	-11.14	633.9	642677	21	9	3	47.87	211
74	2331	Bm13895a	>Bm13895a wormpep=BM05250 gene=WBGene00234156 locus=Bma-tct-1 status=Confirmed uniprot=P90697 product="Translationally controlled tumor protein, putative"	-52.15	-17.35	927.8	513521	20	6	1	46.41	181
75	2284	Bm13855	>Bm13855 wormpep=BM37526 gene=WBGene00234116 locus=Bma-mdh-2 status=Partially_confirmed	-51.92	-12.74	650.9	1.76216e+06	59	15	4	38.62	378
76	11994	Bm8327	>Bm8327 wormpep=BM43859 gene=WBGene00228588 status=Partially_confirmed	-51.83	-13.25	747.6	1.60059e+06	52	11	1	23.3	352
77	6055	Bm3210	>Bm3210 wormpep=BM06073 gene=WBGene00223471 status=Predicted product="small heat shock protein - nematode, putative"	-51.04	-12.45	668.1	2.18389e+06	74	16	4	58.76	177
77	7388	Bm4261a	>Bm4261a wormpep=BM06073 gene=WBGene00224522 status=Predicted product="small heat shock protein - nematode, putative"
78	6076	Bm3226	>Bm3226 wormpep=BM44827 gene=WBGene00223487 locus=Bma-prdx-2 status=Partially_confirmed uniprot=Q17172	-50.83	-13.28	754.3	1.53523e+06	53	11	2	48.54	206
79	4628	Bm2088a	>Bm2088a wormpep=BM29657 gene=WBGene00222349 locus=Bma-hsp-25 status=Confirmed product="p27, putative"	-50.36	-13.25	725.3	399241	18	11	4	50.49	202
80	2129	Bm13727	>Bm13727 wormpep=BM34559 gene=WBGene00233988 status=Confirmed	-49.85	-11.97	665.9	1.08564e+06	55	10	2	68.35	158
81	7659	Bm4480a	>Bm4480a wormpep=BM35840 gene=WBGene00224741 locus=Bma-alh-6 status=Partially_confirmed product="Delta-1-pyrroline-5-carboxylate dehydrogenase, mitochondrial precursor, putative"	-48.99	-13.37	682	266941	14	6	1	11.75	570
82	9380	Bm5901	>Bm5901 wormpep=BM30756 gene=WBGene00226162 status=Confirmed	-48.8	-15.72	977.7	753597	37	9	4	63.76	149
83	2595	Bm14109	>Bm14109 wormpep=BM44858 gene=WBGene00234370 status=Partially_confirmed	-48.47	-12.25	650.8	746155	46	33	8	11.49	3125
84	616	Bm10669a	>Bm10669a wormpep=BM45568 gene=WBGene00230930 locus=Bma-cpi-3 status=Confirmed	-48.38	-13.43	743	1.83097e+06	62	10	2	49.69	161
85	13799	WP_011256693.1	>WP_011256693.1 molecular chaperone DnaK [Wolbachia endosymbiont of Brugia malayi]	-48.21	-13.48	799.9	298074	17	6	1	12.76	635
86	2491	Bm14014	>Bm14014 wormpep=BM16262 gene=WBGene00234275 status=Confirmed product="adenylate kinase isoenzyme 1, putative"	-48.13	-13.25	709.8	1.16593e+06	34	9	2	42.51	207
88	8894	Bm5505	>Bm5505 wormpep=BM42560 gene=WBGene00225766 status=Confirmed product="Gamma-glutamyltranspeptidase family protein"	-47.63	-10.95	608.1	1.06129e+06	37	17	5	29.63	567
89	6227	Bm3342a	>Bm3342a wormpep=BM02051 gene=WBGene00223603 status=Confirmed product="Tumor protein D52 family protein"	-47.36	-13.08	720.1	556008	14	5	1	26.27	217
89	6228	Bm3342b	>Bm3342b wormpep=BM40148 gene=WBGene00223603 status=Confirmed
90	379	Bm10410	>Bm10410 wormpep=BM23434 gene=WBGene00230671 status=Confirmed	-46.98	-13.65	800.8	476970	42	12	2	44.33	300
92	7345	Bm4229	>Bm4229 wormpep=BM34282 gene=WBGene00224490 locus=Bma-pam-1 status=Confirmed product="Peptidase family M1 containing protein"	-46.33	-11.24	641.1	388286	17	10	2	11.38	905
93	12824	Bm9360	>Bm9360 wormpep=BM11676 gene=WBGene00229621 status=Partially_confirmed product="collagen, putative"	-46.28	-9.15	576.6	734502	57	13	8	78.67	75
94	7369	Bm4245	>Bm4245 wormpep=BM32449 gene=WBGene00224506 locus=Bma-noah-2 status=Confirmed product="PAN domain containing protein"	-46.16	-11.29	647.4	415160	16	10	2	19.65	743
95	288	Bm10321	>Bm10321 wormpep=BM40684 gene=WBGene00230582 status=Confirmed product="cuticle collagen 2(F), putative"	-45.77	-13.27	673.2	354238	13	5	3	32.39	142
96	10006	Bm6412a	>Bm6412a wormpep=BM28156 gene=WBGene00226673 locus=Bma-crt-1 status=Partially_confirmed product="calreticulin precursor, putative"	-45.17	-14.74	793.6	5.35516e+06	151	10	2	25.89	421
96	10007	Bm6412b	>Bm6412b wormpep=BM26672 gene=WBGene00226673 locus=Bma-crt-1 status=Confirmed product="calreticulin precursor, putative"
97	2278	Bm13848	>Bm13848 wormpep=BM39797 gene=WBGene00234109 locus=Bma-gdi-1 status=Confirmed product="Rab GDP dissociation inhibitor alpha, putative"	-44.81	-13.35	703.5	1.12016e+06	42	10	3	27.04	429
98	7965	Bm4733	>Bm4733 wormpep=BM04163 gene=WBGene00224994 status=Confirmed product="beta-tubulin, identical"	-44.1	-9.97	599.3	552583	15	7	3	14.96	448
99	8525	Bm5202	>Bm5202 wormpep=BM34482 gene=WBGene00225463 status=Partially_confirmed product="N(4)-(Beta-N-acetylglucosaminyl)-L-asparaginase, putative"	-43.74	-15.44	813.1	1.31266e+06	42	13	6	23.93	351
100	1450	Bm12386a	>Bm12386a wormpep=BM42984 gene=WBGene00232647 status=Partially_confirmed	-43.65	-14.54	768.2	587188	23	13	2	15.37	1301
100	1451	Bm12386b	>Bm12386b wormpep=BM40380 gene=WBGene00232647 status=Partially_confirmed
101	7286	Bm4180	>Bm4180 wormpep=BM20507 gene=WBGene00224441 locus=Bma-hmg-1.2 status=Confirmed	-43.1	-8.7	596.4	368078	26	12	1	46.54	217
102	12553	Bm9044	>Bm9044 wormpep=BM42840 gene=WBGene00229305 status=Partially_confirmed	-43.08	-14.59	886.8	1.38868e+06	42	12	4	17.94	2888
103	11987	Bm8320	>Bm8320 wormpep=BM38912 gene=WBGene00228581 status=Confirmed product="retinitis pigmentosa GTPase regulator, putative"	-42.75	-12.54	742.5	1.44289e+06	170	10	4	30.07	143
104	10907	Bm7143	>Bm7143 wormpep=BM02687 gene=WBGene00227404 status=Confirmed product="cyclophilin-type peptidyl-prolyl cis-trans isomerase-2, Bmcyp-2"	-41.73	-8.19	551.4	1.24624e+06	69	10	4	45.61	171
105	11397	Bm7540	>Bm7540 wormpep=BM32743 gene=WBGene00227801 status=Confirmed product="Troponin family protein"	-41.64	-12.25	659.9	603082	19	10	2	33.45	278
106	8546	Bm5221	>Bm5221 wormpep=BM43278 gene=WBGene00225482 status=Confirmed product="oxidoreductase, short chain dehydrogenase\/reductase family protein"	-41.58	-8.65	621.4	263995	15	9	2	10.77	1439
107	7741	Bm4543	>Bm4543 wormpep=BM28999 gene=WBGene00224804 status=Confirmed product="Major Sperm Protein (MSP), putative cytoskeletal MSP"	-41.47	-10.24	609.5	1254590	59	10	2	63.64	77
107	8767	Bm5393	>Bm5393 wormpep=BM05433 gene=WBGene00225654 status=Confirmed product="major sperm protein 2 , putative cytoskeletal MSP"
107	9224	Bm5772	>Bm5772 wormpep=BM24101 gene=WBGene00226033 status=Confirmed product="Variant SH3 domain containing protein"
108	5848	Bm3041	>Bm3041 wormpep=BM40790 gene=WBGene00223302 locus=Bma-cap-1 status=Partially_confirmed	-41.28	-14.54	787.8	339792	14	7	3	20.62	291
109	2312	Bm13876	>Bm13876 wormpep=BM32585 gene=WBGene00234137 locus=Bma-pyp-1 status=Partially_confirmed product="inorganic pyrophosphatase, putative"	-41.17	-8.12	550.9	623910	24	12	4	33.24	343
110	4107	Bm1804	>Bm1804 wormpep=BM33680 gene=WBGene00222065 status=Partially_confirmed product="DJ-1 family protein"	-40.88	-11.71	666.6	242492	20	8	1	37.56	221
111	13532	WP_011256353.1	>WP_011256353.1 OmpA family protein [Wolbachia endosymbiont of Brugia malayi]	-40.47	-10.86	643.3	522179	16	8	2	56.6	159
112	4497	Bm1972b	>Bm1972b wormpep=BM41202 gene=WBGene00222233 status=Partially_confirmed product="EGF-like domain containing protein"	-40.35	-15.54	809.2	898855	20	6	1	14.35	474
112	4498	Bm1972c	>Bm1972c wormpep=BM42872 gene=WBGene00222233 status=Partially_confirmed product="EGF-like domain containing protein"
113	10937	Bm7166	>Bm7166 wormpep=BM01325 gene=WBGene00227427 locus=Bma-elc-1 status=Confirmed product="transcription elongation factor B polypeptide 1, putative"	-39.76	-15.37	760.3	990677	25	6	2	41.96	112
114	7638	Bm4461	>Bm4461 wormpep=BM23699 gene=WBGene00224722 status=Confirmed product="Glycogenin-1, putative"	-39.71	-15.55	841.2	8.00321e+06	301	10	7	18.52	297
115	9141	Bm5701	>Bm5701 wormpep=BM40482 gene=WBGene00225962 status=Partially_confirmed	-39.49	-18.52	1034.6	1.37297e+06	42	6	2	14.99	674
116	5479	Bm2748	>Bm2748 wormpep=BM40405 gene=WBGene00223009 status=Confirmed	-39.18	-10.08	582.1	1324490	25	8	3	23.44	448
117	12812	Bm9346	>Bm9346 wormpep=BM30467 gene=WBGene00229607 status=Confirmed product="Transthyretin-like family protein"	-38.97	-11.74	641.6	492618	32	9	4	45.52	134
118	8669	Bm5316a	>Bm5316a wormpep=BM32396 gene=WBGene00225577 locus=Bma-sti-1 status=Partially_confirmed product="TPR Domain"	-38.76	-12.54	683.5	606793	14	8	1	28.53	319
119	13611	WP_011256452.1	>WP_011256452.1 hypothetical protein [Wolbachia endosymbiont of Brugia malayi]	-38.38	-14.54	753.8	305423	11	7	1	25.17	302
120	9691	Bm6163a	>Bm6163a wormpep=BM42763 gene=WBGene00226424 locus=Bma-lam-1 status=Partially_confirmed product="Laminin related. see also lmb- protein 1, putative"	-38.07	-10.25	592.8	391487	13	10	1	8.59	1793
121	2314	Bm13879	>Bm13879 wormpep=BM07154 gene=WBGene00234140 status=Confirmed product="chaperonin-10 kDa, putative"	-37.98	-10.57	644.5	436431	28	7	2	50.45	111
122	7011	Bm3952a	>Bm3952a wormpep=BM39283 gene=WBGene00224213 status=Confirmed product="OV-16 antigen precursor, putative"	-37.66	-10.24	611.4	729960	28	9	4	44.78	230
123	5542	Bm2794	>Bm2794 wormpep=BM22871 gene=WBGene00223055 locus=Bma-gsr-1 status=Confirmed product="glutathione reductase, putative"	-37.61	-11.24	635.4	92170.9	11	6	1	18.63	510
124	7437	Bm4303	>Bm4303 wormpep=BM41074 gene=WBGene00224564 status=Confirmed product="trypsin inhibitor, putative"	-37.42	-13.25	747.1	727468	14	9	1	18.45	477
125	2034	Bm13658	>Bm13658 wormpep=BM36082 gene=WBGene00233919 locus=Bma-rab-1 status=Confirmed	-37.15	-13.25	655.6	245160	13	5	2	22.93	205
126	12489	Bm8969a	>Bm8969a wormpep=BM00327 gene=WBGene00229230 status=Confirmed product="KH domain containing protein"	-36.92	-17.43	908	367003	9	4	1	10.05	547
127	9561	Bm6045a	>Bm6045a wormpep=BM01655 gene=WBGene00226306 status=Partially_confirmed product="Hsp20\/alpha crystallin family protein"	-36.6	-12.74	685.8	435108	25	6	3	41.77	158
127	10221	Bm6590	>Bm6590 wormpep=BM01655 gene=WBGene00226851 status=Confirmed product="Hsp20\/alpha crystallin family protein"
128	10578	Bm6870	>Bm6870 wormpep=BM07480 gene=WBGene00227131 locus=Bma-mif-1 status=Confirmed uniprot=P91850 product="Bm-MIF-1, identical"	-36.49	-13.54	720.9	3.27454e+06	107	5	0	43.48	115
129	6669	Bm3682a	>Bm3682a wormpep=BM45651 gene=WBGene00223943 locus=Bma-cpn-3 status=Partially_confirmed	-36.32	-11.26	673.2	214977	12	4	1	20.13	154
129	6670	Bm3682b	>Bm3682b wormpep=BM32774 gene=WBGene00223943 locus=Bma-cpn-3 status=Confirmed
130	1579	Bm12799	>Bm12799 wormpep=BM01713 gene=WBGene00233060 locus=Bma-cpl-7 status=Partially_confirmed product="Papain family cysteine protease containing protein"	-36.17	-12.35	655.1	977200	55	8	0	24.93	357
131	10294	Bm6643	>Bm6643 wormpep=BM06898 gene=WBGene00226904 status=Confirmed product="high mobility group protein, putative"	-35.84	-7.73	512.2	447600	34	8	3	53.46	101
132	8191	Bm4922	>Bm4922 wormpep=BM41444 gene=WBGene00225183 locus=Bma-hsb-1 status=Confirmed product="Heat shock factor binding protein 1, putative"	-35.6	-15.35	920.1	821033	15	4	0	44.94	89
133	10244	Bm6611	>Bm6611 wormpep=BM44500 gene=WBGene00226872 locus=Bma-skr-2 status=Confirmed product="S-phase kinase-associated protein SKR-1 , putative"	-35.28	-16.72	929.1	656459	20	6	2	44.3	158
134	2190	Bm13780	>Bm13780 wormpep=BM44356 gene=WBGene00234041 status=Confirmed product="cyclophilin-type peptidyl-prolyl cis-trans isomerase-15, Bmcyp-5"	-35.2	-15.35	843.1	379554	48	7	1	37.02	181
135	1513	Bm12628a	>Bm12628a wormpep=BM42375 gene=WBGene00232889 locus=Bma-cpg-1 status=Partially_confirmed product="Chitin binding Peritrophin-A domain containing protein"	-34.94	-12	663.1	504298	23	13	2	7.2	2540
135	1514	Bm12628b	>Bm12628b wormpep=BM44351 gene=WBGene00232889 locus=Bma-cpg-1 status=Partially_confirmed product="Chitin binding Peritrophin-A domain containing protein"
136	12800	Bm9336	>Bm9336 wormpep=BM33578 gene=WBGene00229597 status=Partially_confirmed	-34.88	-12.45	668.9	238492	8	5	1	20.67	421
137	6741	Bm3738	>Bm3738 wormpep=BM33507 gene=WBGene00223999 status=Confirmed	-34.81	-10.6	697.1	614044	26	11	2	50.21	233
138	12639	Bm9132	>Bm9132 wormpep=BM05544 gene=WBGene00229393 status=Partially_confirmed product="oxidoreductase, aldo\/keto reductase family protein"	-34.71	-12.62	728.8	313608	12	5	1	16.14	378
139	13186	Bm9762	>Bm9762 wormpep=BM42582 gene=WBGene00230023 status=Partially_confirmed product="histone H2A, putative"	-34.52	-15.24	784	4.62027e+06	240	5	3	14.49	207
140	6279	Bm3385	>Bm3385 wormpep=BM01545 gene=WBGene00223646 status=Confirmed product="conserved hypothetical protein"	-34.29	-12.25	694.9	521255	20	5	2	19.38	387
141	4543	Bm2014	>Bm2014 wormpep=BM42659 gene=WBGene00222275 status=Partially_confirmed product="oxidoreductase, short chain dehydrogenase\/reductase family protein"	-34.02	-10.44	602.7	836191	38	11	1	14.22	1238
142	9441	Bm5950a	>Bm5950a wormpep=BM39194 gene=WBGene00226211 status=Confirmed	-33.86	-12.55	689.4	560476	16	7	1	9.14	1018
142	9442	Bm5950b	>Bm5950b wormpep=BM39255 gene=WBGene00226211 status=Confirmed
143	6436	Bm3512a	>Bm3512a wormpep=BM25072 gene=WBGene00223773 locus=Bma-ceh-38 status=Partially_confirmed	-33.83	-12.82	714.4	261538	13	7	3	11.96	769
143	6437	Bm3512b	>Bm3512b wormpep=BM28466 gene=WBGene00223773 locus=Bma-ceh-38 status=Partially_confirmed
144	5484	Bm2751	>Bm2751 wormpep=BM41474 gene=WBGene00223012 status=Confirmed	-33.52	-13.54	741.4	1.13814e+06	36	8	6	15.04	246
145	11532	Bm7665	>Bm7665 wormpep=BM38973 gene=WBGene00227926 status=Confirmed	-33.37	-9.52	574.2	379474	11	5	0	22.16	528
146	2136	Bm13733	>Bm13733 wormpep=BM30403 gene=WBGene00233994 locus=Bma-eef-2 status=Confirmed product="translation elongation factor aEF-2, putative"	-33.35	-12.95	705	284525	15	7	3	9.62	852
147	12017	Bm8362a	>Bm8362a wormpep=BM45046 gene=WBGene00228623 status=Confirmed product="Sugar transporter family protein"	-33.24	-12.29	671.5	976214	46	7	1	9.77	522
148	7184	Bm4100	>Bm4100 wormpep=BM04818 gene=WBGene00224361 status=Confirmed	-33.22	-14.77	810.3	1.26612e+06	71	14	1	69.85	136
148	7734	Bm4536	>Bm4536 wormpep=BM04818 gene=WBGene00224797 status=Confirmed product="Histone H3.3, putative"
149	12451	Bm8928	>Bm8928 wormpep=BM23086 gene=WBGene00229189 status=Partially_confirmed	-33.04	-11.45	642.2	578744	15	8	2	28.02	232
150	839	Bm10899	>Bm10899 wormpep=BM44094 gene=WBGene00231160 status=Confirmed	-33.01	-12.28	787.3	1.37708e+06	73	18	15	24.58	240
151	7021	Bm3959	>Bm3959 wormpep=BM19609 gene=WBGene00224220 locus=Bma-csq-1 status=Confirmed	-32.94	-14.43	769.5	156162	11	6	2	24.34	419
152	7540	Bm4383a	>Bm4383a wormpep=BM38439 gene=WBGene00224644 locus=Bma-nid-1 status=Partially_confirmed	-32.81	-7.26	518.4	155406	24	17	4	10.89	1570
152	7541	Bm4383b	>Bm4383b wormpep=BM38549 gene=WBGene00224644 locus=Bma-nid-1 status=Partially_confirmed
152	7542	Bm4383c	>Bm4383c wormpep=BM38639 gene=WBGene00224644 locus=Bma-nid-1 status=Partially_confirmed
152	7543	Bm4383d	>Bm4383d wormpep=BM22691 gene=WBGene00224644 locus=Bma-nid-1 status=Partially_confirmed
152	7544	Bm4383e	>Bm4383e wormpep=BM27135 gene=WBGene00224644 locus=Bma-nid-1 status=Partially_confirmed
152	7545	Bm4383f	>Bm4383f wormpep=BM38600 gene=WBGene00224644 locus=Bma-nid-1 status=Partially_confirmed
153	6953	Bm3908	>Bm3908 wormpep=BM42036 gene=WBGene00224169 status=Confirmed	-32.65	-11.54	648.4	555696	22	11	1	19.23	572
154	5346	Bm2632a	>Bm2632a wormpep=BM31806 gene=WBGene00222893 status=Confirmed	-32.54	-7.05	537.3	405180	17	8	2	37.06	170
155	8103	Bm4849	>Bm4849 wormpep=BM24982 gene=WBGene00225110 locus=Bma-ile-1 status=Partially_confirmed product="Legume-like lectin family protein"	-32.34	-10.89	628.4	30870.2	5	5	3	11.09	505
156	3086	Bm1703	>Bm1703 wormpep=BM32145 gene=WBGene00221964 locus=Bma-rpn-10 status=Confirmed product="Ubiquitin interaction motif family protein"	-32.16	-17.72	964	544446	13	6	2	20	400
157	8660	Bm5312	>Bm5312 wormpep=BM20628 gene=WBGene00225573 locus=Bma-mag-1 status=Confirmed	-31.6	-12.24	650.5	374140	20	8	3	28	150
158	9164	Bm5722	>Bm5722 wormpep=BM25740 gene=WBGene00225983 locus=Bma-snb-1 status=Confirmed	-31.6	-11.45	622.5	681300	16	6	3	54.13	109
159	7873	Bm4660	>Bm4660 wormpep=BM25068 gene=WBGene00224921 locus=Bma-mboa-2 status=Confirmed	-31.29	-12.77	662.8	162185	9	5	3	16.48	176
160	4389	Bm1890	>Bm1890 wormpep=BM25463 gene=WBGene00222151 locus=Bma-erm-1 status=Confirmed	-31.07	-11.1	690.4	1.08429e+06	34	15	6	19.79	566
161	10124	Bm6512	>Bm6512 wormpep=BM26438 gene=WBGene00226773 locus=Bma-elb-1 status=Confirmed	-30.96	-14.25	758.3	1280203	71	8	5	56.91	123
162	2683	Bm14333	>Bm14333 wormpep=BM45625 gene=WBGene00234594 status=Partially_confirmed	-30.56	-10.1	597.2	605285	23	9	1	17.83	673
163	9767	Bm6218	>Bm6218 wormpep=BM39111 gene=WBGene00226479 locus=Bma-rme-1 status=Confirmed product="EH-domain containing protein 3, putative"	-30.37	-12.25	665.5	363301	13	7	3	15.22	552
164	2261	Bm13837	>Bm13837 wormpep=BM24078 gene=WBGene00234098 status=Confirmed	-30.18	-11.45	644.5	1.05998e+06	33	10	2	22.2	536
165	7552	Bm4390	>Bm4390 wormpep=BM45071 gene=WBGene00224651 status=Confirmed product="metallopeptidase family M24 containing protein"	-29.93	-13.95	802.4	351117	20	10	4	10.26	1033
166	8644	Bm5298	>Bm5298 wormpep=BM25058 gene=WBGene00225559 locus=Bma-htz-1 status=Confirmed	-29.68	-13.16	721.7	534754	27	9	1	62.5	136
167	8559	Bm5235	>Bm5235 wormpep=BM40426 gene=WBGene00225496 status=Partially_confirmed product="conserved hypothetical protein,hypothetical protein"	-29.4	-10.11	631.6	283219	17	7	1	24.04	391
168	6793	Bm3781	>Bm3781 wormpep=BM39692 gene=WBGene00224042 locus=Bma-cey-1 status=Confirmed product="Cold-shock DNA-binding domain containing protein"	-29.35	-10.77	624.1	265649	23	8	2	22.3	269
169	8277	Bm4997	>Bm4997 wormpep=BM45276 gene=WBGene00225258 locus=Bma-unc-70 status=Partially_confirmed product="beta-G spectrin, identical"	-29.34	-9.59	549	735229	25	16	2	7.25	2357
170	2084	Bm13695a	>Bm13695a wormpep=BM19755 gene=WBGene00233956 status=Confirmed	-29.34	-13.95	759.4	222766	11	6	1	10.91	614
171	3163	Bm1713	>Bm1713 wormpep=BM45287 gene=WBGene00221974 status=Partially_confirmed	-29.15	-9.06	582.8	635974	30	8	3	34.18	196
172	10766	Bm7021	>Bm7021 wormpep=BM07677 gene=WBGene00227282 status=Confirmed product="Phosphatidylethanolamine-binding protein"	-29.04	-11.45	636.6	522672	13	3	0	32.75	171
173	5820	Bm3016	>Bm3016 wormpep=BM22400 gene=WBGene00223277 status=Partially_confirmed	-28.57	-12.54	671.4	179730	10	3	0	26.56	128
174	9849	Bm6282	>Bm6282 wormpep=BM42989 gene=WBGene00226543 status=Confirmed	-28.39	-17.63	997.3	2.19572e+06	79	10	5	67.26	113
175	5718	Bm2927a	>Bm2927a wormpep=BM45437 gene=WBGene00223188 locus=Bma-lam-2 status=Confirmed product="Laminin-like protein C54D1.5 precursor, putative"	-28.24	-11.25	625.4	476337	16	10	2	10.06	1631
176	5167	Bm2495	>Bm2495 wormpep=BM44383 gene=WBGene00222756 locus=Bma-tag-10 status=Partially_confirmed product="WD40-like Beta Propeller Repeat family protein"	-28.19	-17.52	991.7	416031	16	7	3	18.9	693
177	9743	Bm6198a	>Bm6198a wormpep=BM45637 gene=WBGene00226459 locus=Bma-pck-1 status=Confirmed product="phosphoenolpyruvate carboxykinase [GTP] , putative"	-28.13	-7.61	560.1	90604.2	14	6	1	10.44	642
178	11059	Bm7261a	>Bm7261a wormpep=BM03094 gene=WBGene00227522 status=Confirmed product="polyadenylate-binding protein 1, putative"	-28.11	-13.25	706.7	147690	8	6	2	13.28	655
179	5443	Bm2715a	>Bm2715a wormpep=BM42279 gene=WBGene00222976 locus=Bma-acin-1 status=Confirmed product="SAP domain containing protein"	-27.74	-10.54	598.4	200385	7	5	2	6.33	758
180	2343	Bm13906a	>Bm13906a wormpep=BM20509 gene=WBGene00234167 status=Confirmed	-27.7	-13.56	726.4	462981	18	6	2	44.04	109
181	5572	Bm2818	>Bm2818 wormpep=BM44479 gene=WBGene00223079 locus=Bma-uba-1 status=Confirmed	-27.64	-10.05	593.3	161984	11	9	2	10.25	1063
182	3188	Bm1716	>Bm1716 wormpep=BM22632 gene=WBGene00221977 status=Confirmed	-27.61	-8.69	574.6	816396	27	7	3	25.44	283
183	9383	Bm5908	>Bm5908 wormpep=BM42906 gene=WBGene00226169 locus=Bma-lam-3 status=Partially_confirmed product="laminin alpha chain, putative"	-27.6	-8.52	540.7	130902	14	11	3	5.4	3349
184	12209	Bm8632	>Bm8632 wormpep=BM28080 gene=WBGene00228893 locus=Bma-hmg-1.1 status=Confirmed product="high mobility group protein"	-27.53	-5.14	461.9	663933	61	9	4	37.78	90
185	5104	Bm2446	>Bm2446 wormpep=BM38471 gene=WBGene00222707 locus=Bma-spp-10 status=Confirmed	-27.46	-12.25	659.6	365347	9	5	0	18	350
186	2351	Bm13912	>Bm13912 wormpep=BM00740 gene=WBGene00234173 locus=Bma-snr-7 status=Confirmed product="small nuclear ribonucleoprotein G, putative"	-27.44	-7.88	500.5	604645	21	8	3	65.82	79
187	11883	Bm8157	>Bm8157 wormpep=BM32807 gene=WBGene00228418 status=Partially_confirmed product="ShTK domain containing protein"	-27.41	-13.25	718.3	413472	16	6	0	17.89	503
188	8339	Bm5037	>Bm5037 wormpep=BM05828 gene=WBGene00225298 status=Confirmed product="LEM domain containing protein"	-27.22	-9.95	583	79265.1	14	7	2	16.29	350
189	843	Bm10905	>Bm10905 wormpep=BM28340 gene=WBGene00231166 status=Confirmed	-27.17	-14.48	808.1	233986	20	6	1	38.18	165
190	2108	Bm13709	>Bm13709 wormpep=BM36462 gene=WBGene00233970 locus=Bma-cct-3 status=Confirmed product="T-complex protein 1, gamma subunit, putative"	-27.01	-14.25	794.3	164485	6	3	1	9.69	547
191	12640	Bm9133	>Bm9133 wormpep=BM32968 gene=WBGene00229394 status=Confirmed product="calcyclin binding protein-like"	-26.93	-10.54	607.1	364482	17	6	1	23.28	232
192	7242	Bm4147	>Bm4147 wormpep=BM40365 gene=WBGene00224408 locus=Bma-mdh-1 status=Partially_confirmed product="Malate dehydrogenase, cytoplasmic, putative"	-26.81	-11.45	635.4	697602	32	8	1	29.7	330
193	4798	Bm2228	>Bm2228 wormpep=BM20436 gene=WBGene00222489 status=Partially_confirmed	-26.77	-18.15	975.4	1.30967e+06	28	4	1	33.12	160
194	11220	Bm7396	>Bm7396 wormpep=BM25936 gene=WBGene00227657 locus=Bma-deb-1 status=Confirmed uniprot=Q17162	-26.57	-8.29	558.5	142463	8	8	1	11.59	992
195	745	Bm10813	>Bm10813 wormpep=BM33902 gene=WBGene00231074 status=Confirmed	-26.45	-8.75	458.2	308346	22	7	2	24.36	275
196	11475	Bm7612	>Bm7612 wormpep=BM23879 gene=WBGene00227873 status=Partially_confirmed product="CG17593-PA, putative"	-26.24	-10.3	675.8	126797	9	3	0	7.66	496
197	5955	Bm3133a	>Bm3133a wormpep=BM43379 gene=WBGene00223394 locus=Bma-dnpp-1 status=Confirmed product="Aspartyl aminopeptidase, putative"	-26.07	-8.66	558.7	145476	8	5	1	11.49	470
197	5956	Bm3133b	>Bm3133b wormpep=BM40045 gene=WBGene00223394 locus=Bma-dnpp-1 status=Confirmed product="Aspartyl aminopeptidase, putative"
198	3874	Bm1779a	>Bm1779a wormpep=BM38843 gene=WBGene00222040 locus=Bma-eat-6 status=Confirmed	-25.98	-14	796.9	636371	22	7	1	7.41	1012
198	3875	Bm1779b	>Bm1779b wormpep=BM21699 gene=WBGene00222040 locus=Bma-eat-6 status=Confirmed
199	10348	Bm6686	>Bm6686 wormpep=BM21559 gene=WBGene00226947 locus=Bma-vha-13 status=Confirmed	-25.85	-11.25	614	373617	10	5	1	12.68	615
200	7381	Bm4256	>Bm4256 wormpep=BM43648 gene=WBGene00224517 locus=Bma-aagr-4 status=Confirmed	-25.75	-12.74	676.7	599575	48	9	1	9.83	916
201	1103	Bm11243	>Bm11243 wormpep=BM30245 gene=WBGene00231504 locus=Bma-clic-1 status=Partially_confirmed product="Clathrin light chain family protein"	-25.68	-14.54	796.4	699947	9	3	1	14.85	404
202	2419	Bm13960	>Bm13960 wormpep=BM40322 gene=WBGene00234221 locus=Bma-cts-1 status=Confirmed product="Probable citrate synthase, mitochondrial precursor, putative"	-25.41	-10.08	617.6	1.67264e+06	24	9	1	16.05	461
203	1498	Bm12579	>Bm12579 wormpep=BM41047 gene=WBGene00232840 status=Confirmed product="SH2 domain containing protein"	-25.29	-12.33	712.2	404207	25	6	1	5.19	1504
204	6319	Bm3421a	>Bm3421a wormpep=BM26431 gene=WBGene00223682 locus=Bma-eef-1G status=Confirmed	-25.27	-10.86	620.6	245300	31	6	3	12.53	423
204	6320	Bm3421b	>Bm3421b wormpep=BM33615 gene=WBGene00223682 locus=Bma-eef-1G status=Confirmed
204	6321	Bm3421c	>Bm3421c wormpep=BM28177 gene=WBGene00223682 locus=Bma-eef-1G status=Confirmed
205	3921	Bm1783b	>Bm1783b wormpep=BM31394 gene=WBGene00222044 locus=Bma-rps-0 status=Confirmed uniprot=A8Q2H5 product="laminin receptor 1, putative"	-24.98	-10.88	638.6	155000	7	5	1	20.6	301
206	7323	Bm4209b	>Bm4209b wormpep=BM40014 gene=WBGene00224470 status=Partially_confirmed product="Hypothetical FAD-dependent oxidoreductase YEL047C, putative"	-24.89	-12.74	657.3	114732	13	5	0	14	543
207	5791	Bm2994a	>Bm2994a wormpep=BM05169 gene=WBGene00223255 locus=Bma-pas-6 status=Confirmed product="Proteasome subunit alpha type 1, putative"	-24.86	-9.3	594.3	562011	13	5	0	23.55	259
208	2039	Bm13662a	>Bm13662a wormpep=BM40738 gene=WBGene00233923 status=Confirmed	-24.73	-7.37	528.8	63998.3	6	6	0	11.53	668
208	2040	Bm13662b	>Bm13662b wormpep=BM41794 gene=WBGene00233923 status=Confirmed
209	12405	Bm8873	>Bm8873 wormpep=BM45222 gene=WBGene00229134 status=Partially_confirmed	-24.6	-8.01	643	365257	22	7	3	9.67	920
210	9197	Bm5745	>Bm5745 wormpep=BM07365 gene=WBGene00226006 locus=Bma-mlc-5 status=Confirmed product="myosin, putative"	-24.39	-9.03	564.6	346675	7	3	0	25.83	151
211	3799	Bm17727	>Bm17727 wormpep=BM45168 gene=WBGene00268869 status=Partially_confirmed	-24.37	-15.08	820.5	335836	11	6	3	19.29	394
212	12580	Bm9073	>Bm9073 wormpep=BM42149 gene=WBGene00229334 status=Confirmed	-24.32	-14.35	792.6	603553	26	7	2	55.38	186
213	667	Bm10720	>Bm10720 wormpep=BM39013 gene=WBGene00230981 status=Confirmed product="RNA binding protein, putative"	-23.94	-12.53	730.2	949884	11	6	0	15.77	539
214	10727	Bm6990	>Bm6990 wormpep=BM30355 gene=WBGene00227251 status=Confirmed product="Filamin\/ABP280 repeat family protein"	-23.89	-11.45	605.1	330712	13	8	0	7.41	2187
215	8398	Bm5089	>Bm5089 wormpep=BM40966 gene=WBGene00225350 locus=Bma-calu-1 status=Confirmed product="EF hand family protein"	-23.8	-10.65	679	315992	18	9	3	31.92	307
216	7662	Bm4482	>Bm4482 wormpep=BM36903 gene=WBGene00224743 locus=Bma-vig-1 status=Confirmed product="Hyaluronan \/ mRNA binding family protein"	-23.75	-11.25	608.7	995165	32	8	2	17.31	439
217	9656	Bm6131	>Bm6131 wormpep=BM43632 gene=WBGene00226392 status=Partially_confirmed product="GCC2 and GCC3 family protein"	-23.15	-11	616.8	280102	14	14	6	7.07	3579
218	2145	Bm13740b	>Bm13740b wormpep=BM21176 gene=WBGene00234001 status=Confirmed	-23.09	-11.55	672.9	246254	15	3	0	47.22	108
219	2089	Bm13697a	>Bm13697a wormpep=BM25291 gene=WBGene00233958 status=Confirmed product="ATP-dependent helicase DDX48, putative"	-22.98	-8.12	614.7	329401	21	9	1	32.67	404
220	9105	Bm5675a	>Bm5675a wormpep=BM03914 gene=WBGene00225936 locus=Bma-rps-17 status=Confirmed product="40S ribosomal protein S17, putative"	-22.87	-6.62	498.4	332411	5	4	2	18.8	133
220	9106	Bm5675b	>Bm5675b wormpep=BM32871 gene=WBGene00225936 locus=Bma-rps-17 status=Confirmed product="40S ribosomal protein S17, putative"
221	9648	Bm6123	>Bm6123 wormpep=BM43476 gene=WBGene00226384 locus=Bma-hmr-1 status=Partially_confirmed product="Cadherin cytoplasmic region family protein"	-22.75	-8.23	510.4	222719	15	11	6	12.26	1354
222	799	Bm10857	>Bm10857 wormpep=BM33529 gene=WBGene00231118 status=Predicted	-22.54	-12.15	688.5	1.43247e+06	47	2	0	8.1	284
222	3423	Bm17385	>Bm17385 wormpep=BM33529 gene=WBGene00268528 status=Predicted
223	6718	Bm3724	>Bm3724 wormpep=BM00052 gene=WBGene00223985 locus=Bma-fkb-6 status=Confirmed product="FKBP-type peptidyl-prolyl cis-trans isomerase-59, BmFKBP59"	-22.52	-11.77	677	142676	7	4	0	13.61	426
224	8258	Bm4982	>Bm4982 wormpep=BM32982 gene=WBGene00225243 locus=Bma-istr-1 status=Confirmed	-22.33	-14.74	774.9	199281	6	3	0	12.9	372
225	2255	Bm13832	>Bm13832 wormpep=BM40780 gene=WBGene00234093 locus=Bma-dld-1 status=Confirmed product="dihydrolipoyl dehydrogenase, mitochondrial precursor, putative"	-22.33	-9.22	576.2	86349.9	6	4	0	13.1	496
226	8995	Bm5588a	>Bm5588a wormpep=BM30368 gene=WBGene00225849 locus=Bma-hsr-9 status=Confirmed product="conserved hypothetical protein,hypothetical protein"	-22.31	-13.5	786.8	388850	18	9	5	9.98	1052
227	1490	Bm12511	>Bm12511 wormpep=BM43579 gene=WBGene00232772 status=Confirmed	-22.27	-6.39	457.3	346593	39	16	6	19.09	875
228	2151	Bm13746	>Bm13746 wormpep=BM42841 gene=WBGene00234007 status=Confirmed product="phosphoglucomutase, putative"	-22.27	-9.59	547.8	608271	21	9	3	23.29	571
229	2501	Bm14023	>Bm14023 wormpep=BM34417 gene=WBGene00234284 locus=Bma-cap-2 status=Confirmed product="F-actin capping protein beta subunit, putative"	-22.01	-10.44	620.5	268864	7	4	0	16.36	269
230	6283	Bm3390	>Bm3390 wormpep=BM39213 gene=WBGene00223651 status=Confirmed product="Ubiquitin family protein"	-21.99	-16.8	910.8	108173	6	3	1	11.3	522
231	9988	Bm6395	>Bm6395 wormpep=BM25567 gene=WBGene00226656 status=Confirmed product="prohibitin, putative,mitochondrial prohibitin complex protein 1, putative"	-21.79	-14.45	754.2	92195.7	8	5	0	20.29	276
232	4005	Bm1792	>Bm1792 wormpep=BM44927 gene=WBGene00222053 locus=Bma-tag-320 status=Confirmed	-21.74	-12.54	674.5	683795	11	5	0	16.04	424
233	4923	Bm2319a	>Bm2319a wormpep=BM39375 gene=WBGene00222580 locus=Bma-fln-2 status=Confirmed	-21.55	-10.95	607.7	1.19431e+06	26	21	4	8.92	3006
233	4927	Bm2319e	>Bm2319e wormpep=BM39316 gene=WBGene00222580 locus=Bma-fln-2 status=Confirmed
234	1173	Bm11471a	>Bm11471a wormpep=BM40346 gene=WBGene00231732 status=Partially_confirmed	-21.32	-13.54	708.4	261079	16	9	4	9.28	1498
234	1174	Bm11471b	>Bm11471b wormpep=BM42879 gene=WBGene00231732 status=Partially_confirmed
234	1175	Bm11471c	>Bm11471c wormpep=BM41201 gene=WBGene00231732 status=Partially_confirmed
235	1069	Bm11171a	>Bm11171a wormpep=BM36528 gene=WBGene00231432 status=Confirmed product="Conserved hypothetical protein, putative"	-20.95	-9.64	684.8	44556.4	4	3	1	15.77	298
236	8464	Bm5144	>Bm5144 wormpep=BM00360 gene=WBGene00225405 status=Confirmed product="linker histone H1 and H5 family protein"	-20.77	-6.05	566.5	750433	31	9	2	39.61	207
237	11687	Bm7870	>Bm7870 wormpep=BM40028 gene=WBGene00228131 status=Partially_confirmed product="Thrombospondin type 1 domain containing protein"	-20.75	-13	705.9	255102	5	5	1	9.17	1112
238	1577	Bm12798a	>Bm12798a wormpep=BM30036 gene=WBGene00233059 locus=Bma-cpl-2 status=Partially_confirmed product="Papain family cysteine protease containing protein"	-20.75	-7.46	516.3	226018	8	4	0	11.99	317
238	1578	Bm12798b	>Bm12798b wormpep=BM25659 gene=WBGene00233059 locus=Bma-cpl-2 status=Partially_confirmed product="Papain family cysteine protease containing protein"
239	5345	Bm2631	>Bm2631 wormpep=BM43678 gene=WBGene00222892 status=Partially_confirmed product="KH domain containing protein"	-20.56	-7.06	529.5	64277.1	7	5	1	5.3	811
240	12519	Bm9007	>Bm9007 wormpep=BM40535 gene=WBGene00229268 status=Partially_confirmed product="EGF-like domain containing protein"	-20.44	-7.28	478.9	211630	19	15	5	11.61	1920
241	3622	Bm17568	>Bm17568 wormpep=BM42404 gene=WBGene00268711 status=Partially_confirmed	-20.34	-13.25	704.5	545006	11	5	0	16.01	281
242	11205	Bm7377	>Bm7377 wormpep=BM00290 gene=WBGene00227638 status=Confirmed product="Hypothetical 19.4 kDa protein ZC395.10 in chromosome III, putative"	-20.31	-13.11	834.9	63313.7	8	4	1	27.04	196
243	7050	Bm3985b	>Bm3985b wormpep=BM37531 gene=WBGene00224246 status=Partially_confirmed	-20.28	-6.98	495.9	321946	14	7	2	11.11	468
244	8638	Bm5292	>Bm5292 wormpep=BM28902 gene=WBGene00225553 locus=Bma-prx-14 status=Partially_confirmed product="peroxisomal membrane anchor protein, putative"	-20.22	-9.61	584.6	257470	12	6	2	26.35	296
245	8566	Bm5241	>Bm5241 wormpep=BM40078 gene=WBGene00225502 status=Partially_confirmed product="Amylo-alpha-1,6-glucosidase family protein"	-20.22	-12.15	674.4	627304	18	12	1	11.91	1495
246	10879	Bm7118a	>Bm7118a wormpep=BM37793 gene=WBGene00227379 locus=Bma-ccg-1 status=Confirmed	-20.1	-9.32	526.8	136340	11	7	2	40.6	234
246	10880	Bm7118b	>Bm7118b wormpep=BM19227 gene=WBGene00227379 locus=Bma-ccg-1 status=Confirmed
247	2380	Bm13935	>Bm13935 wormpep=BM26426 gene=WBGene00234196 status=Partially_confirmed	-19.99	-20.07	1067	132705	5	4	2	11.23	864
248	2140	Bm13736	>Bm13736 wormpep=BM03351 gene=WBGene00233997 locus=Bma-tkt-1 status=Partially_confirmed product="transketolase, putative"	-19.97	-7.99	482.4	398813	17	8	1	18.33	622
249	9916	Bm6333	>Bm6333 wormpep=BM32440 gene=WBGene00226594 locus=Bma-ric-4 status=Confirmed	-19.93	-10.7	588.2	13899.9	2	2	1	8.17	208
250	6419	Bm3501	>Bm3501 wormpep=BM41323 gene=WBGene00223762 status=Confirmed product="Hypothetical subtilase-type proteinase F21H12.6 in chromosome II, putative"	-19.82	-13.74	728.5	272284	8	6	1	5.37	1340
251	11420	Bm7564	>Bm7564 wormpep=BM44558 gene=WBGene00227825 status=Confirmed product="immunogenic protein 3, putative"	-19.79	-7.54	484.4	228293	11	8	1	66.93	124
252	11375	Bm7519	>Bm7519 wormpep=BM44056 gene=WBGene00227780 status=Partially_confirmed product="DNA translocase ftsK, putative"	-19.72	-14.55	757.5	257603	8	2	0	7.42	445
253	10872	Bm7109	>Bm7109 wormpep=BM21370 gene=WBGene00227370 status=Confirmed	-19.64	-8.51	575.3	247977	8	4	0	28.9	218
254	7253	Bm4155	>Bm4155 wormpep=BM41672 gene=WBGene00224416 status=Partially_confirmed product="Cold-shock DNA-binding domain containing protein"	-19.52	-11.25	610.2	83233.7	4	3	0	11.59	328
255	4247	Bm1818	>Bm1818 wormpep=BM28155 gene=WBGene00222079 locus=Bma-baf-1 status=Confirmed product="Barrier-to-autointegration factor 1, putative"	-19.43	-13.95	764	132833	11	4	1	77.78	90
256	6575	Bm3614	>Bm3614 wormpep=BM44722 gene=WBGene00223875 locus=Bma-let-413 status=Partially_confirmed	-19.41	-12.54	692.4	148840	7	6	1	6.84	1419
257	12266	Bm8712a	>Bm8712a wormpep=BM00818 gene=WBGene00228973 locus=Bma-shp-2 status=Partially_confirmed product="microfilarial sheath protein, identical"	-19.34	-6.89	561.3	491507	22	9	6	24.05	237
258	12962	Bm9502a	>Bm9502a wormpep=BM23870 gene=WBGene00229763 locus=Bma-hsp-43 status=Confirmed	-18.97	-7.36	524	82320.4	10	7	1	19.61	357
258	12963	Bm9502b	>Bm9502b wormpep=BM36397 gene=WBGene00229763 locus=Bma-hsp-43 status=Confirmed
259	6835	Bm3818b	>Bm3818b wormpep=BM28213 gene=WBGene00224079 status=Partially_confirmed	-18.97	-8.04	534.5	338215	14	4	2	31.64	275
259	6836	Bm3818e	>Bm3818e wormpep=BM24751 gene=WBGene00224079 status=Partially_confirmed
260	14187	WP_041571578.1	>WP_041571578.1 peroxiredoxin [Wolbachia endosymbiont of Brugia malayi]	-18.79	-10.18	555.9	775730	18	3	1	15.08	199
261	1561	Bm12784	>Bm12784 wormpep=BM45645 gene=WBGene00233045 status=Confirmed product="NAD-dependent malic enzyme, mitochondrial precursor, putative"	-18.64	-12.45	696.1	498236	9	7	2	24.16	592
262	715	Bm10781	>Bm10781 wormpep=BM01374 gene=WBGene00231042 locus=Bma-ttr-41 status=Confirmed product="Transthyretin-like family protein"	-18.58	-13.45	727.8	589498	19	6	2	66.43	143
263	4297	Bm18219	>Bm18219 wormpep=BM40709 gene=WBGene00269368 status=Confirmed	-18.55	-7.27	559.7	114253	4	3	1	10.98	246
264	5497	Bm2762a	>Bm2762a wormpep=BM38576 gene=WBGene00223023 status=Confirmed product="La domain containing protein"	-18.27	-10.71	618.6	66130.6	8	8	3	23.15	445
265	5089	Bm2433	>Bm2433 wormpep=BM42517 gene=WBGene00222694 locus=Bma-egl-45 status=Confirmed uniprot=A8PKH2 product="eukaryotic translation initiation factor 3 subunit 10, putative"	-18.1	-6.67	500.5	105734	11	6	0	6.53	1103
266	9496	Bm5992	>Bm5992 wormpep=BM42589 gene=WBGene00226253 status=Partially_confirmed	-18.08	-5.91	439.4	214472	10	5	1	4.54	992
267	9414	Bm5931a	>Bm5931a wormpep=BM29931 gene=WBGene00226192 status=Confirmed product="carbohydrate phosphorylase, putative"	-18.07	-9.58	627.5	407064	19	11	5	16.04	854
267	9415	Bm5931b	>Bm5931b wormpep=BM35271 gene=WBGene00226192 status=Confirmed product="carbohydrate phosphorylase, putative"
267	9416	Bm5931c	>Bm5931c wormpep=BM30228 gene=WBGene00226192 status=Confirmed product="carbohydrate phosphorylase, putative"
268	12559	Bm9051	>Bm9051 wormpep=BM26970 gene=WBGene00229312 status=Confirmed	-17.92	-10.57	601.4	358278	10	3	0	9.27	205
269	12700	Bm9217	>Bm9217 wormpep=BM01210 gene=WBGene00229478 status=Confirmed	-17.82	-10.71	608.7	5821.7	4	4	1	29.89	184
270	2542	Bm14055	>Bm14055 wormpep=BM19999 gene=WBGene00234316 status=Confirmed	-17.79	-11.29	638	142621	7	4	2	36.43	129
271	12279	Bm8725	>Bm8725 wormpep=BM12467 gene=WBGene00228986 status=Confirmed product="sheath protein 5, identical"	-17.64	-6.04	408.8	587322	17	6	3	25.47	161
272	4090	Bm18020	>Bm18020 wormpep=BM44193 gene=WBGene00269162 status=Partially_confirmed	-17.42	-8.93	578.1	25634.8	3	2	1	1.85	812
273	12547	Bm9037a	>Bm9037a wormpep=BM39637 gene=WBGene00229298 status=Confirmed product="prolyl oligopeptidase family protein"	-17.39	-12.01	700.5	68689	21	5	0	5.8	724
273	12548	Bm9037b	>Bm9037b wormpep=BM27630 gene=WBGene00229298 status=Confirmed product="prolyl oligopeptidase family protein"
274	14095	WP_041571460.1	>WP_041571460.1 phosphatidylserine decarboxylase proenzyme [Wolbachia endosymbiont of Brugia malayi]	-17.13	-11.54	607.9	241080	3	2	0	10.87	230
275	4137	Bm18072	>Bm18072 wormpep=BM43410 gene=WBGene00269212 status=Predicted	-17.02	-8.88	553.1	103910	7	2	1	3.34	479
276	8173	Bm4907	>Bm4907 wormpep=BM38552 gene=WBGene00225168 status=Confirmed	-16.96	-8.42	574	219910	13	7	4	25.11	223
277	8234	Bm4962	>Bm4962 wormpep=BM03638 gene=WBGene00225223 status=Confirmed product="Synaptophysin \/ synaptoporin family protein"	-16.9	-7.96	560.1	445615	12	3	1	9.02	255
278	4901	Bm2301	>Bm2301 wormpep=BM32870 gene=WBGene00222562 status=Confirmed	-16.6	-9.03	521.3	124296	7	3	2	6.51	261
279	5882	Bm3067	>Bm3067 wormpep=BM07683 gene=WBGene00223328 locus=Bma-nap-1 status=Confirmed product="nucleosome assembly protein 1, putative"	-16.58	-11.05	605.5	1.4454e+06	35	6	1	29.36	327
280	2072	Bm13685	>Bm13685 wormpep=BM30565 gene=WBGene00233946 locus=Bma-lin-53 status=Confirmed product="retinoblastoma-binding protein., putative"	-16.56	-7.28	449.4	260706	20	5	3	7.66	418
281	11893	Bm8178	>Bm8178 wormpep=BM43293 gene=WBGene00228439 status=Confirmed product="MSP domain protein with Glu-rich domain"	-16.51	-6.08	511.8	238536	13	7	0	26.87	201
282	5111	Bm2453	>Bm2453 wormpep=BM01558 gene=WBGene00222714 status=Confirmed product="BCL7, N-terminal conserver region family protein"	-16.47	-15.16	813	78964.5	4	2	0	27.22	158
283	2101	Bm13704a	>Bm13704a wormpep=BM42576 gene=WBGene00233965 locus=Bma-cct-4 status=Confirmed product="T-complex protein 1, delta subunit, putative"	-16.39	-14.54	751.8	130324	6	5	0	15.67	536
284	2082	Bm13693	>Bm13693 wormpep=BM35613 gene=WBGene00233954 status=Confirmed product="Glutamate-rich WD-repeat protein 1, putative"	-16.26	-16.24	856.7	110079	5	2	0	8.56	432
285	12227	Bm8660	>Bm8660 wormpep=BM42945 gene=WBGene00228921 locus=Bma-asp-4 status=Confirmed product="ShTK domain containing protein"	-16.23	-8.29	554.6	184257	10	3	0	10.63	461
286	11725	Bm7936	>Bm7936 wormpep=BM29703 gene=WBGene00228197 status=Confirmed	-16.17	-8.74	501	201605	8	5	2	10.75	493
287	4967	Bm2344	>Bm2344 wormpep=BM42973 gene=WBGene00222605 status=Confirmed	-15.87	-8.01	534.8	87517.1	8	3	1	25.67	335
288	9888	Bm6312	>Bm6312 wormpep=BM24216 gene=WBGene00226573 status=Confirmed	-15.71	-9	617.8	150770	12	3	0	15.46	401
289	10399	Bm6727	>Bm6727 wormpep=BM07462 gene=WBGene00226988 status=Partially_confirmed product="RAS-like GTP-binding protein RhoA, putative"	-15.41	-5.58	473.9	70511.3	6	3	1	15.1	192
290	11818	Bm8066	>Bm8066 wormpep=BM39578 gene=WBGene00228327 status=Confirmed	-15.39	-7.34	541.8	47977.4	5	3	0	25.38	130
291	11897	Bm8184	>Bm8184 wormpep=BM40985 gene=WBGene00228445 status=Partially_confirmed product="conserved hypothetical protein,hypothetical protein"	-15.28	-4.82	432.4	233275	18	13	3	6.14	2312
292	7938	Bm4709	>Bm4709 wormpep=BM31941 gene=WBGene00224970 locus=Bma-ttr-51 status=Confirmed	-15.17	-5.95	511.2	121092	8	4	0	25.36	138
293	11792	Bm8024	>Bm8024 wormpep=BM35228 gene=WBGene00228285 status=Confirmed product="Nematode cuticle collagen N-terminal domain containing protein"	-15.16	-11.06	619.6	365045	37	5	1	16.61	313
294	3061	Bm16941	>Bm16941 wormpep=BM20693 gene=WBGene00255590 status=Confirmed	-14.88	-10.95	695.8	334298	13	2	0	43.75	80
295	3088	Bm1705a	>Bm1705a wormpep=BM44702 gene=WBGene00221966 locus=Bma-kin-3 status=Confirmed	-14.84	-7.51	588.6	70658.1	6	5	3	18.54	383
296	7871	Bm4659a	>Bm4659a wormpep=BM28977 gene=WBGene00224920 locus=Bma-math-33 status=Confirmed	-14.72	-13.37	798.7	128688	10	8	4	6.31	1172
297	3271	Bm17243	>Bm17243 wormpep=BM42983 gene=WBGene00268386 status=Partially_confirmed	-14.7	-7.8	536.1	277597	9	4	0	8.33	612
297	6573	Bm3612	>Bm3612 wormpep=BM42983 gene=WBGene00223873 locus=Bma-atgp-1 status=Predicted product="Alpha amylase, catalytic domain containing protein"
298	13033	Bm9583a	>Bm9583a wormpep=BM27230 gene=WBGene00229844 status=Confirmed product="14-3-3-like protein 2, putative"	-14.66	-14.25	774.9	154578	4	2	0	12.94	255
299	2559	Bm14069	>Bm14069 wormpep=BM07022 gene=WBGene00234330 locus=Bma-cyc-2.2 status=Confirmed product="Cytochrome c type-1, putative"	-14.59	-7.18	491.9	157640	9	5	1	37.04	108
300	8771	Bm5397	>Bm5397 wormpep=BM40845 gene=WBGene00225658 locus=Bma-sma-1 status=Partially_confirmed product="probable spectrin beta chain, putative"	-14.53	-12.25	654.6	592889	23	18	10	4.93	4014
301	11690	Bm7873	>Bm7873 wormpep=BM42958 gene=WBGene00228134 status=Partially_confirmed product="Glycogen synthase, putative"	-14.49	-14.54	759.6	121225	3	2	0	3.94	711
302	6783	Bm3771	>Bm3771 wormpep=BM43121 gene=WBGene00224032 locus=Bma-ima-3 status=Confirmed	-14.21	-13.25	746.6	224694	12	5	1	5.33	507
303	2157	Bm13752	>Bm13752 wormpep=BM44326 gene=WBGene00234013 status=Partially_confirmed product="glutamine synthetase, putative"	-14.03	-13.54	735.3	108365	5	3	0	7.65	366
304	11960	Bm829	>Bm829 wormpep=BM43513 gene=WBGene00221090 status=Confirmed	-13.99	-5.58	510.7	447726	22	5	2	33.58	137
305	9895	Bm6319a	>Bm6319a wormpep=BM22900 gene=WBGene00226580 locus=Bma-car-1 status=Confirmed product="BC040823 protein, putative"	-13.98	-11.25	616.7	52163.7	4	3	0	13.79	428
305	9897	Bm6319c	>Bm6319c wormpep=BM31535 gene=WBGene00226580 locus=Bma-car-1 status=Confirmed product="BC040823 protein, putative"
306	9724	Bm6184	>Bm6184 wormpep=BM25107 gene=WBGene00226445 locus=Bma-lpr-5 status=Confirmed	-13.97	-7.06	577.5	20800.6	5	2	0	6.74	534
307	13105	Bm9680	>Bm9680 wormpep=BM34125 gene=WBGene00229941 status=Partially_confirmed product="Thioredoxin family protein"	-13.92	-9.24	568.4	238134	8	5	2	14.48	449
308	2281	Bm13850	>Bm13850 wormpep=BM19029 gene=WBGene00234111 locus=Bma-fbp-1 status=Confirmed	-13.87	-9.06	572.1	191903	15	8	3	18.59	355
309	14221	WP_050707688.1	>WP_050707688.1 hypothetical protein [Wolbachia endosymbiont of Brugia malayi]	-13.76	-9.82	673.9	148611	7	3	0	18.66	134
310	299	Bm10329	>Bm10329 wormpep=BM16816 gene=WBGene00230590 status=Partially_confirmed	-13.72	-6.78	568.3	205889	25	18	15	30.77	286
311	1231	Bm11627	>Bm11627 wormpep=BM41637 gene=WBGene00231888 locus=Bma-lfi-1 status=Partially_confirmed	-13.72	-8.31	522.3	356048	11	9	2	3.51	2163
312	3753	Bm17695	>Bm17695 wormpep=BM41779 gene=WBGene00268837 status=Partially_confirmed	-13.61	-4.71	552	174176	15	5	1	35.92	103
313	12658	Bm9163a	>Bm9163a wormpep=BM39577 gene=WBGene00229424 status=Confirmed	-13.55	-11.93	682	169604	13	5	2	28.26	276
314	7367	Bm4244a	>Bm4244a wormpep=BM25358 gene=WBGene00224505 locus=Bma-nmy-1 status=Confirmed product="myosin heavy chain, nonmuscle type 1, putative"	-13.46	-7.6	467.5	358772	13	9	2	4.83	1968
315	12261	Bm8701	>Bm8701 wormpep=BM38782 gene=WBGene00228962 status=Confirmed product="Hsp20\/alpha crystallin family protein"	-13.45	-4.96	452	43402	7	6	2	34.57	188
316	12135	Bm8524a	>Bm8524a wormpep=BM04837 gene=WBGene00228785 status=Partially_confirmed product="actin 2, putative"	-13.39	-7.79	627.8	270030	8	3	1	5.32	376
316	12136	Bm8524b	>Bm8524b wormpep=BM31866 gene=WBGene00228785 status=Partially_confirmed product="actin 2, putative"
316	12723	Bm9238	>Bm9238 wormpep=BM03826 gene=WBGene00229499 status=Partially_confirmed product="actin 2, putative"
317	6565	Bm3607a	>Bm3607a wormpep=BM38181 gene=WBGene00223868 status=Confirmed product="KH domain containing protein"	-13.38	-9.01	595.2	35029	5	4	3	21.99	341
318	3015	Bm1689	>Bm1689 wormpep=BM43354 gene=WBGene00221950 status=Partially_confirmed product="Cadherin domain containing protein"	-13.36	-9.95	580.9	206436	8	6	0	8.23	972
319	6099	Bm3245a	>Bm3245a wormpep=BM21439 gene=WBGene00223506 locus=Bma-attf-2 status=Confirmed	-13.26	-9.03	640.3	2.89539e+06	84	3	1	6.38	470
321	557	Bm10597	>Bm10597 wormpep=BM29726 gene=WBGene00230858 locus=Bma-hsp-17 status=Confirmed product="small heat shock protein, putative"	-13.23	-7.56	571.9	361542	15	5	0	26.32	152
323	2360	Bm13920	>Bm13920 wormpep=BM34117 gene=WBGene00234181 locus=Bma-kars-1 status=Confirmed product="lysyl-tRNA synthetase, putative"	-13.07	-7.95	539.5	173952	10	4	1	5.18	579
324	6809	Bm3796	>Bm3796 wormpep=BM41948 gene=WBGene00224057 status=Confirmed product="MSP domain protein, putative VAP"	-13.04	-7.04	444.1	45535.4	3	3	2	11.64	232
325	6067	Bm3220a	>Bm3220a wormpep=BM42609 gene=WBGene00223481 locus=Bma-usp-39 status=Partially_confirmed product="ubiquitin thiolesterase homolog, putative"	-13.03	-13.06	737.4	102525	6	5	1	8.22	718
325	6068	Bm3220b	>Bm3220b wormpep=BM45107 gene=WBGene00223481 locus=Bma-usp-39 status=Partially_confirmed product="ubiquitin thiolesterase homolog, putative"
326	12858	Bm9393a	>Bm9393a wormpep=BM17750 gene=WBGene00229654 status=Partially_confirmed product="PWWP domain containing protein"	-12.95	-13	702.4	77108.6	6	4	0	7.88	660
326	12859	Bm9393b	>Bm9393b wormpep=BM29934 gene=WBGene00229654 status=Confirmed product="PWWP domain containing protein"
327	5007	Bm2372	>Bm2372 wormpep=BM26819 gene=WBGene00222633 locus=Bma-dlg-1 status=Confirmed	-12.83	-5.69	495.5	203311	9	6	1	11.98	910
328	8382	Bm5076a	>Bm5076a wormpep=BM39976 gene=WBGene00225337 locus=Bma-gei-15 status=Confirmed	-12.82	-6.72	443.4	26904.8	4	4	3	10.23	645
328	8383	Bm5076b	>Bm5076b wormpep=BM42654 gene=WBGene00225337 locus=Bma-gei-15 status=Confirmed
328	8384	Bm5076c	>Bm5076c wormpep=BM45329 gene=WBGene00225337 locus=Bma-gei-15 status=Confirmed
329	4289	Bm18211	>Bm18211 wormpep=BM44079 gene=WBGene00269360 status=Partially_confirmed	-12.81	-10.78	611.2	217697	8	4	1	21.29	371
330	5189	Bm2510	>Bm2510 wormpep=BM06250 gene=WBGene00222771 status=Confirmed product="thioredoxin, putative"	-12.73	-6.82	496.8	1048078	23	2	0	13.1	145
330	5190	Bm2511	>Bm2511 wormpep=BM38281 gene=WBGene00222772 status=Confirmed product="thioredoxin, identical"
331	6221	Bm3339	>Bm3339 wormpep=BM23987 gene=WBGene00223600 locus=Bma-ldh-1 status=Confirmed	-12.68	-12.25	677.4	439759	10	3	0	7.1	352
332	10651	Bm6928	>Bm6928 wormpep=BM43357 gene=WBGene00227189 status=Confirmed product="KH domain containing protein"	-12.67	-5.05	441.2	59874.4	6	5	1	8.05	584
333	1544	Bm12733	>Bm12733 wormpep=BM41786 gene=WBGene00232994 status=Partially_confirmed	-12.61	-6.33	523.9	98494.8	12	4	1	20.21	287
336	7940	Bm4711	>Bm4711 wormpep=BM45236 gene=WBGene00224972 status=Confirmed	-12.52	-3.7	427	403078	25	8	3	56.74	141
338	8940	Bm5544	>Bm5544 wormpep=BM04318 gene=WBGene00225805 locus=Bma-act-5 status=Confirmed uniprot=P90689 product="actin, putative"	-12.5	-12.45	690.4	405714	6	2	1	4.26	376
339	6170	Bm3302	>Bm3302 wormpep=BM00737 gene=WBGene00223563 status=Partially_confirmed product="CHCH domain containing protein"	-12.44	-10.66	654.6	474490	9	5	1	61.63	159
340	7758	Bm4561	>Bm4561 wormpep=BM29611 gene=WBGene00224822 locus=Bma-amph-1 status=Confirmed product="Variant SH3 domain containing protein"	-12.33	-7.3	514.8	134497	7	5	1	13.67	461
341	12827	Bm9363a	>Bm9363a wormpep=BM41044 gene=WBGene00229624 status=Partially_confirmed	-12.32	-4.35	476.9	146476	14	11	4	6.33	2211
341	12828	Bm9363b	>Bm9363b wormpep=BM40604 gene=WBGene00229624 status=Partially_confirmed
341	12829	Bm9363c	>Bm9363c wormpep=BM44374 gene=WBGene00229624 status=Partially_confirmed
341	12830	Bm9363d	>Bm9363d wormpep=BM42596 gene=WBGene00229624 status=Partially_confirmed
342	8002	Bm4768	>Bm4768 wormpep=BM05515 gene=WBGene00225029 locus=Bma-rnp-5 status=Confirmed product="Rnp, putative"	-12.31	-9.95	584.5	209791	6	4	1	17.57	296
343	11102	Bm7293a	>Bm7293a wormpep=BM33045 gene=WBGene00227554 status=Partially_confirmed	-12.31	-9.71	585.3	76150.8	4	2	0	10.11	277
343	11103	Bm7293b	>Bm7293b wormpep=BM35735 gene=WBGene00227554 status=Confirmed
344	4118	Bm18051	>Bm18051 wormpep=BM00227 gene=WBGene00269191 status=Predicted	-12.3	-12.25	672.8	256124	6	3	2	4.36	390
344	4512	Bm1988a	>Bm1988a wormpep=BM00227 gene=WBGene00222249 status=Predicted product="serpin, putative"
344	4513	Bm1988b	>Bm1988b wormpep=BM27638 gene=WBGene00222249 status=Predicted product="serpin, putative"
345	12590	Bm9083	>Bm9083 wormpep=BM16757 gene=WBGene00229344 status=Partially_confirmed product="lactoylglutathione lyase, putative"	-12.29	-7.87	571	83916.4	5	3	1	26.64	259
346	7442	Bm4309	>Bm4309 wormpep=BM41667 gene=WBGene00224570 locus=Bma-rdy-2 status=Confirmed	-12.28	-12.25	676.6	144677	5	2	1	9.09	231
347	7333	Bm4218	>Bm4218 wormpep=BM30932 gene=WBGene00224479 status=Confirmed	-12.23	-3.94	418.2	83021.1	10	5	0	21.43	112
348	5893	Bm3078a	>Bm3078a wormpep=BM40612 gene=WBGene00223339 status=Confirmed product="Arsenite-resistance protein 2 containing protein"	-12.15	-7.69	480.8	367389	9	6	0	6.67	765
348	5894	Bm3078b	>Bm3078b wormpep=BM43095 gene=WBGene00223339 status=Confirmed product="Arsenite-resistance protein 2 containing protein"
349	12701	Bm9218	>Bm9218 wormpep=BM06429 gene=WBGene00229479 status=Confirmed product="Single-strand binding protein family protein"	-12.12	-11.9	697.3	473577	15	4	2	27.27	198
350	3475	Bm17430	>Bm17430 wormpep=BM41119 gene=WBGene00268573 status=Confirmed	-12.03	-12	667.1	51766.8	3	2	1	25.64	117
351	10645	Bm6923b	>Bm6923b wormpep=BM35858 gene=WBGene00227184 locus=Bma-csn-1 status=Confirmed product="G protein pathway suppressor 1, putative"	-11.99	-12.05	697.8	27469.3	3	2	1	6.73	669
351	10646	Bm6923c	>Bm6923c wormpep=BM33881 gene=WBGene00227184 locus=Bma-csn-1 status=Confirmed product="G protein pathway suppressor 1, putative"
352	12793	Bm9329	>Bm9329 wormpep=BM39778 gene=WBGene00229590 status=Partially_confirmed	-11.92	-11.95	689.1	66816.2	3	3	1	17.48	246
353	2574	Bm14082	>Bm14082 wormpep=BM03131 gene=WBGene00234343 locus=Bma-rps-28 status=Confirmed product="40S ribosomal protein S28, putative"	-11.92	-11.24	604.8	136712	6	2	0	37.88	66
354	2382	Bm13937a	>Bm13937a wormpep=BM34213 gene=WBGene00234198 locus=Bma-ran-4 status=Confirmed product="nuclear transport factor 2 (NTF-2), putative"	-11.9	-11.81	654	134085	8	4	2	37.12	132
355	2840	Bm14778	>Bm14778 wormpep=BM39317 gene=WBGene00234963 locus=Bma-hip-1 status=Partially_confirmed	-11.9	-7.59	561.6	57220.5	5	3	1	11.27	346
356	6914	Bm3874	>Bm3874 wormpep=BM00196 gene=WBGene00224135 locus=Bma-fcp-1 status=Confirmed product="NLI interacting factor-like phosphatase family protein"	-11.88	-6.43	555.3	36449	4	2	0	2.08	576
357	5	Bm10004	>Bm10004 wormpep=BM38372 gene=WBGene00230265 status=Confirmed	-11.85	-7.14	510.7	84488.5	6	3	1	13.28	241
359	9360	Bm5885	>Bm5885 wormpep=BM10008 gene=WBGene00226146 status=Confirmed product="enhancer of rudimentary homolog, putative"	-11.72	-11.71	658.4	71836.3	3	3	1	50	102
360	5504	Bm2767a	>Bm2767a wormpep=BM30495 gene=WBGene00223028 status=Partially_confirmed product="Galactoside-binding lectin family protein"	-11.65	-10.45	594.8	176093	7	3	0	9.82	285
360	5505	Bm2767b	>Bm2767b wormpep=BM35678 gene=WBGene00223028 status=Confirmed product="Galactoside-binding lectin family protein"
360	5506	Bm2767c	>Bm2767c wormpep=BM05485 gene=WBGene00223028 status=Partially_confirmed product="Galactoside-binding lectin family protein"
361	6930	Bm3889a	>Bm3889a wormpep=BM00153 gene=WBGene00224150 locus=Bma-gcs-1 status=Confirmed product="glutamate--cysteine ligase, putative"	-11.64	-11.71	676	68628.1	3	2	0	5.67	652
361	6931	Bm3889b	>Bm3889b wormpep=BM39079 gene=WBGene00224150 locus=Bma-gcs-1 status=Confirmed product="glutamate--cysteine ligase, putative"
364	7176	Bm4095	>Bm4095 wormpep=BM03055 gene=WBGene00224356 status=Confirmed product="RNA recognition motif domain containing protein"	-11.53	-11.45	626.3	233091	12	6	3	15.2	408
365	12012	Bm8359a	>Bm8359a wormpep=BM20421 gene=WBGene00228620 status=Confirmed	-11.45	-11.45	648.3	111433	6	4	1	12.39	452
366	5817	Bm3012	>Bm3012 wormpep=BM39591 gene=WBGene00223273 locus=Bma-dex-1 status=Confirmed product="Nidogen-like family protein"	-11.45	-11.45	623.3	204882	11	5	1	5.89	1121
367	45	Bm10044	>Bm10044 wormpep=BM44508 gene=WBGene00230305 status=Confirmed	-11.41	-8.02	531.6	44448.1	2	2	0	31.31	99
368	4227	Bm18165	>Bm18165 wormpep=BM41907 gene=WBGene00269305 status=Partially_confirmed	-11.33	-5.09	457.3	202042	13	9	3	19.53	686
369	4851	Bm2265a	>Bm2265a wormpep=BM41651 gene=WBGene00222526 status=Partially_confirmed	-11.28	-5.88	478.1	138785	8	2	2	14.9	255
369	4852	Bm2265b	>Bm2265b wormpep=BM21158 gene=WBGene00222526 status=Partially_confirmed
370	11683	Bm7866	>Bm7866 wormpep=BM41645 gene=WBGene00228127 status=Partially_confirmed	-11.23	-11.28	675.9	258095	10	6	2	7.25	1158
371	13742	WP_011256617.1	>WP_011256617.1 insulinase family protein [Wolbachia endosymbiont of Brugia malayi]	-11.2	-7.95	482.1	594590	19	5	2	20.64	436
372	4574	Bm2039	>Bm2039 wormpep=BM19432 gene=WBGene00222300 status=Confirmed	-11.11	-10.95	631.3	88171.7	5	4	3	24.34	452
374	10529	Bm6837	>Bm6837 wormpep=BM25492 gene=WBGene00227098 locus=Bma-tag-262 status=Confirmed	-11.06	-11.09	686	14512.1	3	2	1	11.63	344
375	14017	WP_011256967.1	>WP_011256967.1 PDZ domain-containing protein [Wolbachia endosymbiont of Brugia malayi]	-11.05	-10.43	623.4	60072.2	4	4	2	11.49	496
376	10832	Bm7077a	>Bm7077a wormpep=BM36630 gene=WBGene00227338 locus=Bma-laf-1 status=Confirmed product="ATP-dependent RNA helicase An3, putative"	-11.03	-6.06	511.8	205868	9	8	2	13.01	753
376	10833	Bm7077b	>Bm7077b wormpep=BM32535 gene=WBGene00227338 locus=Bma-laf-1 status=Partially_confirmed product="ATP-dependent RNA helicase An3, putative"
377	2321	Bm13885	>Bm13885 wormpep=BM27999 gene=WBGene00234146 status=Confirmed product="ATP synthase F1, delta subunit family protein"	-10.98	-10.81	644	64595.9	5	3	0	17.7	209
378	3013	Bm16888	>Bm16888 wormpep=BM01959 gene=WBGene00236790 status=Partially_confirmed product="Hsp20\/alpha crystallin family protein"	-10.96	-4.9	442.2	230296	14	5	2	25.56	180
379	5937	Bm3114	>Bm3114 wormpep=BM26578 gene=WBGene00223375 locus=Bma-rsp-4 status=Confirmed product="Hypothetical RNA-binding protein T28D9.2 in chromosome II, putative"	-10.81	-10.71	611.4	77359.4	2	2	0	9.31	204
380	13968	WP_011256904.1	>WP_011256904.1 MULTISPECIES: cold shock domain-containing protein [Wolbachia]	-10.78	-5.92	554	202992	14	5	0	42.86	84
381	460	Bm10493	>Bm10493 wormpep=BM06850 gene=WBGene00230754 status=Confirmed product="collagen, putative"	-10.73	-10.28	604.7	151637	5	2	0	34.02	97
382	1144	Bm11366a	>Bm11366a wormpep=BM41385 gene=WBGene00231627 locus=Bma-anc-1 status=Partially_confirmed product="nuclear anchorage defective protein ANC-1, putative"	-10.71	-11.25	629.7	471196	16	10	7	1.73	9827
382	1145	Bm11366b	>Bm11366b wormpep=BM41369 gene=WBGene00231627 locus=Bma-anc-1 status=Partially_confirmed product="nuclear anchorage defective protein ANC-1, putative"
383	6912	Bm3872	>Bm3872 wormpep=BM07211 gene=WBGene00224133 locus=Bma-syx-7 status=Partially_confirmed product="SNARE domain containing protein"	-10.67	-10.25	598.1	139393	3	2	0	7.26	248
384	10263	Bm6624a	>Bm6624a wormpep=BM23494 gene=WBGene00226885 locus=Bma-rnp-6 status=Confirmed product="Rnp, putative"	-10.58	-10.45	589.5	138873	6	4	2	4.95	767
384	10264	Bm6624b	>Bm6624b wormpep=BM22352 gene=WBGene00226885 locus=Bma-rnp-6 status=Confirmed product="Rnp, putative"
384	10265	Bm6624c	>Bm6624c wormpep=BM36188 gene=WBGene00226885 locus=Bma-rnp-6 status=Confirmed product="Rnp, putative"
385	11839	Bm8094	>Bm8094 wormpep=BM41971 gene=WBGene00228355 status=Confirmed	-10.57	-10.57	612.5	121640	7	6	4	9.69	743
386	4565	Bm2030	>Bm2030 wormpep=BM03035 gene=WBGene00222291 locus=Bma-atp-5 status=Confirmed	-10.57	-3.71	395.9	61575.2	9	4	0	12.04	191
387	4984	Bm2358a	>Bm2358a wormpep=BM42000 gene=WBGene00222619 locus=Bma-dao-5 status=Partially_confirmed product="SRP40, C-terminal domain containing protein"	-10.39	-3.36	337.1	366609	17	11	4	10.32	1521
387	4985	Bm2358b	>Bm2358b wormpep=BM45265 gene=WBGene00222619 locus=Bma-dao-5 status=Partially_confirmed product="SRP40, C-terminal domain containing protein"
388	8487	Bm5172	>Bm5172 wormpep=BM20420 gene=WBGene00225433 status=Confirmed	-10.35	-3.83	403.8	603248	10	6	3	10.82	601
389	7550	Bm4388	>Bm4388 wormpep=BM37961 gene=WBGene00224649 locus=Bma-aco-2 status=Confirmed product="aconitate hydratase, mitochondrial, putative"	-10.35	-8.4	503.7	92650.8	6	5	2	10.59	774
390	11758	Bm7980	>Bm7980 wormpep=BM44100 gene=WBGene00228241 locus=Bma-spon-1 status=Partially_confirmed	-10.22	-10.25	592.4	209650	15	10	6	21.9	799
391	3161	Bm1712a	>Bm1712a wormpep=BM06271 gene=WBGene00221973 locus=Bma-pmk-1 status=Partially_confirmed product="P38 map kinase family protein 2, isoform b, putative"	-10.22	-9.11	552.4	384025	7	3	1	11.65	369
392	7688	Bm4505	>Bm4505 wormpep=BM38337 gene=WBGene00224766 status=Confirmed	-10.06	-9.65	601.5	55014	4	2	0	26.09	253
393	1494	Bm12558	>Bm12558 wormpep=BM41182 gene=WBGene00232819 status=Confirmed	-10.05	-4.3	455.8	121995	18	4	1	15.06	239
394	7439	Bm4305	>Bm4305 wormpep=BM19280 gene=WBGene00224566 status=Confirmed	-10.01	-6.77	445.8	158373	7	5	1	30.74	296
395	8177	Bm4911	>Bm4911 wormpep=BM40579 gene=WBGene00225172 status=Confirmed	-9.99	-9.97	594.5	256661	3	2	1	9.77	133
397	1009	Bm11073	>Bm11073 wormpep=BM42965 gene=WBGene00231334 status=Partially_confirmed	-9.89	-9.38	661.8	97621.6	6	4	2	14.48	359
398	13227	Bm9806	>Bm9806 wormpep=BM01139 gene=WBGene00230067 status=Confirmed product="cyclophilin-type peptidyl-prolyl cis-trans isomerase-3, Bmcyp-3, putative"	-9.86	-5.09	461.3	62408.7	2	2	0	15.79	171
399	12560	Bm9052	>Bm9052 wormpep=BM43233 gene=WBGene00229313 status=Partially_confirmed	-9.7	-9.22	534.6	360880	9	4	0	36.76	136
400	2091	Bm13698a	>Bm13698a wormpep=BM27774 gene=WBGene00233959 locus=Bma-hel-1 status=Confirmed product="Probable ATP-dependent RNA helicase p47 homolog, putative"	-9.69	-5.14	492.7	69050.7	5	3	0	10.09	426
401	2138	Bm13735a	>Bm13735a wormpep=BM02672 gene=WBGene00233996 locus=Bma-prp-6 status=Confirmed product="U5 snRNP-associated 102 kDa protein, putative"	-9.68	-6.09	456.1	27240.5	6	6	1	9.79	970
402	2120	Bm13719	>Bm13719 wormpep=BM05453 gene=WBGene00233980 locus=Bma-rps-13 status=Confirmed product="40S ribosomal protein S13, putative"	-9.68	-9.67	617.5	91364.7	4	3	1	22.52	151
403	10712	Bm6976a	>Bm6976a wormpep=BM06196 gene=WBGene00227237 locus=Bma-icd-2 status=Confirmed product="NAC domain containing protein"	-9.67	-9.69	581.9	411059	3	2	1	9.37	224
404	10546	Bm6851a	>Bm6851a wormpep=BM27573 gene=WBGene00227112 status=Partially_confirmed product="splicing factor, CC1-like family protein"	-9.66	-6.61	377.8	316324	18	4	1	9.44	646
405	12741	Bm9259	>Bm9259 wormpep=BM03695 gene=WBGene00229520 status=Confirmed product="GGL domain containing protein"	-9.57	-7.48	581.3	37961.7	3	2	0	27.4	73
406	8552	Bm5228	>Bm5228 wormpep=BM05008 gene=WBGene00225489 locus=Bma-sgt-1 status=Confirmed product="TPR Domain containing protein"	-9.55	-4.81	425.8	95999.6	4	2	1	12.13	338
407	5069	Bm2418b	>Bm2418b wormpep=BM37909 gene=WBGene00222679 status=Partially_confirmed product="Histidine acid phosphatase family protein"
407	5070	Bm2418c	>Bm2418c wormpep=BM37937 gene=WBGene00222679 status=Confirmed product="Histidine acid phosphatase family protein"
409	3433	Bm17395	>Bm17395 wormpep=BM40152 gene=WBGene00268538 status=Confirmed	-9.52	-5.52	480.8	160673	17	5	0	18.57	237
410	1190	Bm11500	>Bm11500 wormpep=BM45194 gene=WBGene00231761 locus=Bma-mup-4 status=Partially_confirmed product="Calcium binding EGF domain containing protein"	-9.5	-5.62	514.4	371576	23	21	6	9.81	3680
411	10678	Bm6946	>Bm6946 wormpep=BM39034 gene=WBGene00227207 locus=Bma-sut-2 status=Confirmed product="conserved hypothetical protein,hypothetical protein"	-9.5	-9.52	582.5	323790	10	7	0	9.46	793
412	13196	Bm9772	>Bm9772 wormpep=BM42441 gene=WBGene00230033 status=Partially_confirmed	-9.49	-5.82	464.8	431238	6	2	1	3.8	684
414	7596	Bm4424	>Bm4424 wormpep=BM44745 gene=WBGene00224685 locus=Bma-aman-1 status=Confirmed	-9.39	-9.51	533.2	189085	4	4	2	5.17	928
415	2171	Bm13765	>Bm13765 wormpep=BM25039 gene=WBGene00234026 locus=Bma-idha-1 status=Confirmed product="Probable isocitrate dehydrogenase, putative"	-9.24	-9.22	561.2	212226	7	3	1	15.88	359
416	11474	Bm7611	>Bm7611 wormpep=BM32508 gene=WBGene00227872 locus=Bma-pat-3 status=Confirmed product="Integrin beta pat-3 precursor, putative"	-9.24	-9.22	523.5	48375.1	6	6	4	12.32	820
417	2135	Bm13732	>Bm13732 wormpep=BM28103 gene=WBGene00233993 locus=Bma-eftu-2 status=Confirmed	-9.11	-5.79	461.1	638927	12	10	4	16.16	978
419	5910	Bm3093a	>Bm3093a wormpep=BM25976 gene=WBGene00223354 status=Partially_confirmed	-8.95	-8.82	559.9	114852	5	4	2	16.8	375
420	7146	Bm4067	>Bm4067 wormpep=BM02722 gene=WBGene00224328 status=Confirmed product="Pre-mrna cleavage factor, identical"	-8.94	-7.71	549.3	173301	6	5	1	23.91	230
421	2392	Bm13941b	>Bm13941b wormpep=BM22916 gene=WBGene00234202 locus=Bma-rpl-2 status=Confirmed product="60S ribosomal protein L8, putative"
422	2192	Bm13781b	>Bm13781b wormpep=BM21392 gene=WBGene00234042 locus=Bma-ndk-1 status=Confirmed uniprot=P48817 product="Histidine-rich glycoprotein precursor, putative"
423	9787	Bm6230	>Bm6230 wormpep=BM43669 gene=WBGene00226491 locus=Bma-lap-2 status=Partially_confirmed	-8.87	-8.93	567.4	20189.3	2	2	0	4.71	510
424	3038	Bm16923	>Bm16923 wormpep=BM38677 gene=WBGene00255501 status=Confirmed	-8.84	-5.31	449.9	60621.5	4	4	0	5.87	971
425	6354	Bm3450	>Bm3450 wormpep=BM28329 gene=WBGene00223711 status=Confirmed product="SART-1 family protein"	-8.81	-5.41	426	559724	9	4	1	7.64	825
426	9704	Bm6170	>Bm6170 wormpep=BM44310 gene=WBGene00226431 status=Confirmed product="metallopeptidase family M24 containing protein"	-8.8	-6.87	437.4	200467	8	6	0	14.12	616
427	9057	Bm5636a	>Bm5636a wormpep=BM37927 gene=WBGene00225897 locus=Bma-umps-1 status=Partially_confirmed product="orotate phosphoribosyltransferase family protein"	-8.72	-7.37	547.6	138655	3	3	0	11.32	477
428	9779	Bm6226a	>Bm6226a wormpep=BM02996 gene=WBGene00226487 locus=Bma-prp-21 status=Partially_confirmed product="Surp module family protein"	-8.71	-8.8	559.3	112392	4	3	0	3.29	821
428	9780	Bm6226b	>Bm6226b wormpep=BM25783 gene=WBGene00226487 locus=Bma-prp-21 status=Confirmed product="Surp module family protein"
430	3801	Bm17729	>Bm17729 wormpep=BM04650 gene=WBGene00268871 status=Partially_confirmed	-8.65	-5.26	437.2	132123	8	5	1	10.4	423
431	2731	Bm14667a	>Bm14667a wormpep=BM27712 gene=WBGene00234928 locus=Bma-igcm-3 status=Confirmed	-8.57	-4.77	394.2	146249	9	7	1	11.9	622
431	2733	Bm14667c	>Bm14667c wormpep=BM32142 gene=WBGene00234928 locus=Bma-igcm-3 status=Confirmed
432	8920	Bm5528	>Bm5528 wormpep=BM03315 gene=WBGene00225789 status=Confirmed product="1,4-alpha-glucan branching enzyme, putative"	-8.51	-5.58	442.9	13861.8	2	2	0	3.09	648
434	10137	Bm6523b	>Bm6523b wormpep=BM39188 gene=WBGene00226784 locus=Bma-eef-1B.2 status=Confirmed product="EF-1 guanine nucleotide exchange domain containing protein"	-8.38	-6.89	557	40975.7	2	2	0	8.45	296
435	5959	Bm3137	>Bm3137 wormpep=BM04191 gene=WBGene00223398 status=Confirmed product="3-hydroxyacyl-CoA dehydrogenase type II, putative"	-8.38	-6.79	507.5	123124	6	5	2	23.75	261
436	9223	Bm5771	>Bm5771 wormpep=BM33571 gene=WBGene00226032 locus=Bma-cav-1 status=Confirmed	-8.36	-3.68	408	78912	7	3	0	12.16	255
437	3527	Bm17473	>Bm17473 wormpep=BM42376 gene=WBGene00268616 status=Predicted	-8.31	-7.52	487.7	158457	6	2	0	21.48	149
438	12811	Bm9345	>Bm9345 wormpep=BM43368 gene=WBGene00229606 status=Partially_confirmed product="Ubiquitin family protein"	-8.29	-7.76	607.4	266347	11	5	3	4.44	1373
439	12448	Bm8924	>Bm8924 wormpep=BM40253 gene=WBGene00229185 status=Confirmed	-8.29	-7	486.5	44218.5	5	3	1	12.73	487
441	9023	Bm5611	>Bm5611 wormpep=BM41020 gene=WBGene00225872 locus=Bma-srap-1 status=Partially_confirmed	-8.2	-8.41	567.6	152367	8	7	3	6.95	1914
442	9684	Bm6156	>Bm6156 wormpep=BM36029 gene=WBGene00226417 status=Confirmed product="proliferating cell nuclear antigen (PCNA), putative"	-8.16	-3.89	389.6	43238.7	6	3	1	5.3	264
443	7606	Bm4435	>Bm4435 wormpep=BM40567 gene=WBGene00224696 status=Partially_confirmed	-8.16	-8.1	570.8	55410.3	7	4	3	18.92	333
444	5242	Bm255	>Bm255 wormpep=BM41420 gene=WBGene00220516 status=Partially_confirmed	-8.14	-5.31	449.5	157844	7	3	1	10.71	112
445	2863	Bm14816	>Bm14816 wormpep=BM17685 gene=WBGene00235001 locus=Bma-secs-1 status=Confirmed product="Hypothetical 53.4 kDa protein D1054.13 in chromosome V, putative"	-8.12	-6.87	363.7	180502	8	5	2	13.76	487
446	4880	Bm2285	>Bm2285 wormpep=BM24821 gene=WBGene00222546 status=Confirmed	-8.11	-5.37	429.2	89321.9	4	2	1	4.65	301
447	8337	Bm5035	>Bm5035 wormpep=BM44948 gene=WBGene00225296 locus=Bma-scm-1 status=Confirmed	-8.07	-4.35	395.4	17225.7	2	2	2	9.94	332
448	8796	Bm5423a	>Bm5423a wormpep=BM30011 gene=WBGene00225684 locus=Bma-larp-1 status=Confirmed product="La domain containing protein"	-8.06	-8.21	536	361486	7	6	3	3.47	1556
448	8797	Bm5423b	>Bm5423b wormpep=BM36718 gene=WBGene00225684 locus=Bma-larp-1 status=Partially_confirmed product="La domain containing protein"
449	11490	Bm7628	>Bm7628 wormpep=BM41918 gene=WBGene00227889 status=Partially_confirmed product="FF domain containing protein"	-8.05	-3.8	381.6	189110	31	18	8	16.93	1158
450	8124	Bm4869	>Bm4869 wormpep=BM37967 gene=WBGene00225130 status=Confirmed	-7.96	-4.67	510.4	70062.7	5	3	1	7.93	593
451	10845	Bm7088	>Bm7088 wormpep=BM41148 gene=WBGene00227349 status=Confirmed product="6-phosphofructokinase, putative"	-7.96	-8.01	463.5	133657	5	3	2	4.91	815
452	12663	Bm9167	>Bm9167 wormpep=BM05463 gene=WBGene00229428 locus=Bma-ubc-13 status=Confirmed product="Ubiquitin conjugating enzyme protein 13, putative"	-7.95	-7.95	492.8	70704.9	3	2	0	21.05	152
454	6002	Bm3174a	>Bm3174a wormpep=BM40436 gene=WBGene00223435 status=Confirmed product="MF1 antigen,endochitinase, putative"	-7.81	-4.59	390.6	9293.2	2	2	1	2.5	520
454	6003	Bm3174b	>Bm3174b wormpep=BM42144 gene=WBGene00223435 status=Confirmed uniprot=P29030 product="MF1 antigen,endochitinase, putative"
454	6004	Bm3174c	>Bm3174c wormpep=BM42144 gene=WBGene00223435 status=Confirmed
455	12823	Bm9359	>Bm9359 wormpep=BM16639 gene=WBGene00229620 status=Confirmed product="collagen, putative"	-7.79	-7.68	589.2	124071	4	2	0	21.28	94
456	4913	Bm2311	>Bm2311 wormpep=BM45518 gene=WBGene00222572 locus=Bma-hil-1 status=Confirmed product="linker histone H1 and H5 family protein"	-7.77	-4.29	447.9	23499.6	7	3	1	14.22	211
457	9797	Bm6239	>Bm6239 wormpep=BM44589 gene=WBGene00226500 status=Confirmed	-7.76	-7.35	445	329644	7	4	2	25	228
459	7833	Bm4628	>Bm4628 wormpep=BM01963 gene=WBGene00224889 status=Partially_confirmed product="ubiquitin, putative"	-7.71	-7.43	526	151557	9	5	1	14.51	193
460	2352	Bm13913a	>Bm13913a wormpep=BM34605 gene=WBGene00234174 locus=Bma-lsm-7 status=Confirmed product="U6 snRNA-associated Sm-like protein LSm7, putative"	-7.68	-7.67	469.5	25355.4	3	2	0	28.71	101
461	7353	Bm4233b	>Bm4233b wormpep=BM03177 gene=WBGene00224494 status=Confirmed product="venom allergen antigen-like protein 1, putative"
463	5047	Bm2398	>Bm2398 wormpep=BM04699 gene=WBGene00222659 locus=Bma-ran-3 status=Confirmed product="regulator of chromosome condensation, putative"	-7.6	-7.63	533.6	80071.2	4	2	0	5.05	554
464	2313	Bm13878	>Bm13878 wormpep=BM26552 gene=WBGene00234139 locus=Bma-tars-1 status=Confirmed product="threonyl-tRNA synthetase, cytoplasmic, putative"	-7.52	-6.24	391.8	305789	8	5	0	8.03	697
465	9279	Bm5814	>Bm5814 wormpep=BM41419 gene=WBGene00226075 locus=Bma-ekl-6 status=Partially_confirmed product="conserved hypothetical protein"	-7.52	-2.89	427.1	134711	11	8	1	5.53	1302
466	2303	Bm13869	>Bm13869 wormpep=BM37981 gene=WBGene00234130 locus=Bma-rpn-11 status=Confirmed product="26S proteasome regulatory subunit rpn11, putative"	-7.44	-7.44	510	30982.5	4	3	1	11.46	314
467	8607	Bm5269a	>Bm5269a wormpep=BM22782 gene=WBGene00225530 locus=Bma-gana-1 status=Confirmed	-7.43	-7.06	541.1	357246	13	4	3	11.61	448
467	8608	Bm5269b	>Bm5269b wormpep=BM37452 gene=WBGene00225530 locus=Bma-gana-1 status=Confirmed
469	458	Bm10491	>Bm10491 wormpep=BM40814 gene=WBGene00230752 status=Confirmed product="alpha-1 collagen type IX, putative"	-7.41	-7.33	615.8	75716.3	6	2	1	53.33	90
470	2095	Bm13700a	>Bm13700a wormpep=BM34262 gene=WBGene00233961 locus=Bma-ddx-17 status=Confirmed product="RNA-dependent helicase, putative"	-7.39	-7.04	473.8	213907	4	4	0	5.41	573
470	2096	Bm13700b	>Bm13700b wormpep=BM07594 gene=WBGene00233961 locus=Bma-ddx-17 status=Confirmed product="RNA-dependent helicase, putative"
471	7778	Bm4580a	>Bm4580a wormpep=BM27327 gene=WBGene00224841 status=Confirmed product="conserved hypothetical protein"	-7.37	-7.34	541.6	14753.5	7	3	3	14.53	234
472	9579	Bm6061	>Bm6061 wormpep=BM06038 gene=WBGene00226322 status=Confirmed product="Hypothetical UPF0205 protein C40H1.5 in chromosome III precursor, putative"	-7.35	-3.82	358.6	191681	9	3	1	17.93	145
473	4991	Bm2363a	>Bm2363a wormpep=BM42558 gene=WBGene00222624 locus=Bma-ajm-1 status=Partially_confirmed	-7.33	-7.18	478.8	224042	12	9	2	4.61	2105
473	4992	Bm2363b	>Bm2363b wormpep=BM45593 gene=WBGene00222624 locus=Bma-ajm-1 status=Partially_confirmed
473	4993	Bm2363c	>Bm2363c wormpep=BM45586 gene=WBGene00222624 locus=Bma-ajm-1 status=Partially_confirmed
475	7944	Bm4715a	>Bm4715a wormpep=BM40757 gene=WBGene00224976 locus=Bma-cbn-1 status=Partially_confirmed product="calcium-binding protein CBP-1, putative"	-7.29	-4.26	377.1	261595	10	6	3	12.67	884
476	8714	Bm5348	>Bm5348 wormpep=BM38790 gene=WBGene00225609 status=Partially_confirmed product="WD-repeat protein 22, putative"	-7.29	-7.36	560.6	3491.6	2	2	0	7.49	521
477	10803	Bm7054a	>Bm7054a wormpep=BM43676 gene=WBGene00227315 locus=Bma-tln-1 status=Confirmed product="Talin 1, putative"	-7.27	-7.57	472.8	602182	12	10	3	5.81	2528
478	536	Bm10577	>Bm10577 wormpep=BM21609 gene=WBGene00230838 status=Confirmed	-7.27	-7.11	458.6	135322	19	2	0	9.27	259
479	9990	Bm6398a	>Bm6398a wormpep=BM43832 gene=WBGene00226659 status=Partially_confirmed product="dimethylglycine dehydrogenase, mitochondrial precursor, putative"	-7.26	-7.34	560.4	92919.6	7	6	1	9.64	840
479	9991	Bm6398b	>Bm6398b wormpep=BM40526 gene=WBGene00226659 status=Confirmed product="dimethylglycine dehydrogenase, mitochondrial precursor, putative"
480	3053	Bm16936	>Bm16936 wormpep=BM38952 gene=WBGene00255557 status=Confirmed	-7.24	-4.37	350.9	21292.9	5	3	1	26.27	118
481	2262	Bm13838a	>Bm13838a wormpep=BM23976 gene=WBGene00234099 status=Partially_confirmed uniprot=A8QE42	-7.24	-4.27	440.2	34797.9	3	3	0	7.01	471
483	10940	Bm7169a	>Bm7169a wormpep=BM23984 gene=WBGene00227430 status=Confirmed	-7.23	-5.86	463.6	34019.6	4	4	0	6.9	1160
483	10941	Bm7169b	>Bm7169b wormpep=BM36307 gene=WBGene00227430 status=Partially_confirmed
484	2059	Bm13675	>Bm13675 wormpep=BM21260 gene=WBGene00233936 locus=Bma-pas-4 status=Confirmed	-7.21	-7.1	438.4	339796	6	3	1	15.12	258
485	10955	Bm7180b	>Bm7180b wormpep=BM22613 gene=WBGene00227441 locus=Bma-uaf-1 status=Confirmed product="U2 auxiliary factor 65 kDa subunit, putative"	-7.2	-7.18	446.6	105578	6	4	2	28.49	365
486	7625	Bm4453a	>Bm4453a wormpep=BM38944 gene=WBGene00224714 status=Partially_confirmed product="syntaxin A, putative"	-7.18	-7.16	588.8	96923	5	3	1	21.74	299
486	7626	Bm4453b	>Bm4453b wormpep=BM38873 gene=WBGene00224714 status=Partially_confirmed product="syntaxin A, putative"
486	8841	Bm5458	>Bm5458 wormpep=BM38944 gene=WBGene00225719 status=Partially_confirmed product="Syntaxin, putative"
488	2243	Bm13823	>Bm13823 wormpep=BM02270 gene=WBGene00234084 locus=Bma-imb-1 status=Confirmed product="Importin beta-1 subunit, putative"	-7.18	-7.29	420.7	121075	2	2	1	4.52	884
490	7821	Bm4616	>Bm4616 wormpep=BM41592 gene=WBGene00224877 status=Partially_confirmed product="T-cell receptor beta chain ANA 11, putative"	-7.15	-7.16	489.5	172725	3	3	1	36.71	158
492	11837	Bm8092a	>Bm8092a wormpep=BM40997 gene=WBGene00228353 status=Partially_confirmed product="Collagenase NC10 and Endostatin family protein"	-7.14	-7.3	417	77042.7	4	4	1	4.44	1195
494	3789	Bm17718	>Bm17718 wormpep=BM43024 gene=WBGene00268860 status=Partially_confirmed	-7.1	-7.06	490.5	50983.5	4	3	2	5.53	416
495	6610	Bm3640	>Bm3640 wormpep=BM00603 gene=WBGene00223901 status=Predicted product="Ras-related protein Rab-5B, putative"
496	8617	Bm5274	>Bm5274 wormpep=BM38319 gene=WBGene00225535 status=Confirmed product="cuticlin 1 precursor, putative"	-7.06	-7.09	542.4	88309.9	3	2	0	7.36	394
497	9634	Bm6110	>Bm6110 wormpep=BM02515 gene=WBGene00226371 locus=Bma-lem-2 status=Confirmed product="LEM domain containing protein"	-7.01	-7.07	379.6	113768	5	2	0	8.02	524
501	9521	Bm6013	>Bm6013 wormpep=BM44303 gene=WBGene00226274 status=Partially_confirmed	-6.92	-5.7	410.1	75218.7	5	4	1	9.34	728
502	7365	Bm4242	>Bm4242 wormpep=BM42125 gene=WBGene00224503 locus=Bma-abts-1 status=Confirmed	-6.92	-7.06	569.5	75257.1	4	4	1	6.63	1176
503	6571	Bm3610	>Bm3610 wormpep=BM42346 gene=WBGene00223871 status=Confirmed product="Core-2\/I-Branching enzyme family protein"	-6.91	-4.65	430.7	88112.7	5	3	2	6.21	483
504	5703	Bm2913a	>Bm2913a wormpep=BM35285 gene=WBGene00223174 locus=Bma-imb-3 status=Confirmed	-6.91	-7.07	529.2	13042	2	2	0	2.55	1136
504	5704	Bm2913b	>Bm2913b wormpep=BM18547 gene=WBGene00223174 locus=Bma-imb-3 status=Predicted
506	11429	Bm7573	>Bm7573 wormpep=BM34752 gene=WBGene00227834 status=Confirmed product="Transmembrane 9 superfamily protein member 4, putative"	-6.84	-6.92	477.7	10560.8	2	2	0	3.68	625
507	7121	Bm4046a	>Bm4046a wormpep=BM38986 gene=WBGene00224307 locus=Bma-tag-343 status=Partially_confirmed	-6.8	-6.86	463	96815	6	5	1	5.7	702
507	7122	Bm4046b	>Bm4046b wormpep=BM38878 gene=WBGene00224307 locus=Bma-tag-343 status=Partially_confirmed
508	9753	Bm6204	>Bm6204 wormpep=BM22610 gene=WBGene00226465 status=Confirmed product="RING finger protein 4, putative"	-6.8	-6.87	538.4	27500.4	3	3	1	8.65	520
509	1658	Bm12877	>Bm12877 wormpep=BM21105 gene=WBGene00233138 status=Confirmed	-6.8	-3.89	522.9	149666	8	4	2	56.04	91
510	7728	Bm4533	>Bm4533 wormpep=BM40989 gene=WBGene00224794 status=Confirmed product="OV39 antigen (Fragment)-like"	-6.78	-6.29	475.8	157536	3	2	0	9.09	198
511	2074	Bm13687a	>Bm13687a wormpep=BM39023 gene=WBGene00233948 locus=Bma-copb-2 status=Confirmed	-6.77	-3.84	390.6	16862.1	3	2	0	2.01	1045
511	2075	Bm13687b	>Bm13687b wormpep=BM19477 gene=WBGene00233948 locus=Bma-copb-2 status=Confirmed
512	1356	Bm12108	>Bm12108 wormpep=BM03139 gene=WBGene00232369 locus=Bma-cri-3 status=Confirmed product="Mitochondrial glycoprotein"	-6.76	-5.99	476.2	148920	10	3	0	22.31	242
513	7690	Bm4507a	>Bm4507a wormpep=BM23594 gene=WBGene00224768 status=Partially_confirmed product="conserved hypothetical protein"	-6.75	-6.63	450.9	447599	18	2	1	7.35	340
513	7691	Bm4507b	>Bm4507b wormpep=BM27932 gene=WBGene00224768 status=Partially_confirmed product="conserved hypothetical protein"
513	7692	Bm4507c	>Bm4507c wormpep=BM28303 gene=WBGene00224768 status=Partially_confirmed product="conserved hypothetical protein"
513	7693	Bm4507d	>Bm4507d wormpep=BM19030 gene=WBGene00224768 status=Confirmed product="conserved hypothetical protein"
515	5822	Bm3018	>Bm3018 wormpep=BM29237 gene=WBGene00223279 status=Partially_confirmed product="SGS domain containing protein"	-6.74	-6.73	506.7	60675.4	3	2	0	16.33	196
517	4882	Bm2287	>Bm2287 wormpep=BM03564 gene=WBGene00222548 status=Confirmed product="RNA recognition motif."	-6.72	-5.46	458.6	19223	3	2	0	6.18	421
518	12016	Bm8361c	>Bm8361c wormpep=BM44385 gene=WBGene00228622 status=Confirmed	-6.72	-6.62	586.5	209247	7	4	4	11.13	584
519	10601	Bm6891	>Bm6891 wormpep=BM20111 gene=WBGene00227152 status=Confirmed	-6.7	-6.54	504.3	117035	11	4	3	21.3	216
520	8855	Bm5467	>Bm5467 wormpep=BM38429 gene=WBGene00225728 status=Confirmed	-6.68	-6.69	417.3	137202	3	2	0	5.99	401
521	9774	Bm6223a	>Bm6223a wormpep=BM06215 gene=WBGene00226484 locus=Bma-gei-4 status=Confirmed product="Gex interacting protein protein 4, isoform c, putative"	-6.68	-6.75	557	10382.7	2	2	1	3.41	645
521	9775	Bm6223b	>Bm6223b wormpep=BM30745 gene=WBGene00226484 locus=Bma-gei-4 status=Confirmed product="Gex interacting protein protein 4, isoform c, putative"
522	2060	Bm13676	>Bm13676 wormpep=BM42177 gene=WBGene00233937 locus=Bma-pas-7 status=Partially_confirmed product="proteasome subunit alpha type 3, putative"	-6.6	-3.44	430	59970.9	5	2	1	8.33	252
523	8354	Bm5053	>Bm5053 wormpep=BM43596 gene=WBGene00225314 status=Confirmed	-6.57	-6.62	530.4	87155.2	3	2	0	5.71	595
524	5125	Bm2458	>Bm2458 wormpep=BM37505 gene=WBGene00222719 locus=Bma-dnc-2 status=Confirmed product="conserved hypothetical protein"	-6.54	-5.95	435.6	142112	8	6	2	27.95	347
526	9924	Bm6341	>Bm6341 wormpep=BM28554 gene=WBGene00226602 status=Confirmed product="60S ribosomal protein L7a, putative"	-6.49	-6.46	566	55707.1	10	2	0	9.43	265
527	944	Bm11012	>Bm11012 wormpep=BM36300 gene=WBGene00231273 status=Partially_confirmed	-6.49	-6.6	472.5	31526.1	2	2	0	3.3	999
528	2057	Bm13673	>Bm13673 wormpep=BM24714 gene=WBGene00233934 locus=Bma-pas-2 status=Confirmed product="proteasome subunit alpha type 2, putative"	-6.47	-6.5	485.2	16967.9	2	2	0	6.81	235
529	6991	Bm3937a	>Bm3937a wormpep=BM40702 gene=WBGene00224198 locus=Bma-add-2 status=Partially_confirmed product="Adducin-related protein 1, putative"	-6.46	-6.51	383.6	151010	4	4	0	9.07	783
529	6992	Bm3937b	>Bm3937b wormpep=BM40893 gene=WBGene00224198 locus=Bma-add-2 status=Confirmed product="Adducin-related protein 1, putative"
529	6993	Bm3937c	>Bm3937c wormpep=BM44082 gene=WBGene00224198 locus=Bma-add-2 status=Partially_confirmed product="Adducin-related protein 1, putative"
530	8981	Bm5578	>Bm5578 wormpep=BM24784 gene=WBGene00225839 locus=Bma-cct-1 status=Confirmed	-6.41	-4.04	490	105981	6	5	1	16.3	552
531	11731	Bm7941b	>Bm7941b wormpep=BM40260 gene=WBGene00228202 status=Partially_confirmed product="ShTK domain containing protein"	-6.4	-3.75	358.9	20666.7	5	2	1	5.04	258
533	9568	Bm6051	>Bm6051 wormpep=BM40751 gene=WBGene00226312 locus=Bma-skp-1 status=Partially_confirmed product="Hypothetical 60.2 kDa protein T27F2.1 in chromosome V, putative"	-6.36	-6.39	417.6	26683.9	3	2	0	4.68	555
534	7754	Bm4557	>Bm4557 wormpep=BM44803 gene=WBGene00224818 status=Partially_confirmed product="PAZ domain containing protein"	-6.34	-6.42	391.7	137090	8	6	1	9.67	931
535	10875	Bm7111	>Bm7111 wormpep=BM41725 gene=WBGene00227372 status=Partially_confirmed	-6.33	-6.39	465	43273.3	3	3	1	13.98	558
536	1423	Bm12324	>Bm12324 wormpep=BM44542 gene=WBGene00232585 status=Partially_confirmed	-6.3	-6.37	418.9	33088.8	2	2	0	3.94	507
537	10915	Bm7151	>Bm7151 wormpep=BM27002 gene=WBGene00227412 locus=Bma-cpsf-1 status=Confirmed product="CPSF A subunit region family protein"	-6.29	-6.39	477.1	251568	8	6	2	8.62	1392
538	9196	Bm5744	>Bm5744 wormpep=BM45387 gene=WBGene00226005 locus=Bma-arrd-17 status=Partially_confirmed	-6.28	-6.32	420.3	24061.8	2	2	0	4.39	456
539	3082	Bm1700a	>Bm1700a wormpep=BM29947 gene=WBGene00221961 locus=Bma-rpl-4 status=Partially_confirmed product="60S ribosomal protein L4, putative"	-6.28	-6.18	415	112987	12	4	0	8.88	394
539	3083	Bm1700b	>Bm1700b wormpep=BM22498 gene=WBGene00221961 locus=Bma-rpl-4 status=Confirmed product="60S ribosomal protein L4, putative"
540	7848	Bm4637b	>Bm4637b wormpep=BM42398 gene=WBGene00224898 status=Partially_confirmed product="Salivary glue protein Sgs-3 precursor, putative"
541	7180	Bm4098	>Bm4098 wormpep=BM35121 gene=WBGene00224359 status=Confirmed	-6.17	-6.02	464.5	36938.7	2	2	0	5.1	706
542	6255	Bm3368a	>Bm3368a wormpep=BM27941 gene=WBGene00223629 status=Confirmed product="Cysteine rich repeat family protein"	-6.14	-6.25	568.7	99126	6	6	2	6.87	1193
542	6256	Bm3368b	>Bm3368b wormpep=BM29683 gene=WBGene00223629 status=Confirmed product="Cysteine rich repeat family protein"
543	6043	Bm3199	>Bm3199 wormpep=BM40710 gene=WBGene00223460 locus=Bma-rhr-1 status=Confirmed product="Ammonium Transporter Family protein"	-6.13	-6.2	435	48589.5	2	2	1	8.96	491
544	5299	Bm2595a	>Bm2595a wormpep=BM26670 gene=WBGene00222856 locus=Bma-noah-1 status=Confirmed product="PAN domain containing protein"	-6.12	-2.66	412.1	230974	12	8	2	10.37	1090
545	635	Bm10686b	>Bm10686b wormpep=BM33291 gene=WBGene00230947 status=Partially_confirmed	-6.08	-6.09	456.9	94401.1	5	5	2	23.17	315
547	481	Bm10516	>Bm10516 wormpep=BM44291 gene=WBGene00230777 locus=Bma-col-121 status=Confirmed product="Cuticle collagen dpy-7 precursor, putative"	-6.03	-6.05	366.9	57808	4	3	1	11.64	318
550	13304	Bm9880	>Bm9880 wormpep=BM41118 gene=WBGene00230141 locus=Bma-cec-1 status=Partially_confirmed product="Protein cec-1., putative"	-5.94	-5.13	373.6	6676.6	4	3	0	10.61	396
551	7357	Bm4237	>Bm4237 wormpep=BM19037 gene=WBGene00224498 status=Confirmed	-5.93	-5.95	487.4	44726.6	2	2	0	24.82	141
552	11299	Bm7455a	>Bm7455a wormpep=BM22949 gene=WBGene00227716 locus=Bma-lap-1 status=Partially_confirmed product="Aminopeptidase ZK353.6 in chromosome III, putative"	-5.92	-5.97	540.1	63758.4	2	2	0	4.4	523
553	7768	Bm4572a	>Bm4572a wormpep=BM42574 gene=WBGene00224833 locus=Bma-npp-9 status=Partially_confirmed product="RanBP1 domain containing protein"	-5.9	-5.93	527.5	157576	5	5	2	9.34	1210
553	7769	Bm4572b	>Bm4572b wormpep=BM41224 gene=WBGene00224833 locus=Bma-npp-9 status=Partially_confirmed product="RanBP1 domain containing protein"
554	2107	Bm13708	>Bm13708 wormpep=BM08393 gene=WBGene00233969 locus=Bma-cct-2 status=Confirmed product="T-complex protein 1, beta subunit, putative"	-5.89	-5.83	523.1	40986.3	6	5	1	14.93	529
557	718	Bm10785	>Bm10785 wormpep=BM35493 gene=WBGene00231046 status=Confirmed product="Troponin T, putative"	-5.82	-3.56	364.4	132398	4	4	0	12.31	390
559	10779	Bm7034a	>Bm7034a wormpep=BM33670 gene=WBGene00227295 locus=Bma-rpl-1 status=Confirmed product="60S ribosomal protein L10a, putative"	-5.74	-2.76	326.1	27807.7	7	4	3	9.26	216
560	5683	Bm2897b	>Bm2897b wormpep=BM25636 gene=WBGene00223158 locus=Bma-mif-2 status=Confirmed	-5.71	-5.3	381.5	26002.9	3	2	0	23.33	120
563	342	Bm10378	>Bm10378 wormpep=BM01342 gene=WBGene00230639 locus=Bma-exc-4 status=Confirmed product="Chloride intracellular channel exc-4 (Excretory canal abnormal protein4), putative"	-5.67	-5.68	457.1	80514.6	3	2	0	5.5	291
564	1747	Bm12981a	>Bm12981a wormpep=BM02201 gene=WBGene00233242 status=Confirmed product="60S ribosomal protein L22, putative"	-5.65	-5.36	451.4	43768.8	4	2	0	12.68	142
565	1727	Bm12956	>Bm12956 wormpep=BM36321 gene=WBGene00233217 status=Confirmed	-5.64	-1.73	424.8	521341	32	8	5	36.73	147
567	6484	Bm3553	>Bm3553 wormpep=BM03206 gene=WBGene00223814 locus=Bma-tomm-20 status=Partially_confirmed product="MAS20 protein import receptor containing protein"	-5.62	-5.47	429.7	174930	10	2	0	18.68	182
568	2106	Bm13707	>Bm13707 wormpep=BM45227 gene=WBGene00233968 locus=Bma-cct-8 status=Confirmed	-5.56	-3.91	460.6	141186	7	5	2	19.41	546
569	2445	Bm13980	>Bm13980 wormpep=BM30127 gene=WBGene00234241 status=Confirmed product="Transaldolase, putative"	-5.55	-2.71	333.9	102081	8	5	3	18.63	322
572	2081	Bm13692	>Bm13692 wormpep=BM24920 gene=WBGene00233953 status=Confirmed product="coatomer alpha subunit , putative"	-5.48	-5.45	429.5	178405	12	8	4	7.43	1239
573	13284	Bm9861	>Bm9861 wormpep=BM44610 gene=WBGene00230122 locus=Bma-sdz-24 status=Partially_confirmed product="replication factor A 73 kDa subunit, putative"	-5.46	-5.52	446.3	26393.7	4	3	1	8.79	614
574	9802	Bm6241	>Bm6241 wormpep=BM41429 gene=WBGene00226502 locus=Bma-cdc-37 status=Partially_confirmed product="Hsp90 co-chaperone Cdc37, putative"	-5.44	-5.49	510.2	19263.7	2	2	0	5.9	390
575	8788	Bm5416	>Bm5416 wormpep=BM04021 gene=WBGene00225677 locus=Bma-pqn-59 status=Confirmed product="UBA\/TS-N domain containing protein"	-5.43	-5.52	488	14031.6	3	3	1	4.83	828
576	8134	Bm4878	>Bm4878 wormpep=BM25007 gene=WBGene00225139 locus=Bma-vem-1 status=Confirmed product="Cytochrome b5-like Heme\/Steroid binding domain containing protein"	-5.43	-5.32	386.5	287583	6	3	1	38.1	168
577	4231	Bm1816a	>Bm1816a wormpep=BM27243 gene=WBGene00222077 locus=Bma-spk-1 status=Confirmed	-5.42	-5.51	393.8	61627.6	4	3	1	2.71	884
577	4232	Bm1816b	>Bm1816b wormpep=BM31531 gene=WBGene00222077 locus=Bma-spk-1 status=Confirmed
578	11517	Bm7648b	>Bm7648b wormpep=BM40247 gene=WBGene00227909 locus=Bma-lec-5 status=Confirmed product="Galactoside-binding lectin family protein"	-5.42	-2.56	295.5	131401	10	5	1	15.97	313
579	6545	Bm3590	>Bm3590 wormpep=BM33051 gene=WBGene00223851 status=Confirmed product="Pyruvate kinase, M2 isozyme, putative"	-5.35	-5.34	424.9	52489.4	3	2	2	7.01	556
580	7409	Bm4279d	>Bm4279d wormpep=BM25394 gene=WBGene00224540 status=Confirmed product="Nuclear movement protein"
582	324	Bm10358	>Bm10358 wormpep=BM04879 gene=WBGene00230619 status=Confirmed	-5.29	-5.05	494.7	93425.4	4	2	0	11.57	216
585	4367	Bm1875a	>Bm1875a wormpep=BM44738 gene=WBGene00222136 status=Partially_confirmed product="transcription initiation factor IIF, alpha subunit, putative"	-5.22	-5.2	388.6	82842.8	2	2	0	10.45	507
586	9255	Bm5792	>Bm5792 wormpep=BM40554 gene=WBGene00226053 locus=Bma-hex-1 status=Partially_confirmed product="Glycosyl hydrolase family 20, catalytic domain containing protein"	-5.19	-2.73	382.4	35563.7	2	2	1	5.47	548
587	9220	Bm5768	>Bm5768 wormpep=BM33304 gene=WBGene00226029 status=Confirmed product="RNA polymerase II transcriptional coactivator, putative"	-5.16	-4.16	358.6	140861	8	5	1	38.84	121
589	9102	Bm5671	>Bm5671 wormpep=BM25137 gene=WBGene00225932 status=Confirmed product="Splicing factor 3B subunit 1, putative"	-5.11	-3.89	421.3	121553	9	8	3	9.93	1339
590	13069	Bm9635a	>Bm9635a wormpep=BM19263 gene=WBGene00229896 status=Confirmed	-5.1	-4.76	455.6	60976.6	3	2	0	10.09	228
592	6768	Bm3758	>Bm3758 wormpep=BM31678 gene=WBGene00224019 status=Partially_confirmed product="ATP synthase epsilon chain, mitochondrial, putative"	-5.05	-5.04	537.3	28796.8	3	2	0	34.37	64
594	8553	Bm5229	>Bm5229 wormpep=BM40146 gene=WBGene00225490 locus=Bma-aagr-2 status=Confirmed	-5.03	-3.4	400.6	52870.1	6	4	1	5.12	918
595	8630	Bm5285	>Bm5285 wormpep=BM33973 gene=WBGene00225546 locus=Bma-rnp-4 status=Confirmed	-5.02	-4.46	365.8	147153	27	5	2	34.59	159
597	12689	Bm9204	>Bm9204 wormpep=BM00868 gene=WBGene00229465 status=Confirmed product="conserved hypothetical protein"	-4.97	-4.76	371.9	145624	9	4	1	13.7	365
598	11237	Bm7408	>Bm7408 wormpep=BM03499 gene=WBGene00227669 locus=Bma-dpy-13 status=Confirmed product="cuticle collagen 34, putative"	-4.97	-5	464.6	43250	6	6	1	40.33	305
599	7990	Bm4759	>Bm4759 wormpep=BM38657 gene=WBGene00225020 status=Partially_confirmed product="haloacid dehalogenase-like hydrolase family protein"	-4.95	-4.68	315.4	230568	9	3	1	11.63	301
600	468	Bm10506	>Bm10506 wormpep=BM40914 gene=WBGene00230767 status=Confirmed	-4.92	-5.04	484.1	29938.1	3	3	0	6.16	1007
601	461	Bm10496	>Bm10496 wormpep=BM16636 gene=WBGene00230757 status=Confirmed product="collagen, putative"	-4.86	-1.83	353.5	167388	11	4	1	27.91	86
602	4657	Bm2113a	>Bm2113a wormpep=BM38987 gene=WBGene00222374 status=Partially_confirmed	-4.8	-3.72	367.4	197982	14	4	3	26.73	217
602	4658	Bm2113b	>Bm2113b wormpep=BM38966 gene=WBGene00222374 status=Confirmed
603	8346	Bm5042	>Bm5042 wormpep=BM39105 gene=WBGene00225303 locus=Bma-top-1 status=Confirmed product="DNA topoisomerase I, putative"	-4.74	-3.16	331.7	219376	12	8	2	11.58	751
604	2216	Bm13801a	>Bm13801a wormpep=BM25754 gene=WBGene00234062 locus=Bma-bub-3 status=Partially_confirmed product="Mitotic checkpoint protein BUB3, putative"	-4.74	-4.65	480.5	36041.3	3	2	0	6.74	282
604	2217	Bm13801c	>Bm13801c wormpep=BM32709 gene=WBGene00234062 locus=Bma-bub-3 status=Partially_confirmed product="Mitotic checkpoint protein BUB3, putative"
605	6652	Bm3671	>Bm3671 wormpep=BM03266 gene=WBGene00223932 locus=Bma-rpl-26 status=Confirmed product="60S ribosomal protein L26, putative"	-4.73	-2.87	388.7	50694.9	9	3	1	21.09	147
607	10622	Bm6905	>Bm6905 wormpep=BM42022 gene=WBGene00227166 status=Confirmed	-4.66	-4.8	524.1	190750	7	6	2	7.88	1079
608	605	Bm10653	>Bm10653 wormpep=BM39267 gene=WBGene00230914 status=Partially_confirmed product="Hypothetical UPF0205 protein C40H1.5 in chromosome III precursor, putative"	-4.66	-4.56	414.6	34570.9	2	2	1	30.4	125
609	5570	Bm2816	>Bm2816 wormpep=BM44001 gene=WBGene00223077 status=Confirmed product="Sars1 protein, putative"	-4.63	-4.69	367.8	28866.9	2	2	1	5.45	477
610	7557	Bm4396a	>Bm4396a wormpep=BM27746 gene=WBGene00224657 locus=Bma-pkg-1 status=Confirmed	-4.59	-4.66	465	58975.5	5	5	1	7.38	840
610	7558	Bm4396b	>Bm4396b wormpep=BM30151 gene=WBGene00224657 locus=Bma-pkg-1 status=Confirmed
610	7559	Bm4396c	>Bm4396c wormpep=BM35370 gene=WBGene00224657 locus=Bma-pkg-1 status=Partially_confirmed
611	5917	Bm3097	>Bm3097 wormpep=BM06480 gene=WBGene00223358 locus=Bma-parp-2 status=Partially_confirmed product="WGR domain containing protein"	-4.57	-4.31	341.8	154844	10	5	3	6.74	757
612	5621	Bm2854	>Bm2854 wormpep=BM03862 gene=WBGene00223115 status=Confirmed product="Nematode cuticle collagen N-terminal domain containing protein"	-4.56	-3.19	401.7	21781.6	5	3	0	10.33	300
613	2257	Bm13833b	>Bm13833b wormpep=BM39469 gene=WBGene00234094 locus=Bma-hda-1 status=Partially_confirmed product="Histone deacetylase 1, putative"	-4.56	-4.45	377	82966.6	6	5	0	14.4	479
615	8516	Bm5196a	>Bm5196a wormpep=BM43902 gene=WBGene00225457 status=Confirmed product="elongation factor 1-alpha, putative"	-4.46	-4.5	461.5	104053	4	2	0	6.9	420
615	8517	Bm5196b	>Bm5196b wormpep=BM37716 gene=WBGene00225457 status=Confirmed product="elongation factor 1-alpha, putative"
616	5569	Bm2815	>Bm2815 wormpep=BM33091 gene=WBGene00223076 locus=Bma-unc-112 status=Confirmed	-4.39	-4.49	378.9	12447.6	2	2	0	5.3	717
617	13067	Bm9628	>Bm9628 wormpep=BM25403 gene=WBGene00229889 locus=Bma-nlp-16 status=Confirmed	-4.38	-2.11	339.4	61294.1	20	3	1	7.83	230
618	1311	Bm11999b	>Bm11999b wormpep=BM13776 gene=WBGene00232260 status=Confirmed product="Conserved hypothetical protein, putative"
620	2825	Bm14756b	>Bm14756b wormpep=BM39723 gene=WBGene00234941 locus=Bma-smn-1 status=Confirmed product="conserved hypothetical protein"	-4.34	-4.34	396.6	82792.8	5	4	1	16.87	332
621	13931	WP_011256851.1	>WP_011256851.1 elongation factor Tu [Wolbachia endosymbiont of Brugia malayi]	-4.34	-4.25	412.5	329252	12	6	1	18.97	390
622	1677	Bm12897	>Bm12897 wormpep=BM45084 gene=WBGene00233158 status=Confirmed	-4.34	-4.37	475.9	142363	5	5	2	12.51	919
623	12256	Bm8696	>Bm8696 wormpep=BM40501 gene=WBGene00228957 locus=Bma-ifta-1 status=Partially_confirmed	-4.31	-3.22	400.6	263196	10	9	2	7.41	1538
625	8025	Bm4786	>Bm4786 wormpep=BM28583 gene=WBGene00225047 status=Confirmed	-4.26	-2.55	365.1	130170	4	3	2	11.7	171
626	10089	Bm6484	>Bm6484 wormpep=BM42324 gene=WBGene00226745 status=Confirmed	-4.25	-4.3	339.4	123523	3	3	0	15.38	312
627	11849	Bm8106	>Bm8106 wormpep=BM41882 gene=WBGene00228367 locus=Bma-mig-6 status=Partially_confirmed product="protein C37C3.6a , putative"	-4.22	-4.48	411.5	157156	9	9	4	6.69	2166
628	4055	Bm17986	>Bm17986 wormpep=BM45284 gene=WBGene00269128 status=Confirmed	-4.2	-1.51	350.3	129194	20	7	4	9.9	1081
629	8706	Bm5340	>Bm5340 wormpep=BM29623 gene=WBGene00225601 status=Confirmed product="phosphoenolpyruvate carboxykinase [GTP], putative"	-4.19	-3.55	390.3	16300.3	4	4	2	5.3	660
630	11462	Bm7601	>Bm7601 wormpep=BM33760 gene=WBGene00227862 locus=Bma-lpd-5 status=Confirmed product="ETC complex I subunit conserved region family protein"	-4.17	-4.13	341	81055	5	3	1	25.84	178
632	8900	Bm5511a	>Bm5511a wormpep=BM44938 gene=WBGene00225772 locus=Bma-hcp-4 status=Confirmed	-4.16	-3.14	297.6	75895.9	9	7	4	13.26	920
632	8901	Bm5511b	>Bm5511b wormpep=BM42426 gene=WBGene00225772 locus=Bma-hcp-4 status=Confirmed
633	8374	Bm5069	>Bm5069 wormpep=BM38602 gene=WBGene00225330 locus=Bma-aqp-7 status=Confirmed product="Major intrinsic protein"	-4.15	-3.55	373.8	163060	5	4	1	23.63	292
635	4556	Bm2025a	>Bm2025a wormpep=BM36689 gene=WBGene00222286 locus=Bma-trxr-1 status=Confirmed	-4.14	-4.22	359.2	200985	4	4	3	10.38	713
636	8427	Bm5114a	>Bm5114a wormpep=BM23343 gene=WBGene00225375 locus=Bma-ddb-1 status=Confirmed	-4.14	-4.23	350.2	240458	9	7	2	9.77	1146
637	7316	Bm4204	>Bm4204 wormpep=BM34072 gene=WBGene00224465 locus=Bma-uggt-1 status=Confirmed	-4.13	-2.98	300.8	102842	7	5	1	5.74	1532
639	3072	Bm1694a	>Bm1694a wormpep=BM42351 gene=WBGene00221955 status=Partially_confirmed product="conserved hypothetical protein,hypothetical protein"	-4.11	-2.77	385	156061	11	9	1	10.24	850
640	6468	Bm3536	>Bm3536 wormpep=BM39531 gene=WBGene00223797 locus=Bma-dlat-1 status=Partially_confirmed product="dihydrolipoamide S-acetyltransferase, putative"	-4.09	-4	418.5	20319.9	4	4	1	7.9	519
641	8077	Bm4828a	>Bm4828a wormpep=BM39457 gene=WBGene00225089 locus=Bma-hmp-2 status=Confirmed product="Armadillo\/beta-catenin-like repeat family protein"	-4.08	-4.09	406.4	123809	5	2	0	3.76	691
641	8078	Bm4828b	>Bm4828b wormpep=BM34012 gene=WBGene00225089 locus=Bma-hmp-2 status=Confirmed product="Armadillo\/beta-catenin-like repeat family protein"
645	2488	Bm14012	>Bm14012 wormpep=BM27782 gene=WBGene00234273 locus=Bma-cyc-1 status=Partially_confirmed product="Cytochrome C1 family protein"	-3.97	-3.67	408.9	103499	8	4	1	15.84	303
646	10900	Bm7135	>Bm7135 wormpep=BM44239 gene=WBGene00227396 status=Confirmed product="Mpp10 protein"	-3.97	-4.05	410.2	39998.1	5	5	0	7.56	939
647	2425	Bm13963	>Bm13963 wormpep=BM06018 gene=WBGene00234224 status=Confirmed product="UDP-glucose pyrophosphorylase, putative"	-3.96	-4.02	446.9	52100.9	3	3	3	15.63	499
648	9663	Bm6137a	>Bm6137a wormpep=BM38438 gene=WBGene00226398 locus=Bma-unc-37 status=Confirmed	-3.93	-3.98	428.3	51038	3	2	0	6.38	643
649	714	Bm10780	>Bm10780 wormpep=BM38888 gene=WBGene00231041 locus=Bma-ttr-48 status=Confirmed product="Transthyretin-like family protein"	-3.92	-2.59	350.1	73615.1	4	2	0	11.04	154
650	6680	Bm3694	>Bm3694 wormpep=BM43038 gene=WBGene00223955 locus=Bma-lrp-1 status=Partially_confirmed product="Low-density lipoprotein receptor-related protein, putative"	-3.92	-2.66	363	280224	20	17	6	5.1	4727
652	5471	Bm2739	>Bm2739 wormpep=BM39074 gene=WBGene00223000 status=Confirmed product="conserved hypothetical protein,hypothetical protein"	-3.9	-3.84	338.2	62710.4	5	4	1	13.98	565
653	10500	Bm6813	>Bm6813 wormpep=BM44895 gene=WBGene00227074 status=Partially_confirmed	-3.88	-3.92	423.3	169397	4	2	0	3.82	576
654	8115	Bm4859	>Bm4859 wormpep=BM32378 gene=WBGene00225120 status=Confirmed	-3.86	-2.73	310.5	14253.5	2	2	0	13.53	133
658	12240	Bm8673b	>Bm8673b wormpep=BM02090 gene=WBGene00228934 status=Confirmed product="BED zinc finger family protein"	-3.82	-3.77	400.1	106449	5	5	3	18.5	508
661	771	Bm10834	>Bm10834 wormpep=BM36910 gene=WBGene00231095 status=Confirmed	-3.78	-2.97	338	23394.1	3	3	2	8.03	249
663	4459	Bm1936a	>Bm1936a wormpep=BM26085 gene=WBGene00222197 status=Confirmed product="succinate dehydrogenase [ubiquinone] flavoprotein subunit, mitochondrial, putative"	-3.74	-3.83	374	32491.3	3	3	1	8.25	667
663	4460	Bm1936b	>Bm1936b wormpep=BM00885 gene=WBGene00222197 status=Confirmed product="succinate dehydrogenase [ubiquinone] flavoprotein subunit, mitochondrial, putative"
664	7065	Bm3997	>Bm3997 wormpep=BM38650 gene=WBGene00224258 status=Confirmed	-3.7	-3.73	281.9	19311.8	2	2	1	22.97	222
665	12541	Bm9031	>Bm9031 wormpep=BM42757 gene=WBGene00229292 status=Confirmed	-3.69	-3.62	298	123078	8	4	0	75	56
666	8319	Bm5019a	>Bm5019a wormpep=BM37147 gene=WBGene00225280 status=Confirmed product="Probable DNA topoisomerase II, putative"	-3.68	-3.89	401.4	108304	5	5	1	5.22	1570
666	8320	Bm5019b	>Bm5019b wormpep=BM24450 gene=WBGene00225280 status=Partially_confirmed product="Probable DNA topoisomerase II, putative"
667	10687	Bm6953	>Bm6953 wormpep=BM23438 gene=WBGene00227214 locus=Bma-lsm-3 status=Partially_confirmed	-3.68	-3.6	333.1	54680.1	6	3	0	22.13	122
668	9303	Bm5834a	>Bm5834a wormpep=BM27756 gene=WBGene00226095 status=Confirmed	-3.65	-3.66	374.9	26454	3	3	3	9.24	368
668	9304	Bm5834b	>Bm5834b wormpep=BM37737 gene=WBGene00226095 status=Confirmed
669	2317	Bm13881	>Bm13881 wormpep=BM05751 gene=WBGene00234142 locus=Bma-mog-2 status=Confirmed product="U2 small nuclear ribonucleoprotein A, putative"	-3.57	-3.55	364.7	81688	7	3	1	11.71	299
672	11908	Bm8202	>Bm8202 wormpep=BM04911 gene=WBGene00228463 status=Confirmed	-3.43	-3.34	396	320236	9	3	1	10.08	248
673	1092	Bm11223	>Bm11223 wormpep=BM43099 gene=WBGene00231484 locus=Bma-rsp-6 status=Confirmed	-3.42	-3.38	312.2	10051.8	5	3	2	15.17	145
674	8445	Bm5128	>Bm5128 wormpep=BM43189 gene=WBGene00225389 locus=Bma-zbp-1 status=Confirmed	-3.42	-3.47	336.3	75223.8	4	3	0	6.26	639
675	9217	Bm5765	>Bm5765 wormpep=BM28105 gene=WBGene00226026 status=Confirmed product="Calcium binding EGF domain containing protein"	-3.39	-3.46	438.5	129196	6	6	2	12.42	942
677	4188	Bm18126	>Bm18126 wormpep=BM45218 gene=WBGene00269266 status=Partially_confirmed	-3.24	-2.85	303	72544.1	4	2	0	6.34	331
678	6506	Bm3567d	>Bm3567d wormpep=BM30380 gene=WBGene00223828 status=Confirmed product="WD-repeat protein WDC146, putative"	-3.23	-3.25	327.2	12463	3	2	0	9.68	310
679	4400	Bm1892	>Bm1892 wormpep=BM36443 gene=WBGene00222153 status=Confirmed	-3.23	-3.25	353.9	9793.3	4	3	2	12.36	348
680	12276	Bm8720	>Bm8720 wormpep=BM36251 gene=WBGene00228981 status=Confirmed product="Probable histone H2B 4, putative"	-3.22	-2.93	375.4	103546	28	5	1	31.82	132
682	11699	Bm7893	>Bm7893 wormpep=BM40560 gene=WBGene00228154 status=Partially_confirmed	-3.2	-3.13	319.7	78121.3	4	2	0	7.81	384
683	5031	Bm2388b	>Bm2388b wormpep=BM38826 gene=WBGene00222649 locus=Bma-dnc-4 status=Confirmed	-3.18	-3.37	303.8	183813	5	5	1	6.46	1378
685	11651	Bm7819	>Bm7819 wormpep=BM44957 gene=WBGene00228080 locus=Bma-col-99 status=Partially_confirmed product="collagen protein 99, putative"	-3.14	-3.18	352.9	137938	9	5	0	6.21	805
687	2046	Bm13667a	>Bm13667a wormpep=BM37693 gene=WBGene00233928 locus=Bma-pbs-1 status=Confirmed	-3.11	-3.15	369.9	22002.1	2	2	1	18.1	232
687	2047	Bm13667b	>Bm13667b wormpep=BM29387 gene=WBGene00233928 locus=Bma-pbs-1 status=Confirmed
688	191	Bm10219	>Bm10219 wormpep=BM34446 gene=WBGene00230480 status=Partially_confirmed	-3.11	-3.11	339.7	22413.3	4	3	1	18.32	202
689	6822	Bm3806	>Bm3806 wormpep=BM44705 gene=WBGene00224067 status=Partially_confirmed	-3.05	-3.2	341.5	142234	4	3	0	3.5	1056
691	197	Bm10227	>Bm10227 wormpep=BM41923 gene=WBGene00230488 status=Confirmed product="conserved hypothetical protein"	-3.03	-3.06	341.3	135926	3	3	2	7.26	468
692	10013	Bm6417	>Bm6417 wormpep=BM18549 gene=WBGene00226678 locus=Bma-prdx-6 status=Confirmed	-3	-2.7	349.6	43426.3	3	3	0	13.19	235
693	10809	Bm7057	>Bm7057 wormpep=BM36658 gene=WBGene00227318 locus=Bma-lsm-6 status=Partially_confirmed product="U6 snRNA-associated Sm-like protein LSm6, putative"	-2.99	-2.72	336.1	47598.5	10	3	0	35.71	84
694	164	Bm10178	>Bm10178 wormpep=BM40209 gene=WBGene00230439 status=Partially_confirmed product="Cuticle collagen sqt-1, putative"	-2.98	-2.98	378.9	9567.1	3	2	0	5.11	352
696	4125	Bm18059	>Bm18059 wormpep=BM40949 gene=WBGene00269199 status=Confirmed	-2.93	-2.93	416.6	43022.5	3	2	1	19.05	126
697	8116	Bm4860	>Bm4860 wormpep=BM00577 gene=WBGene00225121 status=Confirmed product="Elongation factor Tu C-terminal domain containing protein"	-2.88	-2.97	292.6	37916.2	2	2	1	5.54	632
698	7401	Bm4272	>Bm4272 wormpep=BM22350 gene=WBGene00224533 status=Partially_confirmed	-2.86	-1.97	364.6	31360.8	6	5	2	2.46	1952
700	9971	Bm6380	>Bm6380 wormpep=BM00684 gene=WBGene00226641 status=Partially_confirmed product="MRG family protein"	-2.82	-2.61	310.1	70145.6	5	3	1	7.97	389
701	4813	Bm2242	>Bm2242 wormpep=BM38971 gene=WBGene00222503 locus=Bma-eat-16 status=Partially_confirmed	-2.78	-2.45	271	12254.4	2	2	0	5.87	477
704	4099	Bm1803	>Bm1803 wormpep=BM25454 gene=WBGene00222064 status=Partially_confirmed product="Major Facilitator Superfamily protein"	-2.74	-2.77	352.8	118883	4	3	0	9.58	543
705	8336	Bm5034	>Bm5034 wormpep=BM01948 gene=WBGene00225295 status=Confirmed product="ARP2\/3 complex 16 kDa subunit, putative"	-2.73	-2.73	329.2	29192	3	3	0	21.19	151
707	4933	Bm2323a	>Bm2323a wormpep=BM35795 gene=WBGene00222584 status=Confirmed	-2.72	-2.74	266.2	174399	7	7	3	8.97	881
707	4934	Bm2323b	>Bm2323b wormpep=BM33990 gene=WBGene00222584 status=Confirmed
708	9792	Bm6235	>Bm6235 wormpep=BM34266 gene=WBGene00226496 locus=Bma-snr-2 status=Confirmed	-2.7	-2.72	348.7	103267	3	2	1	22.62	168
710	1641	Bm12858	>Bm12858 wormpep=BM29558 gene=WBGene00233119 locus=Bma-hrpf-1 status=Confirmed	-2.69	-2.22	273.5	39495.7	4	3	1	8.4	369
711	5159	Bm2488	>Bm2488 wormpep=BM40243 gene=WBGene00222749 status=Confirmed	-2.68	-2.61	315	64005.6	4	3	1	12.11	413
714	2208	Bm13795	>Bm13795 wormpep=BM04036 gene=WBGene00234056 locus=Bma-smc-3 status=Confirmed product="glycogen synthase kinase, putative"	-2.65	-2.72	349.3	25318.2	5	5	2	5.48	1204
715	5096	Bm2440a	>Bm2440a wormpep=BM24540 gene=WBGene00222701 locus=Bma-fust-1 status=Confirmed	-2.64	-2.69	272.6	24868.2	5	3	1	8.27	568
717	14192	WP_041571591.1	>WP_041571591.1 ATP synthase subunit beta [Wolbachia endosymbiont of Brugia malayi]	-2.63	-2.41	500.4	217727	16	6	2	19.79	480
722	7623	Bm4452a	>Bm4452a wormpep=BM04284 gene=WBGene00224713 locus=Bma-cpf-2 status=Confirmed product="cleavage stimulation factor, putative"	-2.58	-2.59	308.7	32993.8	4	4	3	15.57	334
723	2048	Bm13668	>Bm13668 wormpep=BM03546 gene=WBGene00233929 locus=Bma-pbs-5 status=Confirmed product="Proteasome A-type and B-type family protein"	-2.58	-2.59	370	88172.6	3	2	0	9.03	277
724	7880	Bm4667	>Bm4667 wormpep=BM34069 gene=WBGene00224928 locus=Bma-mbf-1 status=Confirmed	-2.55	-2.38	322.6	30256.3	4	2	1	15.19	158
726	6782	Bm3770	>Bm3770 wormpep=BM19421 gene=WBGene00224031 locus=Bma-clec-180 status=Confirmed	-2.53	-2.62	393.7	32248.1	3	2	0	3.32	692
727	11714	Bm7915	>Bm7915 wormpep=BM44368 gene=WBGene00228176 status=Partially_confirmed product="enteropeptidase precursor, putative"	-2.53	-2.68	340.9	59740.7	7	4	0	3.13	1341
730	4374	Bm1881	>Bm1881 wormpep=BM30182 gene=WBGene00222142 status=Confirmed product="conserved hypothetical protein"	-2.47	-2.02	243.2	19918.6	6	2	2	14.89	235
731	10843	Bm7086	>Bm7086 wormpep=BM39985 gene=WBGene00227347 status=Partially_confirmed product="adaptor-related protein complex 2, beta 1 subunit, putative"	-2.46	-2.51	329.1	151671	5	3	1	4.65	990
735	9536	Bm6029	>Bm6029 wormpep=BM28604 gene=WBGene00226290 status=Confirmed	-2.41	-2.43	518	66238.7	2	2	2	16.88	231
737	13866	WP_011256773.1	>WP_011256773.1 membrane protein [Wolbachia endosymbiont of Brugia malayi]	-2.38	-2.18	363.9	17796.1	3	3	0	14.11	411
741	9803	Bm6242	>Bm6242 wormpep=BM31285 gene=WBGene00226503 locus=Bma-pptr-1 status=Confirmed	-2.3	-1.57	332	81070.3	4	3	0	9.46	539
743	1724	Bm12951	>Bm12951 wormpep=BM21321 gene=WBGene00233212 locus=Bma-htas-1 status=Confirmed	-2.28	-2.29	344.8	17971.2	3	2	0	17.43	218
744	8285	Bm500	>Bm500 wormpep=BM28385 gene=WBGene00220761 status=Partially_confirmed product="Src substrate cortactin, putative"	-2.25	-2.24	267.6	53155.6	5	5	2	9.55	712
747	6966	Bm3918	>Bm3918 wormpep=BM43493 gene=WBGene00224179 status=Confirmed	-2.23	-2.26	280.7	10803.2	3	2	0	8.08	334
750	4636	Bm2092b	>Bm2092b wormpep=BM41471 gene=WBGene00222353 locus=Bma-unc-89 status=Partially_confirmed product="Immunoglobulin I-set domain containing protein"	-2.16	-1.44	352.4	1.32403e+06	36	23	10	4.54	6675
753	4333	Bm1847	>Bm1847 wormpep=BM03677 gene=WBGene00222108 locus=Bma-mai-1 status=Confirmed product="Mitochondrial ATPase inhibitor, IATP family protein"	-2.13	-2.06	274.3	4137.3	4	3	0	23.33	120
754	7505	Bm4360a	>Bm4360a wormpep=BM04256 gene=WBGene00224621 locus=Bma-dnj-13 status=Partially_confirmed product="DnaJ homolog subfamily B member 4, putative"	-2.09	-2.1	290.1	16640	3	2	0	6.36	330
754	7506	Bm4360b	>Bm4360b wormpep=BM32829 gene=WBGene00224621 locus=Bma-dnj-13 status=Partially_confirmed product="DnaJ homolog subfamily B member 4, putative"
755	1522	Bm12638	>Bm12638 wormpep=BM39897 gene=WBGene00232899 status=Confirmed	-2.08	-2.14	296.1	17248.7	3	3	0	4.82	768
757	9150	Bm5711	>Bm5711 wormpep=BM43786 gene=WBGene00225972 locus=Bma-nuo-2 status=Confirmed product="NADH-ubiquinone oxidoreductase 30 kDa subunit, mitochondrial precursor, putative"	-2.04	-1.57	223.7	764771	36	6	1	28.84	267
762	897	Bm10965	>Bm10965 wormpep=BM36171 gene=WBGene00231226 status=Partially_confirmed	-1.93	-1.2	306	360696	13	7	1	10.91	550
764	14028	WP_011256984.1	>WP_011256984.1 orotidine-5'-phosphate decarboxylase [Wolbachia endosymbiont of Brugia malayi]	-1.91	-1.9	298.3	87602.1	3	3	1	12.89	225
766	2027	Bm13652	>Bm13652 wormpep=BM42269 gene=WBGene00233913 locus=Bma-him-1 status=Confirmed product="SMC family, C-terminal domain containing protein"	-1.84	-1.75	337.8	229155	10	8	2	6.95	1238
768	4890	Bm2294	>Bm2294 wormpep=BM27030 gene=WBGene00222555 status=Confirmed product="RING finger domain containing protein"	-1.78	-1.76	267.7	50272.8	4	4	1	7.41	567
769	142	Bm10155	>Bm10155 wormpep=BM02627 gene=WBGene00230416 locus=Bma-rho-1 status=Confirmed product="RAS-like GTP-binding protein RhoA, putative"	-1.75	-1.3	238.5	12518.1	6	2	1	6.28	191
773	6904	Bm3864	>Bm3864 wormpep=BM39479 gene=WBGene00224125 locus=Bma-ama-1 status=Confirmed	-1.64	-1.84	238.2	42390.6	6	5	1	4.6	1870
775	11416	Bm7560	>Bm7560 wormpep=BM27066 gene=WBGene00227821 status=Confirmed product="oxidoreductase, zinc-binding dehydrogenase family protein"	-1.61	-1.64	276.6	37872.9	3	2	0	11.54	364
776	11572	Bm7705a	>Bm7705a wormpep=BM42198 gene=WBGene00227966 status=Partially_confirmed product="conserved hypothetical protein"	-1.6	-1.31	351.1	641747	14	5	1	12.72	637
776	11573	Bm7705b	>Bm7705b wormpep=BM44733 gene=WBGene00227966 status=Partially_confirmed product="conserved hypothetical protein"
777	8125	Bm487	>Bm487 wormpep=BM44267 gene=WBGene00220748 status=Confirmed	-1.59	-1.53	329.6	260492	14	9	7	42.99	107
778	2210	Bm13797	>Bm13797 wormpep=BM32980 gene=WBGene00234058 locus=Bma-chc-1 status=Partially_confirmed product="Probable clathrin heavy chain, putative"	-1.57	-1.57	280.8	293854	12	9	2	7.38	1694
779	5214	Bm2524	>Bm2524 wormpep=BM32991 gene=WBGene00222785 status=Confirmed product="structure-specific recognition protein 1, putative"	-1.56	-1.63	281.6	11461.3	4	3	0	4.23	685
780	5568	Bm2814	>Bm2814 wormpep=BM02762 gene=WBGene00223075 status=Confirmed product="XAP5 protein"	-1.54	-1.01	297.8	768671	30	7	2	17.81	320
782	11344	Bm7493	>Bm7493 wormpep=BM39507 gene=WBGene00227754 locus=Bma-mdt-4 status=Partially_confirmed product="Mediator protein 4, putative"	-1.47	-1.24	200.7	618943	20	2	1	6.17	308
320	1054	Bm11145	>Bm11145 wormpep=BM21159 gene=WBGene00231406 status=Confirmed	-13.25	-13.25	739	229124	3	1	0	5.61	285
322	7900	Bm4688	>Bm4688 wormpep=BM04463 gene=WBGene00224949 status=Partially_confirmed	-13.17	-13.25	701.7	31537.9	1	1	0	2.49	603
334	5774	Bm2972	>Bm2972 wormpep=BM20268 gene=WBGene00223233 locus=Bma-icd-1 status=Confirmed	-12.6	-12.54	663.8	195569	5	1	0	10.56	180
335	2552	Bm14062a	>Bm14062a wormpep=BM15643 gene=WBGene00234323 locus=Bma-snr-3 status=Confirmed	-12.59	-12.23	707.7	563950	20	1	0	16.26	123
337	8977	Bm5574	>Bm5574 wormpep=BM23420 gene=WBGene00225835 locus=Bma-dnj-19 status=Confirmed product="DnaJ protein, putative"	-12.5	-12.54	668.7	89442.7	2	1	0	4.2	429
358	3871	Bm17797	>Bm17797 wormpep=BM40038 gene=WBGene00268939 status=Predicted	-11.8	-11.74	646.4	222525	5	1	0	16.22	111
362	5657	Bm2877	>Bm2877 wormpep=BM06798 gene=WBGene00223138 status=Confirmed product="Histone H2A, putative"	-11.61	-11.55	616.5	116842	5	1	0	18.11	127
363	13247	Bm9823	>Bm9823 wormpep=BM20830 gene=WBGene00230084 locus=Bma-dpy-2 status=Confirmed product="Cuticle collagen dpy-2 precursor, putative"	-11.53	-11.57	658	53063.6	2	1	0	3.55	423
373	5796	Bm2998	>Bm2998 wormpep=BM27923 gene=WBGene00223259 locus=Bma-rps-10 status=Confirmed product="40S ribosomal protein S10, putative"	-11.09	-11.06	614.4	59181.6	4	1	0	12.67	150
396	11043	Bm7250	>Bm7250 wormpep=BM03337 gene=WBGene00227511 status=Partially_confirmed product="Phosphoribosyl transferase domain containing protein"	-9.99	-10	580.5	24202.6	2	1	0	8.77	228
407	5068	Bm2418a	>Bm2418a wormpep=BM37858 gene=WBGene00222679 status=Partially_confirmed product="Histidine acid phosphatase family protein"	-9.52	-9.52	563.3	147216	4	1	0	4.32	440
408	11314	Bm7467a	>Bm7467a wormpep=BM38095 gene=WBGene00227728 status=Partially_confirmed product="Pepsin A precursor, putative"	-9.52	-9.55	593.3	34206.3	2	1	0	3.09	388
413	786	Bm10846	>Bm10846 wormpep=BM05154 gene=WBGene00231107 status=Confirmed	-9.42	-9.43	592.9	11721.6	1	1	0	26.67	60
418	1878	Bm13317	>Bm13317 wormpep=BM41872 gene=WBGene00233578 locus=Bma-ipgm-1 status=Confirmed uniprot=Q4VWF8 product="2,3-bisphosphoglycerate-independent phosphoglycerate mutase, putative"	-8.98	-8.95	519.8	405176	6	1	0	3.69	515
421	2391	Bm13941a	>Bm13941a wormpep=BM26240 gene=WBGene00234202 locus=Bma-rpl-2 status=Partially_confirmed product="60S ribosomal protein L8, putative"	-8.93	-8.95	570.9	33603.2	2	1	0	5.56	288
422	2191	Bm13781a	>Bm13781a wormpep=BM32722 gene=WBGene00234042 locus=Bma-ndk-1 status=Confirmed product="Histidine-rich glycoprotein precursor, putative"	-8.92	-8.82	548.8	39161.8	8	1	0	8	175
433	2457	Bm13989	>Bm13989 wormpep=BM40696 gene=WBGene00234250 status=Confirmed uniprot=A8Q3T2	-8.45	-8.47	542.3	109393	2	1	0	5.52	344
440	13603	WP_011256443.1	>WP_011256443.1 malate dehydrogenase [Wolbachia endosymbiont of Brugia malayi]	-8.24	-8.26	498.1	127994	2	1	0	5.7	316
453	152	Bm10166	>Bm10166 wormpep=BM38954 gene=WBGene00230427 locus=Bma-rde-12 status=Confirmed product="DEAD\/DEAH box helicase family protein"	-7.9	-8.01	471	7405.6	1	1	0	1.72	814
458	13005	Bm9546	>Bm9546 wormpep=BM32744 gene=WBGene00229807 status=Confirmed	-7.75	-7.76	495.9	79718.2	2	1	0	11.11	198
461	7352	Bm4233a	>Bm4233a wormpep=BM33837 gene=WBGene00224494 status=Partially_confirmed product="venom allergen antigen-like protein 1, putative"	-7.63	-7.62	477.6	103871	3	1	0	8.14	221
462	11029	Bm7246a	>Bm7246a wormpep=BM29873 gene=WBGene00227507 locus=Bma-lev-11 status=Partially_confirmed product="Tropomyosin family protein"	-7.61	-7.64	591.8	13348.1	1	1	0	5.86	256
468	7650	Bm4474	>Bm4474 wormpep=BM30169 gene=WBGene00224735 locus=Bma-ucr-1 status=Confirmed product="mitochondria bc1 complex core subunit 1, putative"	-7.42	-7.47	550.9	121482	2	1	0	3.15	476
474	3712	Bm17655	>Bm17655 wormpep=BM39891 gene=WBGene00268797 status=Predicted	-7.33	-7.34	495.8	10497	1	1	0	13.59	103
482	338	Bm10373	>Bm10373 wormpep=BM44342 gene=WBGene00230634 status=Partially_confirmed	-7.23	-7.28	511.2	8225.5	1	1	0	3.94	355
487	8824	Bm5444	>Bm5444 wormpep=BM44339 gene=WBGene00225705 locus=Bma-cah-5 status=Confirmed	-7.18	-7.2	511.8	11500.2	2	1	0	4.3	302
489	12737	Bm9253	>Bm9253 wormpep=BM03486 gene=WBGene00229514 locus=Bma-cdk-2 status=Partially_confirmed product="Cell division protein kinase 2, putative"	-7.17	-7.19	469.2	165528	2	1	0	5.52	326
491	13583	WP_011256421.1	>WP_011256421.1 superoxide dismutase [Wolbachia endosymbiont of Brugia malayi]	-7.15	-7.1	572	50641.1	5	1	0	6.93	202
493	4150	Bm18085	>Bm18085 wormpep=BM45087 gene=WBGene00269225 status=Predicted	-7.14	-7.23	434	2358.8	1	1	0	3.23	619
495	2035	Bm13659	>Bm13659 wormpep=BM00603 gene=WBGene00233920 status=Predicted product="Ras-related protein Rab-5B, putative"	-7.07	-7.1	471.5	10469.1	1	1	0	6.45	217
498	4418	Bm1904	>Bm1904 wormpep=BM25245 gene=WBGene00222165 status=Confirmed	-6.98	-7.02	482.6	25411.8	1	1	0	5.51	254
499	5000	Bm2365	>Bm2365 wormpep=BM37726 gene=WBGene00222626 locus=Bma-cpr-6 status=Partially_confirmed	-6.97	-7	515.6	28012.7	2	1	0	4.43	384
500	5012	Bm2377	>Bm2377 wormpep=BM40611 gene=WBGene00222638 locus=Bma-tsp-9 status=Confirmed	-6.96	-6.99	528.7	19021.8	1	1	0	5.24	229
505	9928	Bm6345	>Bm6345 wormpep=BM04188 gene=WBGene00226606 status=Confirmed product="Zn-finger in Ran binding protein and others containing protein"	-6.87	-6.92	464	10671.1	1	1	0	3.86	363
514	10714	Bm6977	>Bm6977 wormpep=BM40820 gene=WBGene00227238 locus=Bma-grl-16 status=Confirmed product="Ground-like domain containing protein"	-6.74	-6.8	541.5	8372.7	1	1	0	3.41	440
516	9148	Bm5708	>Bm5708 wormpep=BM44202 gene=WBGene00225969 locus=Bma-ztf-4 status=Confirmed product="hnrpc-prov protein, putative"	-6.73	-6.75	464.5	15231.1	2	1	1	6.07	280
525	3604	Bm17550	>Bm17550 wormpep=BM44210 gene=WBGene00268693 status=Confirmed	-6.5	-6.52	568.3	25772.3	1	1	0	12	125
540	7847	Bm4637a	>Bm4637a wormpep=BM44158 gene=WBGene00224898 status=Partially_confirmed product="Salivary glue protein Sgs-3 precursor, putative"	-6.27	-6.5	428	11151.8	1	1	0	1	1595
546	11253	Bm7416	>Bm7416 wormpep=BM23943 gene=WBGene00227677 locus=Bma-rad-23 status=Confirmed	-6.05	-6.1	370.3	21652.9	1	1	0	4.82	332
548	6022	Bm3185	>Bm3185 wormpep=BM21083 gene=WBGene00223446 locus=Bma-calu-2 status=Confirmed	-5.99	-6.03	415.2	142644	1	1	0	4.36	321
549	2117	Bm13717a	>Bm13717a wormpep=BM34668 gene=WBGene00233978 locus=Bma-rab-7 status=Partially_confirmed product="ras-related protein Rab-7, putative"	-5.94	-5.95	426	81348.8	2	1	0	7.55	212
555	7132	Bm4055	>Bm4055 wormpep=BM38556 gene=WBGene00224316 locus=Bma-rab-33 status=Confirmed product="RAS-related protein F43D9.2, putative"	-5.84	-5.89	525.9	6523	1	1	0	3.74	321
556	7361	Bm4240	>Bm4240 wormpep=BM38571 gene=WBGene00224501 status=Confirmed product="glycine cleavage system H protein"	-5.83	-5.85	482.6	13337.2	1	1	0	7.83	166
558	2244	Bm13824	>Bm13824 wormpep=BM07692 gene=WBGene00234085 status=Confirmed product="succinyl-CoA ligase [GDP-forming] alpha-chain, mitochindrial, putative"	-5.77	-5.82	513.7	14903.5	1	1	0	4.62	325
561	2251	Bm13829	>Bm13829 wormpep=BM23673 gene=WBGene00234090 status=Partially_confirmed product="acetylcholine regulator unc-18, putative"	-5.69	-5.75	469.6	36954.5	2	1	0	1.93	621
562	6989	Bm3934	>Bm3934 wormpep=BM01431 gene=WBGene00224195 locus=Bma-dnj-12 status=Confirmed product="DnaJ chaperonine, putative"	-5.68	-5.73	459.2	38143.9	1	1	0	3.33	390
566	7383	Bm4259a	>Bm4259a wormpep=BM15963 gene=WBGene00224520 status=Partially_confirmed product="14-3-3-like protein 2, putative"	-5.64	-4.85	390.8	372406	45	1	1	5.14	331
571	10943	Bm7170	>Bm7170 wormpep=BM33296 gene=WBGene00227431 locus=Bma-atg-4.1 status=Confirmed product="Peptidase family C54 containing protein"	-5.5	-5.54	400.7	43280.8	2	1	0	4.17	456
580	7408	Bm4279c	>Bm4279c wormpep=BM36026 gene=WBGene00224540 status=Confirmed product="Nuclear movement protein"	-5.31	-5.29	492.6	53878.2	4	1	0	3.51	313
581	2558	Bm14068	>Bm14068 wormpep=BM21294 gene=WBGene00234329 status=Confirmed uniprot=P90703	-5.3	-5.32	472.8	54931.8	1	1	0	26.32	114
583	10854	Bm7095	>Bm7095 wormpep=BM39163 gene=WBGene00227356 locus=Bma-sqd-1 status=Confirmed	-5.28	-5.31	518.2	9429.4	2	1	0	10.33	300
584	5378	Bm2658	>Bm2658 wormpep=BM42214 gene=WBGene00222919 locus=Bma-atgp-2 status=Confirmed	-5.24	-5.31	510.7	30016.6	2	1	0	1.55	645
588	9538	Bm6031	>Bm6031 wormpep=BM39256 gene=WBGene00226292 locus=Bma-lgc-34 status=Partially_confirmed product="Neurotransmitter-gated ion-channel ligand binding domain containing protein"	-5.11	-5.17	499.9	5907.6	1	1	0	2.71	406
591	10212	Bm6583a	>Bm6583a wormpep=BM39529 gene=WBGene00226844 locus=Bma-vps-2 status=Partially_confirmed product="SNF7 family protein"	-5.09	-5.1	413.5	9774.9	2	1	0	6.02	266
593	9443	Bm5950c	>Bm5950c wormpep=BM39302 gene=WBGene00226211 status=Confirmed	-5.04	-5.14	448.2	17712	2	1	0	1.64	794
596	8163	Bm4901	>Bm4901 wormpep=BM00097 gene=WBGene00225162 status=Confirmed product="haloacid dehalogenase-like hydrolase domain containing 2, putative"	-5.01	-5.05	448.6	59209.5	1	1	0	5.73	262
606	9903	Bm6322	>Bm6322 wormpep=BM07051 gene=WBGene00226583 status=Confirmed product="phosphoglycerate mutase family protein"	-4.69	-4.7	455.1	49261.1	2	1	0	5.5	218
614	2146	Bm13741	>Bm13741 wormpep=BM36502 gene=WBGene00234002 locus=Bma-dars-1 status=Confirmed product="Aspartyl-tRNA synthetase, putative"	-4.47	-4.54	326.8	13866.2	1	1	0	3.36	535
618	1310	Bm11999a	>Bm11999a wormpep=BM27848 gene=WBGene00232260 status=Partially_confirmed product="Conserved hypothetical protein, putative"	-4.36	-4.38	399.7	14448.8	1	1	0	11.32	106
619	7932	Bm4704	>Bm4704 wormpep=BM06770 gene=WBGene00224965 locus=Bma-rpl-12 status=Confirmed product="60S ribosomal protein L12, putative"	-4.35	-4.37	396.5	3771.4	1	1	0	9.09	165
624	5164	Bm2492	>Bm2492 wormpep=BM02809 gene=WBGene00222753 status=Confirmed product="Tryparedoxin, putative"	-4.29	-4.29	437.1	16437.9	2	1	0	7.32	164
631	8082	Bm4831	>Bm4831 wormpep=BM35621 gene=WBGene00225092 locus=Bma-cah-3 status=Confirmed	-4.17	-4.18	373.2	20602.8	2	1	1	5.24	248
634	2548	Bm14059	>Bm14059 wormpep=BM27205 gene=WBGene00234320 status=Confirmed product="40S ribosomal protein S12, putative"	-4.15	-4.15	463.8	85443.8	2	1	0	6.76	148
638	7137	Bm4060	>Bm4060 wormpep=BM44262 gene=WBGene00224321 locus=Bma-msra-1 status=Partially_confirmed product="Peptide methionine sulfoxide reductase family protein"	-4.11	-4.14	346.2	31239.1	1	1	0	7.14	210
643	12442	Bm8919	>Bm8919 wormpep=BM07160 gene=WBGene00229180 status=Confirmed product="RNA recognition motif domain containing protein"	-4.05	-4.04	331.9	9889.2	3	1	0	8.5	200
644	2285	Bm13856	>Bm13856 wormpep=BM06400 gene=WBGene00234117 locus=Bma-rpn-5 status=Confirmed product="PCI domain containing protein"	-4.03	-4.09	401.4	7865.3	1	1	0	2.7	482
651	418	Bm10443	>Bm10443 wormpep=BM38190 gene=WBGene00230704 status=Confirmed	-3.9	-3.9	490.4	23455.5	2	1	0	7.74	155
656	12714	Bm9228	>Bm9228 wormpep=BM39553 gene=WBGene00229489 locus=Bma-mec-12 status=Confirmed product="Tubulin alpha chain, putative"	-3.85	-3.91	334.9	126056	1	1	0	3.33	450
657	9495	Bm5991	>Bm5991 wormpep=BM45127 gene=WBGene00226252 status=Confirmed product="SWIB\/MDM2 domain containing protein"	-3.82	-3.84	322.7	44818	2	1	0	8.03	299
659	9049	Bm5631	>Bm5631 wormpep=BM06864 gene=WBGene00225892 locus=Bma-gpa-16 status=Partially_confirmed product="GTP-binding regulatory protein alpha chain - starfish, putative"	-3.8	-3.85	455.1	7811.2	1	1	0	3.04	362
660	991	Bm11058	>Bm11058 wormpep=BM01990 gene=WBGene00231319 status=Confirmed	-3.8	-3.83	384.7	12974.1	1	1	0	7.43	269
670	6584	Bm3620	>Bm3620 wormpep=BM04708 gene=WBGene00223881 locus=Bma-cco-1 status=Confirmed product="Cytochrome c oxidase polypeptide Vb, mitochondrial precursor, putative"	-3.47	-3.49	362.3	8894.1	1	1	0	9.42	138
671	7068	Bm4000	>Bm4000 wormpep=BM38365 gene=WBGene00224261 locus=Bma-atg-18 status=Partially_confirmed product="conserved hypothetical protein"	-3.43	-3.43	349.3	33762	4	1	0	3.17	442
676	2546	Bm14058a	>Bm14058a wormpep=BM21240 gene=WBGene00234319 locus=Bma-rpb-6 status=Partially_confirmed	-3.37	-3.35	334.5	63309.3	3	1	0	11.49	174
681	430	Bm10455	>Bm10455 wormpep=BM43163 gene=WBGene00230716 status=Confirmed product="Protein kinase domain containing protein"	-3.21	-3.28	429.6	64610.3	1	1	0	4.28	561
684	4529	Bm2001	>Bm2001 wormpep=BM32944 gene=WBGene00222262 status=Confirmed	-3.14	-3.15	393.7	13344.6	2	1	0	5.88	153
686	2354	Bm13914	>Bm13914 wormpep=BM16332 gene=WBGene00234175 locus=Bma-lsm-1 status=Confirmed product="U6 snRNA-associated Sm-like protein LSm, putative"	-3.13	-3.15	306.7	4980.9	1	1	0	9.37	128
695	2471	Bm13999	>Bm13999 wormpep=BM29649 gene=WBGene00234260 status=Confirmed product="eukaryotic translation initiation factor 2 subunit 1, putative"	-2.97	-3	342.5	92989.2	2	1	0	4.13	339
699	8835	Bm5454	>Bm5454 wormpep=BM02444 gene=WBGene00225715 locus=Bma-cyn-11 status=Partially_confirmed product="peptidyl-prolyl cis-trans isomerase 11, putative"	-2.85	-2.84	347.9	10249.6	3	1	0	7.65	183
702	10649	Bm6926	>Bm6926 wormpep=BM43888 gene=WBGene00227187 status=Confirmed	-2.78	-2.82	314.5	3481.9	1	1	0	4.04	297
703	2575	Bm14083	>Bm14083 wormpep=BM03419 gene=WBGene00234344 locus=Bma-nola-3 status=Confirmed product="NOLA3 protein, putative"	-2.74	-2.73	312.3	44553.3	2	1	1	20.31	64
709	7774	Bm4578	>Bm4578 wormpep=BM38796 gene=WBGene00224839 status=Confirmed product="ZIP Zinc transporter family protein"	-2.7	-2.74	415.1	32347.9	1	1	0	2.89	346
712	7175	Bm4094	>Bm4094 wormpep=BM38338 gene=WBGene00224355 locus=Bma-tdp-1 status=Confirmed product="tardbp-prov protein, putative"	-2.66	-2.73	315.2	142265	1	1	0	3.77	478
713	1552	Bm12766	>Bm12766 wormpep=BM41345 gene=WBGene00233027 status=Partially_confirmed	-2.65	-2.72	345.6	11044.2	1	1	1	3.37	445
720	2567	Bm14076	>Bm14076 wormpep=BM33890 gene=WBGene00234337 locus=Bma-tin-10 status=Confirmed product="Mitochondrial import inner membrane translocase subunit TIM10, putative"	-2.61	-2.62	400.3	21913.8	1	1	0	12.09	91
721	11192	Bm7364	>Bm7364 wormpep=BM38467 gene=WBGene00227625 status=Confirmed	-2.59	-2.61	329.2	3693	2	1	0	7.46	295
725	4321	Bm1833	>Bm1833 wormpep=BM06925 gene=WBGene00222094 locus=Bma-exc-9 status=Confirmed product="cysteine-rich protein 1, putative"	-2.54	-2.53	327.6	4920.9	2	1	0	12.79	86
728	7282	Bm4177	>Bm4177 wormpep=BM00266 gene=WBGene00224438 locus=Bma-suca-1 status=Confirmed product="succinyl-CoA ligase [ADP-forming] beta-chain, mitochondrial, putative"	-2.53	-2.59	356.1	9141.1	1	1	0	3	434
729	6142	Bm3283	>Bm3283 wormpep=BM19940 gene=WBGene00223544 status=Confirmed	-2.49	-2.5	246.2	39097.5	2	1	0	8.61	244
732	6173	Bm3305	>Bm3305 wormpep=BM43549 gene=WBGene00223566 status=Partially_confirmed product="LP01162p, putative"	-2.45	-2.46	231.4	80436.5	5	1	0	6.73	327
734	5259	Bm2565	>Bm2565 wormpep=BM03413 gene=WBGene00222826 status=Confirmed product="PAN domain containing protein"	-2.43	-2.47	292.6	12776.2	1	1	1	4.55	286
736	7029	Bm3965	>Bm3965 wormpep=BM29271 gene=WBGene00224226 status=Confirmed product="UMP-CMP kinase family protein"	-2.41	-2.44	235.8	38321	1	1	0	8.67	196
739	1563	Bm12786	>Bm12786 wormpep=BM39193 gene=WBGene00233047 status=Partially_confirmed product="T-cell receptor beta chain ANA 11, putative"	-2.37	-2.42	315.8	140645	2	1	0	3.54	536
742	7672	Bm4490	>Bm4490 wormpep=BM00541 gene=WBGene00224751 locus=Bma-rps-1 status=Confirmed uniprot=A8PJ38 product="40S ribosomal protein S3a, putative"	-2.29	-2.3	295.5	23492.6	2	1	0	5.84	257
745	6092	Bm324	>Bm324 wormpep=BM25258 gene=WBGene00220585 status=Confirmed	-2.24	-2.24	433.9	43137.4	2	1	0	7.26	124
746	2322	Bm13886	>Bm13886 wormpep=BM21926 gene=WBGene00234147 locus=Bma-vha-8 status=Confirmed	-2.24	-2.27	286.4	5795.9	1	1	1	5.31	226
748	3821	Bm17749	>Bm17749 wormpep=BM04647 gene=WBGene00268891 status=Partially_confirmed	-2.18	-2.22	283.1	4874	2	1	0	2.38	421
749	7828	Bm4624	>Bm4624 wormpep=BM18950 gene=WBGene00224885 status=Confirmed	-2.18	-2.18	312.3	5304.8	2	1	0	4.04	198
751	7115	Bm4040	>Bm4040 wormpep=BM41367 gene=WBGene00224301 status=Confirmed product="SH3 domain containing protein"	-2.14	-2.18	257.9	4546.2	1	1	0	4.56	307
756	10694	Bm6960	>Bm6960 wormpep=BM43339 gene=WBGene00227221 status=Confirmed product="Positive cofactor 2 glutamine\/Q-rich-associated protein, putative"	-2.05	-2.12	245	1129.4	1	1	0	5.78	519
758	7513	Bm4366	>Bm4366 wormpep=BM07557 gene=WBGene00224627 locus=Bma-tag-174 status=Confirmed product="Cytochrome c oxidase subunit VIa family protein"	-2.04	-2.03	315.6	14411.6	2	1	0	7.35	136
763	12409	Bm8877	>Bm8877 wormpep=BM44406 gene=WBGene00229138 status=Confirmed	-1.92	-1.91	344.6	3035.3	2	1	0	14.29	70
770	7267	Bm4166	>Bm4166 wormpep=BM39636 gene=WBGene00224427 status=Confirmed product="arginine kinase, putative"	-1.68	-1.73	328.8	14109.5	1	1	0	3.07	358
771	8899	Bm5510	>Bm5510 wormpep=BM01547 gene=WBGene00225771 locus=Bma-guk-1 status=Confirmed product="guanylate kinase, putative"	-1.68	-1.71	261.8	11620.4	1	1	1	7.14	196
772	9564	Bm6047	>Bm6047 wormpep=BM39162 gene=WBGene00226308 status=Confirmed product="Ubiquinol-cytochrome C reductase hinge protein"	-1.67	-1.64	316.4	21391.9	3	1	0	13.25	83
								only one unique peptide	105
								more than one unique peptide including isoforms	766
								more than one unique peptide no isoforms	649
Rows highlighted in yellow match a protein identified in B. malayi predicted GPI-APome.
Proteins that only had one unique peptide are highlighted in red and were not used in further analysis.
1. Rank: Byonic outputs a protein list ranked by the protein p-value.
2. Protein #: position of protein in combined Brugia malayi & Wolbachia proteome
3. LogProb: Absolute value of the log base 10 of the protein p-value
4. Best LogProb: Largest |Log Prob| of an individual Peptide-Spectrum Match assigned to the protein
5. Best Score: Largest Byonic score of a PSM assigned to the protein.
6. # TotIntensity: Sum of all fragment peak intensities over all MS/MS spectra
7. # Spectra: Total number of PSMs, including duplicate PSMs
8. # Uniq: Total number of PSMs, discounting duplicates.
9. # Mods: numer of identified modifications : Fixed modifications carbamidomethyl @ C. Variable Modifications=Oxidation @ M, Deamidation @ N,Q
10. Coverage:Percent of the protein sequence covered by PSMs
11. # AAs: amino acid length of identified protein
