# Supplementary material for: Computational and experimental analysis of the glycophosphatidylinositol-anchored proteome of the human parasitic nematode Brugia malayi
Source: PLoS One. 2019 Sep 12;14(9):e0216849. doi: 10.1371/journal.pone.0216849 (PMC6742230; doi:10.1371/journal.pone.0216849)
Supplement: S5 Table — List of proteins identified from adult B. malayi membrane extracts treated with PI-PLC. Proteins released from the membrane extracts were identified using LC-MS/MS. Spectral data was searched against B. malayi and its endosymbiont Wolbachia using Byonic software from Protein Metrics to identify proteins. Rows highlighted in yellow match a protein identified in B. malayi predicted GPI-APome. Proteins that only had one unique peptide are highlighted in red and were not used in further analysis. (XLSX) [file pone.0216849.s008.xlsx]

## Sheet: S5 Bm Membrane PI-PLC LC-MSMS
Rank (1)	Protein # (2)	Wormbase ID	Description	LogProb (3)	Best LogProb (4)	Best Score (5)	# TotIntensity (6)	# Spectra (7)	# Uniq (8)	# Mods (9)	Coverage (10)	# AAs (11)
1	6572	Bm3611	>Bm3611 wormpep=BM34703 gene=WBGene00223872 locus=Bma-hsp-1 status=Confirmed uniprot=P27541	-340.05	-15.92	878	9.90849e+06	583	75	29	68.37	645
2	7201	Bm4116	>Bm4116 wormpep=BM19723 gene=WBGene00224377 locus=Bma-unc-54 status=Confirmed	-311.62	-15.14	764.1	2.17099e+06	119	55	13	30.61	1957
3	6175	Bm3307	>Bm3307 wormpep=BM39811 gene=WBGene00223568 status=Confirmed product="myosin heavy chain B (MHC B), putative"	-281.45	-16.76	853.7	1.68063e+06	95	51	16	23.87	1952
4	9910	Bm6327	>Bm6327 wormpep=BM28341 gene=WBGene00226588 status=Confirmed product="chaperonine protein HSP60, putative"	-236.74	-14.02	706.7	2.17519e+06	120	42	15	53.48	574
5	8041	Bm4801a	>Bm4801a wormpep=BM40093 gene=WBGene00225062 locus=Bma-let-805 status=Partially_confirmed product="Fibronectin type III domain containing protein"	-227.1	-14.05	712.4	1.08861e+06	60	41	3	13.03	4728
5	8042	Bm4801b	>Bm4801b wormpep=BM42714 gene=WBGene00225062 locus=Bma-let-805 status=Partially_confirmed product="Fibronectin type III domain containing protein"
6	2028	Bm13653	>Bm13653 wormpep=BM37460 gene=WBGene00233914 locus=Bma-daf-21 status=Confirmed	-215.7	-14.11	731.3	3.58225e+06	217	35	10	41.28	717
8	7384	Bm4259b	>Bm4259b wormpep=BM36721 gene=WBGene00224520 status=Confirmed product="14-3-3-like protein 2, putative"	-193.63	-18.73	1163.3	4.62536e+06	213	37	15	71.76	255
9	2041	Bm13663	>Bm13663 wormpep=BM05286 gene=WBGene00233924 locus=Bma-hsp-110 status=Confirmed product="Hypothetical 86.9 kDa protein C30C11.4 in chromosome III, putative"	-192.71	-14.02	725.5	1.72807e+06	120	38	10	41.37	817
10	12108	Bm8494	>Bm8494 wormpep=BM40753 gene=WBGene00228755 locus=Bma-unc-52 status=Partially_confirmed product="UNC-52\/Perlecan, putative"	-181.84	-12.73	685.2	1.48162e+06	99	41	12	17.52	3391
11	8985	Bm5580	>Bm5580 wormpep=BM03010 gene=WBGene00225841 locus=Bma-aldo-1 status=Confirmed product="fructose-bisphosphate aldolase 1, putative"	-176.54	-13.81	749.6	2.3065e+06	147	28	12	55.65	363
12	2065	Bm13679	>Bm13679 wormpep=BM36345 gene=WBGene00233940 locus=Bma-pdi-2 status=Confirmed	-160.51	-15.11	750.3	1.95674e+06	130	33	7	52.68	503
13	2427	Bm13965	>Bm13965 wormpep=BM39869 gene=WBGene00234226 status=Confirmed product="enolase, putative"	-159.96	-15.73	823.4	7.37523e+06	425	24	9	59.72	432
14	8247	Bm4972	>Bm4972 wormpep=BM34015 gene=WBGene00225233 locus=Bma-spc-1 status=Confirmed product="Spectrin alpha chain, putative"	-156.95	-15.14	694.2	950988	49	30	5	15.68	2424
16	5888	Bm3073a	>Bm3073a wormpep=BM45174 gene=WBGene00223334 locus=Bma-lmn-1 status=Confirmed	-148.69	-15.08	780.1	736140	62	28	8	50.44	567
17	4518	Bm1994	>Bm1994 wormpep=BM33482 gene=WBGene00222255 status=Confirmed product="valosin containing protein, putative"	-147.76	-15.14	769.9	902822	80	31	12	44.83	812
18	6023	Bm3186a	>Bm3186a wormpep=BM41239 gene=WBGene00223447 locus=Bma-unc-87 status=Confirmed	-136.82	-14.08	715.4	873528	83	20	12	49.2	376
19	2038	Bm13661	>Bm13661 wormpep=BM43913 gene=WBGene00233922 status=Partially_confirmed product="Heat shock 70 kDa protein C precursor, putative"	-135.94	-15.11	782	999668	60	27	9	38.39	672
20	2264	Bm13839	>Bm13839 wormpep=BM02309 gene=WBGene00234100 locus=Bma-pgk-1 status=Confirmed product="Phosphoglycerate kinase, putative"	-128.01	-15.05	770	759176	61	24	5	61.2	415
22	6109	Bm3256a	>Bm3256a wormpep=BM26414 gene=WBGene00223517 locus=Bma-ifb-1 status=Confirmed product="cytoplasmic intermediate filament protein, putative"	-109.2	-13.81	714.2	586605	42	24	5	39.59	591
23	2316	Bm13880	>Bm13880 wormpep=BM02846 gene=WBGene00234141 locus=Bma-tpi-1 status=Confirmed product="triosephosphate isomerase, putative"	-108.54	-15.68	837	3.88089e+06	164	24	10	63.16	247
24	7406	Bm4277	>Bm4277 wormpep=BM07125 gene=WBGene00224538 locus=Bma-lec-2 status=Confirmed product="galectin, putative"	-107.36	-12.08	674.8	2.06126e+06	193	22	4	48.57	280
25	2259	Bm13835	>Bm13835 wormpep=BM43071 gene=WBGene00234096 locus=Bma-atp-2 status=Confirmed	-107.05	-11.41	671.5	1.31661e+06	70	20	9	36.53	542
27	755	Bm10822a	>Bm10822a wormpep=BM41782 gene=WBGene00231083 locus=Bma-dig-1 status=Partially_confirmed	-104.61	-14.11	727.3	1.24149e+06	44	32	5	6.85	6437
27	756	Bm10822b	>Bm10822b wormpep=BM45130 gene=WBGene00231083 locus=Bma-dig-1 status=Partially_confirmed
28	325	Bm10359	>Bm10359 wormpep=BM39410 gene=WBGene00230620 locus=Bma-rsp-5 status=Confirmed product="Hypothetical RNA-binding protein T28D9.2 in chromosome II, putative"	-99.6	-15.73	822.5	1.58432e+06	128	34	21	30.62	405
29	8894	Bm5505	>Bm5505 wormpep=BM42560 gene=WBGene00225766 status=Confirmed product="Gamma-glutamyltranspeptidase family protein"	-99.27	-12.08	637.5	900340	54	24	7	34.39	567
30	13691	WP_011256549.1	>WP_011256549.1 molecular chaperone GroEL [Wolbachia endosymbiont of Brugia malayi]	-98.79	-12.08	665.6	520192	41	18	5	40	550
31	7836	Bm4630	>Bm4630 wormpep=BM04969 gene=WBGene00224891 locus=Bma-pdi-3 status=Confirmed product="transglutaminase, putative"	-96.93	-9.63	557.6	975493	75	21	3	42.66	497
32	8940	Bm5544	>Bm5544 wormpep=BM04318 gene=WBGene00225805 locus=Bma-act-5 status=Confirmed uniprot=P90689 product="actin, putative"	-96.59	-13.02	635.4	1806540	138	15	6	39.36	376
33	9329	Bm5853	>Bm5853 wormpep=BM07175 gene=WBGene00226114 status=Confirmed product="Leucine Rich Repeat family protein"	-94.66	-14.87	782.9	1.13487e+06	78	18	6	50.81	248
34	7543	Bm4383d	>Bm4383d wormpep=BM22691 gene=WBGene00224644 locus=Bma-nid-1 status=Partially_confirmed	-92.88	-9.88	513.7	222614	28	17	3	12.66	1612
34	7544	Bm4383e	>Bm4383e wormpep=BM27135 gene=WBGene00224644 locus=Bma-nid-1 status=Partially_confirmed
35	7855	Bm4644	>Bm4644 wormpep=BM38230 gene=WBGene00224905 locus=Bma-fum-1 status=Confirmed product="fumarase, putative"	-92.18	-15.03	763.8	1.56803e+06	78	18	9	32.13	470
36	9561	Bm6045a	>Bm6045a wormpep=BM01655 gene=WBGene00226306 status=Partially_confirmed product="Hsp20\/alpha crystallin family protein"	-88.56	-13.62	716.3	1172320	59	13	7	50.63	158
36	9562	Bm6045b	>Bm6045b wormpep=BM38171 gene=WBGene00226306 status=Partially_confirmed product="Hsp20\/alpha crystallin family protein"
36	10221	Bm6590	>Bm6590 wormpep=BM01655 gene=WBGene00226851 status=Confirmed product="Hsp20\/alpha crystallin family protein"
37	3768	Bm1770a	>Bm1770a wormpep=BM28127 gene=WBGene00222031 locus=Bma-unc-44 status=Partially_confirmed	-87.13	-12.11	620.4	494134	29	19	8	15.09	1942
37	3769	Bm1770b	>Bm1770b wormpep=BM35925 gene=WBGene00222031 locus=Bma-unc-44 status=Partially_confirmed
38	1077	Bm11186	>Bm11186 wormpep=BM28626 gene=WBGene00231447 locus=Bma-myo-3 status=Confirmed	-86.36	-13.08	657.5	530710	35	18	4	10.74	1965
39	12451	Bm8928	>Bm8928 wormpep=BM23086 gene=WBGene00229189 status=Partially_confirmed	-86.05	-15.05	758.5	1.51629e+06	54	16	5	53.88	232
40	7965	Bm4733	>Bm4733 wormpep=BM04163 gene=WBGene00224994 status=Confirmed product="beta-tubulin, identical"	-83.76	-11.87	610.4	392779	18	14	8	25.89	448
42	2398	Bm13946	>Bm13946 wormpep=BM45316 gene=WBGene00234207 locus=Bma-gpi-1 status=Partially_confirmed	-82.4	-15.08	690.3	437264	38	19	7	19.01	873
43	13237	Bm9816	>Bm9816 wormpep=BM29656 gene=WBGene00230077 status=Confirmed product="leucyl aminopeptidase, putative"	-80.71	-14.05	697.4	783958	24	10	4	18.18	462
44	2206	Bm13793	>Bm13793 wormpep=BM42869 gene=WBGene00234054 status=Partially_confirmed product="insulin-degrading enzyme, putative"	-80.31	-8.83	577.2	319000	30	15	1	17.98	1040
45	5718	Bm2927a	>Bm2927a wormpep=BM45437 gene=WBGene00223188 locus=Bma-lam-2 status=Confirmed product="Laminin-like protein C54D1.5 precursor, putative"	-78.22	-10.05	618.1	860652	48	22	5	16.49	1631
46	10803	Bm7054a	>Bm7054a wormpep=BM43676 gene=WBGene00227315 locus=Bma-tln-1 status=Confirmed product="Talin 1, putative"	-78.21	-13.65	704.7	401896	30	20	6	12.38	2528
47	4497	Bm1972b	>Bm1972b wormpep=BM41202 gene=WBGene00222233 status=Partially_confirmed product="EGF-like domain containing protein"	-77.19	-14.14	738	772278	31	10	1	35.65	474
48	12519	Bm9007	>Bm9007 wormpep=BM40535 gene=WBGene00229268 status=Partially_confirmed product="EGF-like domain containing protein"	-75.87	-13.05	687.1	300681	32	21	9	12.29	1920
49	5990	Bm3162	>Bm3162 wormpep=BM40779 gene=WBGene00223423 status=Confirmed uniprot=Q01202 product="Paramyosin, putative"	-74.91	-14.08	744.3	517444	27	13	6	16.72	879
50	8277	Bm4997	>Bm4997 wormpep=BM45276 gene=WBGene00225258 locus=Bma-unc-70 status=Partially_confirmed product="beta-G spectrin, identical"	-74.68	-14.14	700.5	599753	19	15	2	8.27	2357
51	5542	Bm2794	>Bm2794 wormpep=BM22871 gene=WBGene00223055 locus=Bma-gsr-1 status=Confirmed product="glutathione reductase, putative"	-72.51	-15.05	782.2	300444	20	13	6	28.04	510
52	4227	Bm18165	>Bm18165 wormpep=BM41907 gene=WBGene00269305 status=Partially_confirmed	-71.48	-14.11	726.5	526955	23	16	3	32.07	686
53	7011	Bm3952a	>Bm3952a wormpep=BM39283 gene=WBGene00224213 status=Confirmed product="OV-16 antigen precursor, putative"	-71.29	-12.08	615.9	650089	31	11	4	43.04	230
53	7012	Bm3952b	>Bm3952b wormpep=BM04989 gene=WBGene00224213 status=Confirmed product="OV-16 antigen precursor, putative"
54	11994	Bm8327	>Bm8327 wormpep=BM43859 gene=WBGene00228588 status=Partially_confirmed	-70.57	-13.59	734.8	652225	39	13	4	32.95	352
55	7659	Bm4480a	>Bm4480a wormpep=BM35840 gene=WBGene00224741 locus=Bma-alh-6 status=Partially_confirmed product="Delta-1-pyrroline-5-carboxylate dehydrogenase, mitochondrial precursor, putative"	-68.09	-13.14	681.8	278936	21	11	3	19.65	570
56	8989	Bm5584a	>Bm5584a wormpep=BM39478 gene=WBGene00225845 locus=Bma-enpl-1 status=Partially_confirmed	-67.8	-11.08	635.7	292749	23	13	3	21.55	789
57	4923	Bm2319a	>Bm2319a wormpep=BM39375 gene=WBGene00222580 locus=Bma-fln-2 status=Confirmed	-65.93	-12.08	642	1.83253e+06	43	22	6	10.98	3006
58	5299	Bm2595a	>Bm2595a wormpep=BM26670 gene=WBGene00222856 locus=Bma-noah-1 status=Confirmed product="PAN domain containing protein"	-64.92	-12.11	631.6	428978	35	17	6	21.38	1090
59	12448	Bm8924	>Bm8924 wormpep=BM40253 gene=WBGene00229185 status=Confirmed	-64.6	-15.94	817.7	499452	22	10	5	18.89	487
60	7437	Bm4303	>Bm4303 wormpep=BM41074 gene=WBGene00224564 status=Confirmed product="trypsin inhibitor, putative"	-64.11	-13.08	660.9	957863	22	10	1	13.63	477
61	1231	Bm11627	>Bm11627 wormpep=BM41637 gene=WBGene00231888 locus=Bma-lfi-1 status=Partially_confirmed	-63.99	-13.11	653	347306	28	24	3	14.05	2163
62	9518	Bm6010	>Bm6010 wormpep=BM40495 gene=WBGene00226271 status=Partially_confirmed	-63.74	-13.05	670.1	369994	15	14	6	49.14	405
63	12639	Bm9132	>Bm9132 wormpep=BM05544 gene=WBGene00229393 status=Partially_confirmed product="oxidoreductase, aldo\/keto reductase family protein"	-62.34	-15.63	780.6	392549	15	7	2	20.11	378
64	11213	Bm7385	>Bm7385 wormpep=BM40580 gene=WBGene00227646 status=Confirmed	-62.22	-12.76	662.7	400564	19	12	2	43.97	257
65	7198	Bm4112b	>Bm4112b wormpep=BM06412 gene=WBGene00224373 locus=Bma-his-50 status=Confirmed product="histone H4, putative"	-61.91	-11.97	699.5	2664396	181	12	3	60.19	103
65	12674	Bm9180	>Bm9180 wormpep=BM18948 gene=WBGene00229441 locus=Bma-his-56 status=Confirmed
66	7415	Bm4284b	>Bm4284b wormpep=BM38192 gene=WBGene00224545 status=Confirmed product="Troponin T, putative"	-61.88	-15.08	772.2	168057	26	11	1	30.13	448
67	4798	Bm2228	>Bm2228 wormpep=BM20436 gene=WBGene00222489 status=Partially_confirmed	-61.17	-19.91	1023.9	771157	34	9	3	53.75	160
68	11220	Bm7396	>Bm7396 wormpep=BM25936 gene=WBGene00227657 locus=Bma-deb-1 status=Confirmed uniprot=Q17162	-61.1	-15.08	760.3	336752	13	8	1	10.38	992
69	6793	Bm3781	>Bm3781 wormpep=BM39692 gene=WBGene00224042 locus=Bma-cey-1 status=Confirmed product="Cold-shock DNA-binding domain containing protein"	-61.04	-13.76	798.4	417809	64	12	5	31.23	269
70	4107	Bm1804	>Bm1804 wormpep=BM33680 gene=WBGene00222065 status=Partially_confirmed product="DJ-1 family protein"	-60.33	-13.08	681.4	508363	48	10	1	40.72	221
71	5079	Bm2425	>Bm2425 wormpep=BM19395 gene=WBGene00222686 locus=Bma-spr-2 status=Confirmed	-58.99	-15.65	840.4	481669	27	7	1	35.02	257
72	1451	Bm12386b	>Bm12386b wormpep=BM40380 gene=WBGene00232647 status=Partially_confirmed	-58.89	-13.14	694.7	304249	34	16	6	17.22	1272
73	6055	Bm3210	>Bm3210 wormpep=BM06073 gene=WBGene00223471 status=Predicted product="small heat shock protein - nematode, putative"	-58.23	-12.05	610.9	483356	28	12	4	59.89	177
73	7388	Bm4261a	>Bm4261a wormpep=BM06073 gene=WBGene00224522 status=Predicted product="small heat shock protein - nematode, putative"
74	13421	WP_011256212.1	>WP_011256212.1 porin [Wolbachia endosymbiont of Brugia malayi]	-57.8	-14.08	714.3	332563	15	10	3	19.79	652
75	2284	Bm13855	>Bm13855 wormpep=BM37526 gene=WBGene00234116 locus=Bma-mdh-2 status=Partially_confirmed	-57.6	-15.05	786.9	629666	23	9	1	23.81	378
76	1173	Bm11471a	>Bm11471a wormpep=BM40346 gene=WBGene00231732 status=Partially_confirmed	-57.31	-13.02	686.6	215568	17	11	2	8.61	1498
76	1175	Bm11471c	>Bm11471c wormpep=BM41201 gene=WBGene00231732 status=Partially_confirmed
77	9831	Bm6267	>Bm6267 wormpep=BM05742 gene=WBGene00226528 locus=Bma-lec-1 status=Confirmed product="galectin, putative"	-56.99	-12.14	632.6	1.01739e+06	82	20	4	48.74	277
78	5403	Bm2684	>Bm2684 wormpep=BM00726 gene=WBGene00222945 status=Confirmed product="Hypothetical UPF0205 protein C40H1.5 in chromosome III precursor, putative"	-56.41	-14.14	729.9	1.44026e+06	45	9	5	78.77	146
79	6100	Bm3245b	>Bm3245b wormpep=BM25837 gene=WBGene00223506 locus=Bma-attf-2 status=Confirmed	-55.71	-10.48	600.2	375911	60	16	9	16.53	472
80	5479	Bm2748	>Bm2748 wormpep=BM40405 gene=WBGene00223009 status=Confirmed	-55.5	-10.65	597.1	392062	20	9	1	27.46	448
81	2278	Bm13848	>Bm13848 wormpep=BM39797 gene=WBGene00234109 locus=Bma-gdi-1 status=Confirmed product="Rab GDP dissociation inhibitor alpha, putative"	-55.36	-14.99	717	655744	30	11	2	27.97	429
82	9691	Bm6163a	>Bm6163a wormpep=BM42763 gene=WBGene00226424 locus=Bma-lam-1 status=Partially_confirmed product="Laminin related. see also lmb- protein 1, putative"	-53	-10.93	608.1	321073	14	12	1	11.82	1793
83	14222	WP_083750406.1	>WP_083750406.1 hypothetical protein [Wolbachia endosymbiont of Brugia malayi]	-52.2	-12.87	655.8	282170	16	7	1	39.35	216
84	1513	Bm12628a	>Bm12628a wormpep=BM42375 gene=WBGene00232889 locus=Bma-cpg-1 status=Partially_confirmed product="Chitin binding Peritrophin-A domain containing protein"	-51.73	-11.9	612.5	200799	12	10	4	5.55	2540
84	1514	Bm12628b	>Bm12628b wormpep=BM44351 gene=WBGene00232889 locus=Bma-cpg-1 status=Partially_confirmed product="Chitin binding Peritrophin-A domain containing protein"
85	7369	Bm4245	>Bm4245 wormpep=BM32449 gene=WBGene00224506 locus=Bma-noah-2 status=Confirmed product="PAN domain containing protein"	-51.54	-13.74	724.9	275082	14	10	1	18.44	743
86	11987	Bm8320	>Bm8320 wormpep=BM38912 gene=WBGene00228581 status=Confirmed product="retinitis pigmentosa GTPase regulator, putative"	-51.34	-13.87	745.1	1.82293e+06	122	12	4	33.57	143
87	5007	Bm2372	>Bm2372 wormpep=BM26819 gene=WBGene00222633 locus=Bma-dlg-1 status=Confirmed	-51.11	-15.5	874.2	213551	12	8	2	13.41	910
88	2261	Bm13837	>Bm13837 wormpep=BM24078 gene=WBGene00234098 status=Confirmed	-50.45	-12.05	610.2	668856	27	13	2	25.19	536
89	2648	Bm14250	>Bm14250 wormpep=BM41829 gene=WBGene00234511 status=Confirmed	-50.24	-17.11	823.9	301615	16	10	4	26.33	319
90	6953	Bm3908	>Bm3908 wormpep=BM42036 gene=WBGene00224169 status=Confirmed	-49.98	-13.05	686.3	107334	8	7	1	14.16	572
91	2331	Bm13895a	>Bm13895a wormpep=BM05250 gene=WBGene00234156 locus=Bma-tct-1 status=Confirmed uniprot=P90697 product="Translationally controlled tumor protein, putative"	-48.8	-15	773.7	463786	13	8	2	64.09	181
92	11031	Bm7246c	>Bm7246c wormpep=BM26847 gene=WBGene00227507 locus=Bma-lev-11 status=Partially_confirmed product="Tropomyosin family protein"	-48.47	-13.08	747	430052	51	12	4	58.03	193
93	7345	Bm4229	>Bm4229 wormpep=BM34282 gene=WBGene00224490 locus=Bma-pam-1 status=Confirmed product="Peptidase family M1 containing protein"	-47.28	-14.14	712.1	170582	12	9	3	13.81	905
94	12580	Bm9073	>Bm9073 wormpep=BM42149 gene=WBGene00229334 status=Confirmed	-46.1	-15.99	833.8	510578	25	6	2	39.25	186
95	7381	Bm4256	>Bm4256 wormpep=BM43648 gene=WBGene00224517 locus=Bma-aagr-4 status=Confirmed	-45.79	-13.14	672.4	281816	39	12	2	15.83	916
96	12547	Bm9037a	>Bm9037a wormpep=BM39637 gene=WBGene00229298 status=Confirmed product="prolyl oligopeptidase family protein"	-45.26	-13.05	670.4	287181	18	9	2	18.92	724
96	12548	Bm9037b	>Bm9037b wormpep=BM27630 gene=WBGene00229298 status=Confirmed product="prolyl oligopeptidase family protein"
97	2107	Bm13708	>Bm13708 wormpep=BM08393 gene=WBGene00233969 locus=Bma-cct-2 status=Confirmed product="T-complex protein 1, beta subunit, putative"	-44.83	-13.02	682.8	412958	14	6	0	17.2	529
98	9164	Bm5722	>Bm5722 wormpep=BM25740 gene=WBGene00225983 locus=Bma-snb-1 status=Confirmed	-44.74	-12.87	630.5	356067	19	9	5	52.29	109
99	11430	Bm7575	>Bm7575 wormpep=BM37846 gene=WBGene00227836 locus=Bma-dpy-30 status=Confirmed product="Hypothetical UPF0054 protein TTE0972, putative"	-44.54	-13.99	723.8	72860.7	14	7	2	52.98	151
100	7175	Bm4094	>Bm4094 wormpep=BM38338 gene=WBGene00224355 locus=Bma-tdp-1 status=Confirmed product="tardbp-prov protein, putative"	-44.41	-14.11	737.2	83744.8	4	4	1	13.81	478
101	1125	Bm11314	>Bm11314 wormpep=BM44683 gene=WBGene00231575 locus=Bma-ketn-1 status=Partially_confirmed product="Prion-like-, putative"	-44.36	-12.05	645.7	545159	21	17	3	4.49	4897
102	2491	Bm14014	>Bm14014 wormpep=BM16262 gene=WBGene00234275 status=Confirmed product="adenylate kinase isoenzyme 1, putative"	-44.2	-13.05	659.5	304070	15	8	0	40.1	207
103	2190	Bm13780	>Bm13780 wormpep=BM44356 gene=WBGene00234041 status=Confirmed product="cyclophilin-type peptidyl-prolyl cis-trans isomerase-15, Bmcyp-5"	-44.14	-12.45	683.4	105253	15	6	0	46.96	181
104	2312	Bm13876	>Bm13876 wormpep=BM32585 gene=WBGene00234137 locus=Bma-pyp-1 status=Partially_confirmed product="inorganic pyrophosphatase, putative"	-43.68	-11.05	595	340702	24	11	4	30.9	343
105	11897	Bm8184	>Bm8184 wormpep=BM40985 gene=WBGene00228445 status=Partially_confirmed product="conserved hypothetical protein,hypothetical protein"	-43.49	-9.67	572.5	219310	16	15	6	8.52	2312
106	12445	Bm8921	>Bm8921 wormpep=BM07395 gene=WBGene00229182 status=Confirmed product="DEK protein, putative"	-42.94	-9.7	582.4	320326	26	13	4	36.52	408
107	10907	Bm7143	>Bm7143 wormpep=BM02687 gene=WBGene00227404 status=Confirmed product="cyclophilin-type peptidyl-prolyl cis-trans isomerase-2, Bmcyp-2"	-42.78	-12.52	622.4	1349464	45	8	3	48.54	171
108	5893	Bm3078a	>Bm3078a wormpep=BM40612 gene=WBGene00223339 status=Confirmed product="Arsenite-resistance protein 2 containing protein"	-42.71	-8.52	492.8	277744	10	8	1	15.42	765
108	5894	Bm3078b	>Bm3078b wormpep=BM43095 gene=WBGene00223339 status=Confirmed product="Arsenite-resistance protein 2 containing protein"
109	9600	Bm6084	>Bm6084 wormpep=BM45192 gene=WBGene00226345 locus=Bma-npa-1 status=Partially_confirmed	-42.37	-8.81	524.1	294087	42	12	6	11.45	3265
110	2034	Bm13658	>Bm13658 wormpep=BM36082 gene=WBGene00233919 locus=Bma-rab-1 status=Confirmed	-42.36	-14.08	671.4	463228	11	4	2	15.12	205
111	1490	Bm12511	>Bm12511 wormpep=BM43579 gene=WBGene00232772 status=Confirmed	-42.3	-18.67	996.9	356276	28	16	7	17.03	875
112	9441	Bm5950a	>Bm5950a wormpep=BM39194 gene=WBGene00226211 status=Confirmed	-42.04	-8.56	566.3	174710	17	13	4	18.76	1018
112	9442	Bm5950b	>Bm5950b wormpep=BM39255 gene=WBGene00226211 status=Confirmed
113	9750	Bm6202a	>Bm6202a wormpep=BM39853 gene=WBGene00226463 locus=Bma-ret-1 status=Partially_confirmed	-42.03	-13.08	682.2	184630	17	12	1	21.83	701
114	2136	Bm13733	>Bm13733 wormpep=BM30403 gene=WBGene00233994 locus=Bma-eef-2 status=Confirmed product="translation elongation factor aEF-2, putative"	-41.86	-8.8	532.1	406089	19	10	2	15.38	852
115	3188	Bm1716	>Bm1716 wormpep=BM22632 gene=WBGene00221977 status=Confirmed	-41.57	-11.45	625.5	595188	32	8	2	25.09	283
116	12800	Bm9336	>Bm9336 wormpep=BM33578 gene=WBGene00229597 status=Partially_confirmed	-40.77	-10.06	585.4	388782	13	6	2	16.86	421
117	9981	Bm6388	>Bm6388 wormpep=BM38676 gene=WBGene00226649 status=Confirmed	-40.36	-12.02	639.8	523457	45	11	7	59.61	104
118	10651	Bm6928	>Bm6928 wormpep=BM43357 gene=WBGene00227189 status=Confirmed product="KH domain containing protein"	-40.07	-9.9	556.9	226998	15	11	4	28.77	584
119	4886	Bm2290	>Bm2290 wormpep=BM29161 gene=WBGene00222551 locus=Bma-dim-1 status=Confirmed	-39.65	-12.73	660.5	332039	17	9	2	35.51	321
120	13749	WP_011256630.1	>WP_011256630.1 P44/Msp2 family outer membrane protein [Wolbachia endosymbiont of Brugia malayi]	-39.58	-13.08	651.1	389589	12	6	3	24.58	240
121	2106	Bm13707	>Bm13707 wormpep=BM45227 gene=WBGene00233968 locus=Bma-cct-8 status=Confirmed	-39.51	-13.08	651.5	229014	6	4	0	11.54	546
122	11059	Bm7261a	>Bm7261a wormpep=BM03094 gene=WBGene00227522 status=Confirmed product="polyadenylate-binding protein 1, putative"	-39.29	-12.08	628.6	179985	12	10	4	23.05	655
123	4137	Bm18072	>Bm18072 wormpep=BM43410 gene=WBGene00269212 status=Predicted	-39.26	-11.87	605.8	181185	8	6	1	15.24	479
124	5820	Bm3016	>Bm3016 wormpep=BM22400 gene=WBGene00223277 status=Partially_confirmed	-39.26	-13.76	724	1.44684e+06	82	3	0	26.56	128
125	9743	Bm6198a	>Bm6198a wormpep=BM45637 gene=WBGene00226459 locus=Bma-pck-1 status=Confirmed product="phosphoenolpyruvate carboxykinase [GTP] , putative"	-39.03	-8.52	499.9	213904	15	10	1	22.27	642
126	3015	Bm1689	>Bm1689 wormpep=BM43354 gene=WBGene00221950 status=Partially_confirmed product="Cadherin domain containing protein"	-39.02	-14.45	778.6	86767.3	11	9	3	16.87	972
127	10006	Bm6412a	>Bm6412a wormpep=BM28156 gene=WBGene00226673 locus=Bma-crt-1 status=Partially_confirmed product="calreticulin precursor, putative"	-38.77	-16.11	806.1	1.83068e+06	57	6	0	13.54	421
127	10007	Bm6412b	>Bm6412b wormpep=BM26672 gene=WBGene00226673 locus=Bma-crt-1 status=Confirmed product="calreticulin precursor, putative"
128	2039	Bm13662a	>Bm13662a wormpep=BM40738 gene=WBGene00233923 status=Confirmed	-38.74	-8.46	547.7	100598	16	7	1	13.92	668
128	2040	Bm13662b	>Bm13662b wormpep=BM41794 gene=WBGene00233923 status=Confirmed
129	2419	Bm13960	>Bm13960 wormpep=BM40322 gene=WBGene00234221 locus=Bma-cts-1 status=Confirmed product="Probable citrate synthase, mitochondrial precursor, putative"	-38.36	-8.89	560.1	299669	21	8	2	24.08	461
130	11980	Bm8311	>Bm8311 wormpep=BM44009 gene=WBGene00228572 status=Partially_confirmed	-38.36	-11.68	616.8	270735	9	5	0	18.05	349
131	3163	Bm1713	>Bm1713 wormpep=BM45287 gene=WBGene00221974 status=Partially_confirmed	-37.95	-9.61	575.3	232590	12	7	3	41.84	196
132	13611	WP_011256452.1	>WP_011256452.1 hypothetical protein [Wolbachia endosymbiont of Brugia malayi]	-37.62	-12.73	698.6	246623	9	7	1	24.83	302
133	2129	Bm13727	>Bm13727 wormpep=BM34559 gene=WBGene00233988 status=Confirmed	-36.71	-11.64	629.6	748928	48	10	2	60.13	158
134	9135	Bm5699a	>Bm5699a wormpep=BM19881 gene=WBGene00225960 status=Confirmed uniprot=P48812	-36.48	-12.05	633.9	473348	21	6	1	16.81	339
134	9136	Bm5699b	>Bm5699b wormpep=BM28312 gene=WBGene00225960 status=Confirmed
134	9137	Bm5699c	>Bm5699c wormpep=BM25024 gene=WBGene00225960 status=Confirmed
134	9138	Bm5699d	>Bm5699d wormpep=BM37086 gene=WBGene00225960 status=Confirmed
135	8824	Bm5444	>Bm5444 wormpep=BM44339 gene=WBGene00225705 locus=Bma-cah-5 status=Confirmed	-36.05	-12.47	677.1	251636	13	5	2	20.2	302
136	5572	Bm2818	>Bm2818 wormpep=BM44479 gene=WBGene00223079 locus=Bma-uba-1 status=Confirmed	-36.02	-10.65	613.9	216459	12	8	3	12.32	1063
137	5443	Bm2715a	>Bm2715a wormpep=BM42279 gene=WBGene00222976 locus=Bma-acin-1 status=Confirmed product="SAP domain containing protein"	-35.89	-11.14	595.7	179910	11	7	2	11.87	758
138	8103	Bm4849	>Bm4849 wormpep=BM24982 gene=WBGene00225110 locus=Bma-ile-1 status=Partially_confirmed product="Legume-like lectin family protein"	-35.67	-13.14	688.4	90434.7	8	5	1	11.68	505
139	8514	Bm5195a	>Bm5195a wormpep=BM36727 gene=WBGene00225456 status=Confirmed product="elongation factor 1-alpha (EF-1-alpha), putative"	-35.27	-10.75	660.6	536250	46	9	3	21.63	467
140	2084	Bm13695a	>Bm13695a wormpep=BM19755 gene=WBGene00233956 status=Confirmed	-35.11	-12.05	642.3	133021	9	7	2	14.33	614
141	197	Bm10227	>Bm10227 wormpep=BM41923 gene=WBGene00230488 status=Confirmed product="conserved hypothetical protein"	-34.68	-13.11	691.1	124527	7	6	4	15.38	468
142	10578	Bm6870	>Bm6870 wormpep=BM07480 gene=WBGene00227131 locus=Bma-mif-1 status=Confirmed uniprot=P91850 product="Bm-MIF-1, identical"	-34.67	-13.11	671.4	908754	69	6	2	36.52	115
143	11532	Bm7665	>Bm7665 wormpep=BM38973 gene=WBGene00227926 status=Confirmed	-34.66	-13.05	687.8	142290	7	3	0	12.31	528
144	13799	WP_011256693.1	>WP_011256693.1 molecular chaperone DnaK [Wolbachia endosymbiont of Brugia malayi]	-34.57	-10.62	658.1	138242	10	8	3	17.48	635
145	5345	Bm2631	>Bm2631 wormpep=BM43678 gene=WBGene00222892 status=Partially_confirmed product="KH domain containing protein"	-34.55	-12.05	628.4	117696	13	11	3	18.37	811
146	2683	Bm14333	>Bm14333 wormpep=BM45625 gene=WBGene00234594 status=Partially_confirmed	-34.49	-13.05	683.8	457834	10	5	2	11.89	673
147	9849	Bm6282	>Bm6282 wormpep=BM42989 gene=WBGene00226543 status=Confirmed	-34.46	-16	803.8	101469	9	5	2	46.9	113
148	10547	Bm6851b	>Bm6851b wormpep=BM26185 gene=WBGene00227112 status=Confirmed product="splicing factor, CC1-like family protein"	-34.41	-13.02	687.9	109487	13	8	3	18.83	616
149	7550	Bm4388	>Bm4388 wormpep=BM37961 gene=WBGene00224649 locus=Bma-aco-2 status=Confirmed product="aconitate hydratase, mitochondrial, putative"	-34.26	-11.87	537.4	90288.5	8	5	2	6.98	774
150	13033	Bm9583a	>Bm9583a wormpep=BM27230 gene=WBGene00229844 status=Confirmed product="14-3-3-like protein 2, putative"	-33.97	-21.1	1145.6	147373	9	3	0	25.88	255
151	10712	Bm6976a	>Bm6976a wormpep=BM06196 gene=WBGene00227237 locus=Bma-icd-2 status=Confirmed product="NAC domain containing protein"	-33.08	-21.1	1128.1	75022	6	4	1	30.8	224
152	9895	Bm6319a	>Bm6319a wormpep=BM22900 gene=WBGene00226580 locus=Bma-car-1 status=Confirmed product="BC040823 protein, putative"	-32.3	-15.94	842.2	119298	8	4	1	12.15	428
152	9897	Bm6319c	>Bm6319c wormpep=BM31535 gene=WBGene00226580 locus=Bma-car-1 status=Confirmed product="BC040823 protein, putative"
153	3921	Bm1783b	>Bm1783b wormpep=BM31394 gene=WBGene00222044 locus=Bma-rps-0 status=Confirmed uniprot=A8Q2H5 product="laminin receptor 1, putative"	-32.09	-10.9	552.7	165099	11	6	2	25.25	301
154	8566	Bm5241	>Bm5241 wormpep=BM40078 gene=WBGene00225502 status=Partially_confirmed product="Amylo-alpha-1,6-glucosidase family protein"	-31.99	-9.69	584.3	152155	12	10	2	11.64	1495
155	6509	Bm357	>Bm357 wormpep=BM41546 gene=WBGene00220618 status=Partially_confirmed	-31.79	-11.9	649.8	87207.4	4	3	1	9.51	263
156	13690	WP_011256548.1	>WP_011256548.1 molecular chaperone GroES [Wolbachia endosymbiont of Brugia malayi]	-31.47	-11.11	590.1	849416	46	8	1	87.5	96
157	2595	Bm14109	>Bm14109 wormpep=BM44858 gene=WBGene00234370 status=Partially_confirmed	-31.47	-11.59	647.5	554149	31	17	4	6.18	3125
158	799	Bm10857	>Bm10857 wormpep=BM33529 gene=WBGene00231118 status=Predicted	-31.42	-13.45	701.4	192120	18	4	0	19.01	284
158	3423	Bm17385	>Bm17385 wormpep=BM33529 gene=WBGene00268528 status=Predicted
159	6279	Bm3385	>Bm3385 wormpep=BM01545 gene=WBGene00223646 status=Confirmed product="conserved hypothetical protein"	-31.33	-11.68	689.5	221840	7	4	1	18.09	387
160	12734	Bm9249	>Bm9249 wormpep=BM00842 gene=WBGene00229510 status=Confirmed product="KH domain containing protein"	-31.16	-13.83	766.6	128645	12	6	1	19.92	487
161	10294	Bm6643	>Bm6643 wormpep=BM06898 gene=WBGene00226904 status=Confirmed product="high mobility group protein, putative"	-30.54	-7.95	526.6	371846	27	8	5	46.53	101
162	13196	Bm9772	>Bm9772 wormpep=BM42441 gene=WBGene00230033 status=Partially_confirmed	-30.18	-11.55	644.2	204071	8	4	1	9.36	684
163	2029	Bm13654	>Bm13654 wormpep=BM43142 gene=WBGene00233915 locus=Bma-mecr-1 status=Confirmed product="oxidoreductase, zinc-binding dehydrogenase family protein"	-29.96	-8.01	495.3	367333	11	9	2	32.09	349
164	6783	Bm3771	>Bm3771 wormpep=BM43121 gene=WBGene00224032 locus=Bma-ima-3 status=Confirmed	-29.9	-9.11	591.8	122554	12	4	0	10.45	507
165	7352	Bm4233a	>Bm4233a wormpep=BM33837 gene=WBGene00224494 status=Partially_confirmed product="venom allergen antigen-like protein 1, putative"	-29.73	-8.7	527	73071.3	5	4	0	27.6	221
165	7353	Bm4233b	>Bm4233b wormpep=BM03177 gene=WBGene00224494 status=Confirmed product="venom allergen antigen-like protein 1, putative"
166	8767	Bm5393	>Bm5393 wormpep=BM05433 gene=WBGene00225654 status=Confirmed product="major sperm protein 2 , putative cytoskeletal MSP"	-29.42	-14.08	705.9	806764	23	10	1	55.12	127
167	5104	Bm2446	>Bm2446 wormpep=BM38471 gene=WBGene00222707 locus=Bma-spp-10 status=Confirmed	-29.41	-14.68	786.6	145835	7	4	1	16.29	350
168	12858	Bm9393a	>Bm9393a wormpep=BM17750 gene=WBGene00229654 status=Partially_confirmed product="PWWP domain containing protein"	-29.39	-12.11	619.7	74159.4	7	4	1	11.67	660
168	12859	Bm9393b	>Bm9393b wormpep=BM29934 gene=WBGene00229654 status=Confirmed product="PWWP domain containing protein"
169	7873	Bm4660	>Bm4660 wormpep=BM25068 gene=WBGene00224921 locus=Bma-mboa-2 status=Confirmed	-29.25	-12.05	648.5	209208	8	5	2	20.45	176
170	12822	Bm9358	>Bm9358 wormpep=BM02539 gene=WBGene00229619 status=Confirmed product="collagen, putative"	-28.96	-9.8	537.5	368991	49	5	2	32.98	94
170	12825	Bm9361	>Bm9361 wormpep=BM02539 gene=WBGene00229622 status=Predicted product="collagen, putative"
171	379	Bm10410	>Bm10410 wormpep=BM23434 gene=WBGene00230671 status=Confirmed	-28.94	-11.61	673.8	126519	22	5	1	22	300
172	7323	Bm4209b	>Bm4209b wormpep=BM40014 gene=WBGene00224470 status=Partially_confirmed product="Hypothetical FAD-dependent oxidoreductase YEL047C, putative"	-28.69	-8.02	472.4	77973.4	12	8	2	22.28	543
173	2059	Bm13675	>Bm13675 wormpep=BM21260 gene=WBGene00233936 locus=Bma-pas-4 status=Confirmed	-28.68	-8.81	536.9	185688	7	6	3	31.78	258
174	2314	Bm13879	>Bm13879 wormpep=BM07154 gene=WBGene00234140 status=Confirmed product="chaperonin-10 kDa, putative"	-28.53	-10.81	615.6	114120	10	5	2	55.86	111
175	12261	Bm8701	>Bm8701 wormpep=BM38782 gene=WBGene00228962 status=Confirmed product="Hsp20\/alpha crystallin family protein"	-28.51	-9.82	602.3	222245	16	5	0	35.11	188
176	10766	Bm7021	>Bm7021 wormpep=BM07677 gene=WBGene00227282 status=Confirmed product="Phosphatidylethanolamine-binding protein"	-28.46	-12.05	638.6	423354	9	4	1	32.16	171
177	6087	Bm3235	>Bm3235 wormpep=BM39991 gene=WBGene00223496 locus=Bma-mlc-3 status=Confirmed	-28.38	-7.77	448.7	326955	23	9	4	50	150
179	3874	Bm1779a	>Bm1779a wormpep=BM38843 gene=WBGene00222040 locus=Bma-eat-6 status=Confirmed	-28.13	-13.11	657.5	333766	19	10	2	11.96	1012
179	3875	Bm1779b	>Bm1779b wormpep=BM21699 gene=WBGene00222040 locus=Bma-eat-6 status=Confirmed
180	12714	Bm9228	>Bm9228 wormpep=BM39553 gene=WBGene00229489 locus=Bma-mec-12 status=Confirmed product="Tubulin alpha chain, putative"	-27.94	-10.13	567.2	199042	5	3	1	7.78	450
181	1356	Bm12108	>Bm12108 wormpep=BM03139 gene=WBGene00232369 locus=Bma-cri-3 status=Confirmed product="Mitochondrial glycoprotein"	-27.72	-15.94	815.5	201208	11	4	0	18.59	242
182	6227	Bm3342a	>Bm3342a wormpep=BM02051 gene=WBGene00223603 status=Confirmed product="Tumor protein D52 family protein"	-27.7	-9.81	638.4	95611.6	11	4	2	16.59	217
182	6228	Bm3342b	>Bm3342b wormpep=BM40148 gene=WBGene00223603 status=Confirmed
183	11420	Bm7564	>Bm7564 wormpep=BM44558 gene=WBGene00227825 status=Confirmed product="immunogenic protein 3, putative"	-27.59	-12.14	607.8	429506	16	8	1	68.55	124
184	4247	Bm1818	>Bm1818 wormpep=BM28155 gene=WBGene00222079 locus=Bma-baf-1 status=Confirmed product="Barrier-to-autointegration factor 1, putative"	-27.56	-12.08	610	528454	22	6	2	77.78	90
185	4168	Bm18103	>Bm18103 wormpep=BM40049 gene=WBGene00269243 status=Confirmed	-27.46	-11.93	592.2	202209	9	5	3	11.67	360
186	10937	Bm7166	>Bm7166 wormpep=BM01325 gene=WBGene00227427 locus=Bma-elc-1 status=Confirmed product="transcription elongation factor B polypeptide 1, putative"	-27.22	-12.96	672.1	65920.6	6	3	1	27.68	112
187	11152	Bm7334	>Bm7334 wormpep=BM43385 gene=WBGene00227595 locus=Bma-hcp-1 status=Partially_confirmed product="Major antigen, putative"	-27.2	-8.13	582.9	415638	14	13	3	8.77	2029
188	5484	Bm2751	>Bm2751 wormpep=BM41474 gene=WBGene00223012 status=Confirmed	-26.82	-9.02	538.3	194511	6	4	1	21.14	246
189	6741	Bm3738	>Bm3738 wormpep=BM33507 gene=WBGene00223999 status=Confirmed	-26.56	-9.66	589.4	149252	20	6	2	30.9	233
190	9648	Bm6123	>Bm6123 wormpep=BM43476 gene=WBGene00226384 locus=Bma-hmr-1 status=Partially_confirmed product="Cadherin cytoplasmic region family protein"	-26.29	-12.87	689	125044	6	6	5	6.06	1354
191	4090	Bm18020	>Bm18020 wormpep=BM44193 gene=WBGene00269162 status=Partially_confirmed	-26.09	-13.08	689.5	88760.8	5	4	1	5.67	812
192	2380	Bm13935	>Bm13935 wormpep=BM26426 gene=WBGene00234196 status=Partially_confirmed	-26.07	-19.18	1066.2	195813	12	5	0	9.84	864
193	8559	Bm5235	>Bm5235 wormpep=BM40426 gene=WBGene00225496 status=Partially_confirmed product="conserved hypothetical protein,hypothetical protein"	-26.06	-11.05	599.4	505950	14	7	1	24.3	391
194	1878	Bm13317	>Bm13317 wormpep=BM41872 gene=WBGene00233578 locus=Bma-ipgm-1 status=Confirmed uniprot=Q4VWF8 product="2,3-bisphosphoglycerate-independent phosphoglycerate mutase, putative"	-25.84	-7.27	572.2	381648	6	5	1	10.68	515
195	10727	Bm6990	>Bm6990 wormpep=BM30355 gene=WBGene00227251 status=Confirmed product="Filamin\/ABP280 repeat family protein"	-25.68	-8.16	522.2	511862	17	11	4	8.41	2187
196	5651	Bm2874a	>Bm2874a wormpep=BM24919 gene=WBGene00223135 status=Confirmed product="Probable histone H2B 3, putative"	-25.65	-8.62	515.1	588257	48	7	2	26.79	224
197	745	Bm10813	>Bm10813 wormpep=BM33902 gene=WBGene00231074 status=Confirmed	-25.64	-12.11	614.2	240381	7	5	1	20.36	275
198	12017	Bm8362a	>Bm8362a wormpep=BM45046 gene=WBGene00228623 status=Confirmed product="Sugar transporter family protein"	-25.5	-5.86	503.7	295140	39	6	1	13.79	522
199	5959	Bm3137	>Bm3137 wormpep=BM04191 gene=WBGene00223398 status=Confirmed product="3-hydroxyacyl-CoA dehydrogenase type II, putative"	-25.46	-8.8	555.1	204148	8	7	1	27.2	261
200	12513	Bm9000	>Bm9000 wormpep=BM39910 gene=WBGene00229261 status=Confirmed product="pyruvate dehydrogenase, putative"	-25.25	-11.56	643.1	121062	5	5	3	21.47	340
201	2343	Bm13906a	>Bm13906a wormpep=BM20509 gene=WBGene00234167 status=Confirmed	-25.16	-13.11	678.8	78024	11	6	2	43.12	109
202	7242	Bm4147	>Bm4147 wormpep=BM40365 gene=WBGene00224408 locus=Bma-mdh-1 status=Partially_confirmed product="Malate dehydrogenase, cytoplasmic, putative"	-25.13	-10.05	574.5	232194	6	4	0	16.97	330
203	8617	Bm5274	>Bm5274 wormpep=BM38319 gene=WBGene00225535 status=Confirmed product="cuticlin 1 precursor, putative"	-25.12	-13.05	663.9	115360	6	4	0	13.71	394
204	3527	Bm17473	>Bm17473 wormpep=BM42376 gene=WBGene00268616 status=Predicted	-24.98	-10.9	584	111162	6	4	2	18.79	149
205	3433	Bm17395	>Bm17395 wormpep=BM40152 gene=WBGene00268538 status=Confirmed	-24.86	-8.77	523.1	203079	11	6	0	27.85	237
206	5848	Bm3041	>Bm3041 wormpep=BM40790 gene=WBGene00223302 locus=Bma-cap-1 status=Partially_confirmed	-24.82	-13.05	654.7	104950	4	3	1	7.56	291
207	616	Bm10669a	>Bm10669a wormpep=BM45568 gene=WBGene00230930 locus=Bma-cpi-3 status=Confirmed	-24.74	-12.08	640.8	141392	10	5	2	36.02	161
208	6436	Bm3512a	>Bm3512a wormpep=BM25072 gene=WBGene00223773 locus=Bma-ceh-38 status=Partially_confirmed	-24.66	-14.45	752.4	198363	11	8	3	17.82	769
208	6437	Bm3512b	>Bm3512b wormpep=BM28466 gene=WBGene00223773 locus=Bma-ceh-38 status=Partially_confirmed
208	6438	Bm3512c	>Bm3512c wormpep=BM36399 gene=WBGene00223773 locus=Bma-ceh-38 status=Confirmed
208	6439	Bm3512d	>Bm3512d wormpep=BM29456 gene=WBGene00223773 locus=Bma-ceh-38 status=Confirmed
209	6076	Bm3226	>Bm3226 wormpep=BM44827 gene=WBGene00223487 locus=Bma-prdx-2 status=Partially_confirmed uniprot=Q17172	-24.63	-9.32	598.4	397860	17	6	1	25.73	206
210	4418	Bm1904	>Bm1904 wormpep=BM25245 gene=WBGene00222165 status=Confirmed	-24.62	-9.1	506.2	204658	8	4	0	16.54	254
211	13125	Bm9698	>Bm9698 wormpep=BM35294 gene=WBGene00229959 status=Partially_confirmed product="Tubulin beta-1 chain, putative"	-24.4	-10.65	633.5	44397.6	3	3	1	5.97	452
212	8546	Bm5221	>Bm5221 wormpep=BM43278 gene=WBGene00225482 status=Confirmed product="oxidoreductase, short chain dehydrogenase\/reductase family protein"	-24.27	-9.36	586.3	133213	9	7	2	6.46	1439
213	7078	Bm4012a	>Bm4012a wormpep=BM34349 gene=WBGene00224273 status=Confirmed	-24.14	-7.29	476.6	253678	19	8	3	17.06	340
213	7079	Bm4012b	>Bm4012b wormpep=BM33814 gene=WBGene00224273 status=Confirmed
214	5159	Bm2488	>Bm2488 wormpep=BM40243 gene=WBGene00222749 status=Confirmed	-23.96	-10.34	619.9	322388	9	7	2	21.55	413
215	1092	Bm11223	>Bm11223 wormpep=BM43099 gene=WBGene00231484 locus=Bma-rsp-6 status=Confirmed	-23.78	-14.14	700.8	194521	9	4	0	37.24	145
216	8669	Bm5316a	>Bm5316a wormpep=BM32396 gene=WBGene00225577 locus=Bma-sti-1 status=Partially_confirmed product="TPR Domain"	-23.75	-8.78	547.7	111317	6	4	1	16.61	319
217	667	Bm10720	>Bm10720 wormpep=BM39013 gene=WBGene00230981 status=Confirmed product="RNA binding protein, putative"	-23.46	-15.02	767	57219.3	4	3	1	10.2	539
218	9496	Bm5992	>Bm5992 wormpep=BM42589 gene=WBGene00226253 status=Partially_confirmed	-23.44	-8.33	541.4	134367	11	5	1	4.84	992
219	9148	Bm5708	>Bm5708 wormpep=BM44202 gene=WBGene00225969 locus=Bma-ztf-4 status=Confirmed product="hnrpc-prov protein, putative"	-23.35	-9.98	555	96032	4	3	1	16.79	280
220	11725	Bm7936	>Bm7936 wormpep=BM29703 gene=WBGene00228197 status=Confirmed	-23.3	-8.68	495.8	177669	6	4	1	10.14	493
221	6904	Bm3864	>Bm3864 wormpep=BM39479 gene=WBGene00224125 locus=Bma-ama-1 status=Confirmed	-23.21	-13.74	728.9	316328	11	9	2	8.29	1870
222	4628	Bm2088a	>Bm2088a wormpep=BM29657 gene=WBGene00222349 locus=Bma-hsp-25 status=Confirmed product="p27, putative"	-23.18	-12.68	668.4	338541	10	5	0	27.23	202
223	6625	Bm3649	>Bm3649 wormpep=BM39816 gene=WBGene00223910 status=Confirmed product="24 kDa secreted protein, putative"	-23.08	-7.9	501.6	128047	8	5	4	28.91	211
224	8339	Bm5037	>Bm5037 wormpep=BM05828 gene=WBGene00225298 status=Confirmed product="LEM domain containing protein"	-23.06	-15.05	750.8	36935.6	4	2	0	8.57	350
225	4297	Bm18219	>Bm18219 wormpep=BM40709 gene=WBGene00269368 status=Confirmed	-22.8	-11.9	641.6	102501	3	3	1	20.73	246
226	9988	Bm6395	>Bm6395 wormpep=BM25567 gene=WBGene00226656 status=Confirmed product="prohibitin, putative,mitochondrial prohibitin complex protein 1, putative"	-22.65	-15.68	838.2	144612	9	5	0	25	276
227	2075	Bm13687b	>Bm13687b wormpep=BM19477 gene=WBGene00233948 locus=Bma-copb-2 status=Confirmed	-22.63	-12.53	731.5	77202.3	9	6	1	7.94	1058
228	7176	Bm4095	>Bm4095 wormpep=BM03055 gene=WBGene00224356 status=Confirmed product="RNA recognition motif domain containing protein"	-22.43	-13.08	675.4	118106	4	3	0	9.07	408
229	10348	Bm6686	>Bm6686 wormpep=BM21559 gene=WBGene00226947 locus=Bma-vha-13 status=Confirmed	-22.33	-9.86	574	147912	5	5	3	9.11	615
230	1658	Bm12877	>Bm12877 wormpep=BM21105 gene=WBGene00233138 status=Confirmed	-22.32	-16.25	909.1	93756.4	11	6	4	56.04	91
231	2210	Bm13797	>Bm13797 wormpep=BM32980 gene=WBGene00234058 locus=Bma-chc-1 status=Partially_confirmed product="Probable clathrin heavy chain, putative"	-22.3	-12.14	610.1	263552	9	5	1	5.55	1694
232	13227	Bm9806	>Bm9806 wormpep=BM01139 gene=WBGene00230067 status=Confirmed product="cyclophilin-type peptidyl-prolyl cis-trans isomerase-3, Bmcyp-3, putative"	-22.29	-8.08	519.5	72172.3	8	5	2	43.27	171
233	13329	Bm9909a	>Bm9909a wormpep=BM42762 gene=WBGene00230170 status=Confirmed	-22.27	-9.18	539.4	76864.6	6	4	0	12.54	319
234	11205	Bm7377	>Bm7377 wormpep=BM00290 gene=WBGene00227638 status=Confirmed product="Hypothetical 19.4 kDa protein ZC395.10 in chromosome III, putative"	-22.21	-14.97	834.6	70715.1	7	4	1	30.1	196
235	715	Bm10781	>Bm10781 wormpep=BM01374 gene=WBGene00231042 locus=Bma-ttr-41 status=Confirmed product="Transthyretin-like family protein"	-21.88	-12.08	607.3	164482	6	4	0	49.65	143
236	11519	Bm7650	>Bm7650 wormpep=BM12917 gene=WBGene00227911 status=Confirmed product="histone H2A, putative"	-21.83	-6.14	468.2	624168	102	8	2	48.41	126
237	2151	Bm13746	>Bm13746 wormpep=BM42841 gene=WBGene00234007 status=Confirmed product="phosphoglucomutase, putative"	-21.62	-12.14	612.3	363054	17	11	4	22.94	571
238	5569	Bm2815	>Bm2815 wormpep=BM33091 gene=WBGene00223076 locus=Bma-unc-112 status=Confirmed	-21.54	-14.53	773.9	106503	3	3	0	7.39	717
239	11397	Bm7540	>Bm7540 wormpep=BM32743 gene=WBGene00227801 status=Confirmed product="Troponin family protein"	-21.5	-8.54	513.9	326579	13	6	2	20.86	278
240	2260	Bm13836	>Bm13836 wormpep=BM38271 gene=WBGene00234097 locus=Bma-vha-12 status=Confirmed product="vacuolar ATP synthase subunit B, putative"	-21.39	-9.42	470	159132	7	4	2	13.07	505
242	2103	Bm13705a	>Bm13705a wormpep=BM07251 gene=WBGene00233966 locus=Bma-cct-6 status=Confirmed product="T-complex protein 1, zeta subunit, putative"	-21.36	-12.06	677.3	264720	13	7	2	21.3	540
243	2558	Bm14068	>Bm14068 wormpep=BM21294 gene=WBGene00234329 status=Confirmed uniprot=P90703	-21.23	-10.67	627.8	107264	5	3	0	53.51	114
244	5497	Bm2762a	>Bm2762a wormpep=BM38576 gene=WBGene00223023 status=Confirmed product="La domain containing protein"	-21.21	-8.17	492.3	253085	12	6	3	19.55	445
245	10244	Bm6611	>Bm6611 wormpep=BM44500 gene=WBGene00226872 locus=Bma-skr-2 status=Confirmed product="S-phase kinase-associated protein SKR-1 , putative"	-21.09	-11.68	610.8	79753.3	8	6	1	22.78	158
246	4389	Bm1890	>Bm1890 wormpep=BM25463 gene=WBGene00222151 locus=Bma-erm-1 status=Confirmed	-21.07	-9.22	612	161951	14	11	2	21.02	566
247	2340	Bm13903	>Bm13903 wormpep=BM41523 gene=WBGene00234164 status=Confirmed product="ATP synthase delta chain, mitochondrial precursor, putative"	-20.9	-12.23	659.8	141965	6	3	1	19.08	173
248	8337	Bm5035	>Bm5035 wormpep=BM44948 gene=WBGene00225296 locus=Bma-scm-1 status=Confirmed	-20.82	-8.56	542.9	37845.3	4	3	2	9.94	332
249	14095	WP_041571460.1	>WP_041571460.1 phosphatidylserine decarboxylase proenzyme [Wolbachia endosymbiont of Brugia malayi]	-20.8	-11.93	610.7	62788.6	3	3	0	21.74	230
250	3622	Bm17568	>Bm17568 wormpep=BM42404 gene=WBGene00268711 status=Partially_confirmed	-20.73	-9.55	488.4	122050	6	4	1	20.28	281
251	14187	WP_041571578.1	>WP_041571578.1 peroxiredoxin [Wolbachia endosymbiont of Brugia malayi]	-20.62	-10.87	528.9	62062.6	6	2	1	11.56	199
252	10714	Bm6977	>Bm6977 wormpep=BM40820 gene=WBGene00227238 locus=Bma-grl-16 status=Confirmed product="Ground-like domain containing protein"	-20.58	-12.05	626.8	200639	5	2	0	6.82	440
253	8525	Bm5202	>Bm5202 wormpep=BM34482 gene=WBGene00225463 status=Partially_confirmed product="N(4)-(Beta-N-acetylglucosaminyl)-L-asparaginase, putative"	-20.32	-11.42	669	89768.4	5	3	1	10.83	351
254	9724	Bm6184	>Bm6184 wormpep=BM25107 gene=WBGene00226445 locus=Bma-lpr-5 status=Confirmed	-20.26	-12.11	639	41247.1	3	2	0	6.74	534
255	4005	Bm1792	>Bm1792 wormpep=BM44927 gene=WBGene00222053 locus=Bma-tag-320 status=Confirmed	-20.25	-9.88	548.4	172283	5	3	0	7.78	424
256	5621	Bm2854	>Bm2854 wormpep=BM03862 gene=WBGene00223115 status=Confirmed product="Nematode cuticle collagen N-terminal domain containing protein"	-20.16	-11.76	616.6	66911.7	9	7	3	31.33	300
257	2731	Bm14667a	>Bm14667a wormpep=BM27712 gene=WBGene00234928 locus=Bma-igcm-3 status=Confirmed	-20.13	-12.08	630.3	69753.6	5	3	2	10.61	622
257	2733	Bm14667c	>Bm14667c wormpep=BM32142 gene=WBGene00234928 locus=Bma-igcm-3 status=Confirmed
258	9797	Bm6239	>Bm6239 wormpep=BM44589 gene=WBGene00226500 status=Confirmed	-20.1	-9.93	524.2	445184	14	5	2	20.18	228
259	10263	Bm6624a	>Bm6624a wormpep=BM23494 gene=WBGene00226885 locus=Bma-rnp-6 status=Confirmed product="Rnp, putative"	-20.01	-14.08	735.1	110407	6	5	2	5.61	767
259	10264	Bm6624b	>Bm6624b wormpep=BM22352 gene=WBGene00226885 locus=Bma-rnp-6 status=Confirmed product="Rnp, putative"
259	10265	Bm6624c	>Bm6624c wormpep=BM36188 gene=WBGene00226885 locus=Bma-rnp-6 status=Confirmed product="Rnp, putative"
260	2255	Bm13832	>Bm13832 wormpep=BM40780 gene=WBGene00234093 locus=Bma-dld-1 status=Confirmed product="dihydrolipoyl dehydrogenase, mitochondrial precursor, putative"	-19.92	-11.14	597.7	240144	6	5	1	11.69	496
261	7758	Bm4561	>Bm4561 wormpep=BM29611 gene=WBGene00224822 locus=Bma-amph-1 status=Confirmed product="Variant SH3 domain containing protein"	-19.89	-12.59	652.7	81310.1	4	3	0	12.15	461
262	8607	Bm5269a	>Bm5269a wormpep=BM22782 gene=WBGene00225530 locus=Bma-gana-1 status=Confirmed	-19.81	-11.88	665.3	161316	8	4	2	6.7	448
262	8608	Bm5269b	>Bm5269b wormpep=BM37452 gene=WBGene00225530 locus=Bma-gana-1 status=Confirmed
262	8609	Bm5269c	>Bm5269c wormpep=BM32481 gene=WBGene00225530 locus=Bma-gana-1 status=Partially_confirmed
263	10854	Bm7095	>Bm7095 wormpep=BM39163 gene=WBGene00227356 locus=Bma-sqd-1 status=Confirmed	-19.78	-8.54	482.3	102122	4	3	0	14	300
264	7253	Bm4155	>Bm4155 wormpep=BM41672 gene=WBGene00224416 status=Partially_confirmed product="Cold-shock DNA-binding domain containing protein"	-19.73	-13.08	654.1	80704.7	8	5	2	23.17	328
265	4543	Bm2014	>Bm2014 wormpep=BM42659 gene=WBGene00222275 status=Partially_confirmed product="oxidoreductase, short chain dehydrogenase\/reductase family protein"	-19.69	-9.56	585.1	339174	9	4	0	6.38	1238
266	2091	Bm13698a	>Bm13698a wormpep=BM27774 gene=WBGene00233959 locus=Bma-hel-1 status=Confirmed product="Probable ATP-dependent RNA helicase p47 homolog, putative"	-19.51	-13.08	663.2	45910.6	4	4	0	10.33	426
267	2101	Bm13704a	>Bm13704a wormpep=BM42576 gene=WBGene00233965 locus=Bma-cct-4 status=Confirmed product="T-complex protein 1, delta subunit, putative"	-19.48	-11.11	594.7	162910	7	6	0	11.38	536
268	2145	Bm13740b	>Bm13740b wormpep=BM21176 gene=WBGene00234001 status=Confirmed	-19.42	-9.33	581	30023.5	5	4	0	50	108
269	1494	Bm12558	>Bm12558 wormpep=BM41182 gene=WBGene00232819 status=Confirmed	-19.4	-7.81	456.3	104681	16	5	2	17.15	239
270	635	Bm10686b	>Bm10686b wormpep=BM33291 gene=WBGene00230947 status=Partially_confirmed	-19.27	-10.79	596.7	59235.3	3	3	1	11.43	315
271	12135	Bm8524a	>Bm8524a wormpep=BM04837 gene=WBGene00228785 status=Partially_confirmed product="actin 2, putative"	-19.23	-11.08	597.1	227677	9	3	2	10.11	376
271	12136	Bm8524b	>Bm8524b wormpep=BM31866 gene=WBGene00228785 status=Partially_confirmed product="actin 2, putative"
271	12723	Bm9238	>Bm9238 wormpep=BM03826 gene=WBGene00229499 status=Partially_confirmed product="actin 2, putative"
272	7638	Bm4461	>Bm4461 wormpep=BM23699 gene=WBGene00224722 status=Confirmed product="Glycogenin-1, putative"	-19.2	-15.99	815.8	2.52573e+06	150	6	4	21.89	297
273	4118	Bm18051	>Bm18051 wormpep=BM00227 gene=WBGene00269191 status=Predicted	-19.2	-14.05	725.2	100895	3	3	1	6.92	390
273	4512	Bm1988a	>Bm1988a wormpep=BM00227 gene=WBGene00222249 status=Predicted product="serpin, putative"
273	4513	Bm1988b	>Bm1988b wormpep=BM27638 gene=WBGene00222249 status=Predicted product="serpin, putative"
274	8835	Bm5454	>Bm5454 wormpep=BM02444 gene=WBGene00225715 locus=Bma-cyn-11 status=Partially_confirmed product="peptidyl-prolyl cis-trans isomerase 11, putative"	-18.89	-9.49	538	133985	7	3	0	19.13	183
275	9197	Bm5745	>Bm5745 wormpep=BM07365 gene=WBGene00226006 locus=Bma-mlc-5 status=Confirmed product="myosin, putative"	-18.85	-9.95	565.5	92808.1	3	2	0	18.54	151
276	10678	Bm6946	>Bm6946 wormpep=BM39034 gene=WBGene00227207 locus=Bma-sut-2 status=Confirmed product="conserved hypothetical protein,hypothetical protein"	-18.75	-10.93	601.2	152772	14	5	2	5.8	793
277	8000	Bm4766	>Bm4766 wormpep=BM44238 gene=WBGene00225027 status=Confirmed product="splicing factor 3B subunit 3, putative"	-18.6	-9.77	544.7	160409	7	6	2	6.63	1192
278	8638	Bm5292	>Bm5292 wormpep=BM28902 gene=WBGene00225553 locus=Bma-prx-14 status=Partially_confirmed product="peroxisomal membrane anchor protein, putative"	-18.57	-9.9	560.8	73535.4	6	2	0	13.18	296
279	12256	Bm8696	>Bm8696 wormpep=BM40501 gene=WBGene00228957 locus=Bma-ifta-1 status=Partially_confirmed	-18.54	-13.93	722.1	2.33621e+06	56	9	2	6.5	1538
280	4901	Bm2301	>Bm2301 wormpep=BM32870 gene=WBGene00222562 status=Confirmed	-18.43	-9.67	473.2	100194	3	2	1	6.51	261
281	3789	Bm17718	>Bm17718 wormpep=BM43024 gene=WBGene00268860 status=Partially_confirmed	-18.42	-12.44	718.3	66496	4	3	2	19.23	416
282	9141	Bm5701	>Bm5701 wormpep=BM40482 gene=WBGene00225962 status=Partially_confirmed	-18.25	-9.76	521.5	220707	10	4	1	8.31	674
283	460	Bm10493	>Bm10493 wormpep=BM06850 gene=WBGene00230754 status=Confirmed product="collagen, putative"	-18.18	-13.84	734	30936.5	4	4	2	44.33	97
284	2089	Bm13697a	>Bm13697a wormpep=BM25291 gene=WBGene00233958 status=Confirmed product="ATP-dependent helicase DDX48, putative"	-18.17	-6.99	533.3	63344.3	9	6	0	17.08	404
285	3161	Bm1712a	>Bm1712a wormpep=BM06271 gene=WBGene00221973 locus=Bma-pmk-1 status=Partially_confirmed product="P38 map kinase family protein 2, isoform b, putative"	-18.08	-10.07	565.1	74754.2	2	2	0	7.86	369
286	12227	Bm8660	>Bm8660 wormpep=BM42945 gene=WBGene00228921 locus=Bma-asp-4 status=Confirmed product="ShTK domain containing protein"	-17.94	-12.02	647.2	27678.3	3	3	1	7.59	461
287	12014	Bm8361a	>Bm8361a wormpep=BM23758 gene=WBGene00228622 status=Confirmed	-17.94	-9.08	544.9	95399.1	5	4	2	14.56	522
288	8173	Bm4907	>Bm4907 wormpep=BM38552 gene=WBGene00225168 status=Confirmed	-17.83	-8.54	488.5	37021.5	3	3	1	12.11	223
289	7748	Bm4550a	>Bm4550a wormpep=BM26980 gene=WBGene00224811 locus=Bma-hrp-2 status=Confirmed	-17.79	-8.41	566.9	47407.4	4	4	1	8.18	709
289	7749	Bm4550b	>Bm4550b wormpep=BM32005 gene=WBGene00224811 locus=Bma-hrp-2 status=Confirmed
290	12640	Bm9133	>Bm9133 wormpep=BM32968 gene=WBGene00229394 status=Confirmed product="calcyclin binding protein-like"	-17.74	-12.14	623.7	210832	7	3	1	16.38	232
291	5346	Bm2632a	>Bm2632a wormpep=BM31806 gene=WBGene00222893 status=Confirmed	-17.71	-4.82	382	82634.7	11	5	0	28.82	170
292	11839	Bm8094	>Bm8094 wormpep=BM41971 gene=WBGene00228355 status=Confirmed	-17.52	-9.39	554.8	77888.4	5	4	3	7.67	743
293	5774	Bm2972	>Bm2972 wormpep=BM20268 gene=WBGene00223233 locus=Bma-icd-1 status=Confirmed	-17.38	-11.14	582.1	39319	2	2	0	23.33	180
294	4150	Bm18085	>Bm18085 wormpep=BM45087 gene=WBGene00269225 status=Predicted	-17.36	-9.44	533.4	63729.1	4	2	0	5.17	619
295	1190	Bm11500	>Bm11500 wormpep=BM45194 gene=WBGene00231761 locus=Bma-mup-4 status=Partially_confirmed product="Calcium binding EGF domain containing protein"	-17.32	-7.2	483.6	474073	24	18	6	8.23	3680
296	9284	Bm5820	>Bm5820 wormpep=BM40595 gene=WBGene00226081 status=Partially_confirmed product="conserved hypothetical protein"	-17.3	-8.84	557.9	184628	5	4	1	4.31	1555
297	11474	Bm7611	>Bm7611 wormpep=BM32508 gene=WBGene00227872 locus=Bma-pat-3 status=Confirmed product="Integrin beta pat-3 precursor, putative"	-17.26	-8.72	547.2	140212	6	4	1	5.49	820
298	2094	Bm1370	>Bm1370 wormpep=BM25825 gene=WBGene00221631 status=Partially_confirmed	-17.26	-13.14	652	44672.6	3	2	0	22.31	121
299	843	Bm10905	>Bm10905 wormpep=BM28340 gene=WBGene00231166 status=Confirmed	-17.13	-9.84	612.1	107575	23	6	3	21.82	165
300	2382	Bm13937a	>Bm13937a wormpep=BM34213 gene=WBGene00234198 locus=Bma-ran-4 status=Confirmed product="nuclear transport factor 2 (NTF-2), putative"	-17.13	-11.02	587.4	58208.5	3	2	0	24.24	132
301	6098	Bm3244	>Bm3244 wormpep=BM43845 gene=WBGene00223505 status=Confirmed	-17.02	-8.63	517.4	73022.8	3	3	1	9.91	464
302	7606	Bm4435	>Bm4435 wormpep=BM40567 gene=WBGene00224696 status=Partially_confirmed	-16.98	-9.48	543.8	98666.1	9	4	0	20.72	333
303	5955	Bm3133a	>Bm3133a wormpep=BM43379 gene=WBGene00223394 locus=Bma-dnpp-1 status=Confirmed product="Aspartyl aminopeptidase, putative"	-16.94	-8.5	528.3	115713	5	4	2	8.51	470
303	5956	Bm3133b	>Bm3133b wormpep=BM40045 gene=WBGene00223394 locus=Bma-dnpp-1 status=Confirmed product="Aspartyl aminopeptidase, putative"
304	13105	Bm9680	>Bm9680 wormpep=BM34125 gene=WBGene00229941 status=Partially_confirmed product="Thioredoxin family protein"	-16.93	-9.72	530.6	163752	7	4	2	10.91	449
305	7821	Bm4616	>Bm4616 wormpep=BM41592 gene=WBGene00224877 status=Partially_confirmed product="T-cell receptor beta chain ANA 11, putative"	-16.92	-8.5	527.1	58495.7	4	3	0	31.01	158
306	8464	Bm5144	>Bm5144 wormpep=BM00360 gene=WBGene00225405 status=Confirmed product="linker histone H1 and H5 family protein"	-16.51	-13.08	667.5	26536.8	7	6	0	31.4	207
307	12590	Bm9083	>Bm9083 wormpep=BM16757 gene=WBGene00229344 status=Partially_confirmed product="lactoylglutathione lyase, putative"	-16.46	-6.55	537.2	110790	4	4	2	18.53	259
308	8177	Bm4911	>Bm4911 wormpep=BM40579 gene=WBGene00225172 status=Confirmed	-16.46	-7.71	489.9	99295.4	6	3	0	36.84	133
309	2360	Bm13920	>Bm13920 wormpep=BM34117 gene=WBGene00234181 locus=Bma-kars-1 status=Confirmed product="lysyl-tRNA synthetase, putative"	-16.06	-8.89	566.5	115878	4	4	1	8.98	579
310	1009	Bm11073	>Bm11073 wormpep=BM42965 gene=WBGene00231334 status=Partially_confirmed	-16.03	-8.07	617.6	30456.7	9	5	3	15.88	359
311	7286	Bm4180	>Bm4180 wormpep=BM20507 gene=WBGene00224441 locus=Bma-hmg-1.2 status=Confirmed	-15.92	-7.71	531.2	62952.3	9	6	1	30.41	217
312	8210	Bm4940	>Bm4940 wormpep=BM03837 gene=WBGene00225201 locus=Bma-rab-14 status=Confirmed product="Ras-related protein Rab-14, putative"	-15.92	-8.57	518.1	343260	3	2	0	14.08	213
313	8174	Bm4908	>Bm4908 wormpep=BM42325 gene=WBGene00225169 locus=Bma-gut-2 status=Partially_confirmed product="tRNA intron endonuclease family protein"	-15.73	-11.11	588.6	115764	4	2	0	5.95	336
314	2072	Bm13685	>Bm13685 wormpep=BM30565 gene=WBGene00233946 locus=Bma-lin-53 status=Confirmed product="retinoblastoma-binding protein., putative"	-15.67	-11.68	615.8	113553	5	4	1	7.66	418
315	8842	Bm5459	>Bm5459 wormpep=BM01723 gene=WBGene00225720 status=Confirmed product="ADP,ATP carrier protein, heart\/skeletal muscle isoform T1, putative"	-15.54	-8.47	566.7	50317.6	6	3	1	13.02	315
316	13320	Bm99	>Bm99 wormpep=BM41617 gene=WBGene00220360 status=Partially_confirmed	-15.48	-9.82	517.4	161374	4	4	1	11.57	389
317	9684	Bm6156	>Bm6156 wormpep=BM36029 gene=WBGene00226417 status=Confirmed product="proliferating cell nuclear antigen (PCNA), putative"	-15.44	-6.94	490.4	63984.5	3	3	1	13.64	264
318	7662	Bm4482	>Bm4482 wormpep=BM36903 gene=WBGene00224743 locus=Bma-vig-1 status=Confirmed product="Hyaluronan \/ mRNA binding family protein"	-15.4	-8.64	495.5	452226	9	4	0	13.21	439
319	8258	Bm4982	>Bm4982 wormpep=BM32982 gene=WBGene00225243 locus=Bma-istr-1 status=Confirmed	-15.3	-7.66	493.7	68115.7	3	3	1	13.44	372
320	2351	Bm13912	>Bm13912 wormpep=BM00740 gene=WBGene00234173 locus=Bma-snr-7 status=Confirmed product="small nuclear ribonucleoprotein G, putative"	-15.26	-6.35	527.9	33326.1	5	4	1	31.65	79
321	8855	Bm5467	>Bm5467 wormpep=BM38429 gene=WBGene00225728 status=Confirmed	-15.25	-10.07	565.3	112556	6	6	3	21.2	401
322	2305	Bm13870	>Bm13870 wormpep=BM34052 gene=WBGene00234131 status=Partially_confirmed product="conserved hypothetical protein"	-15.2	-9.98	557.4	96794.4	4	2	0	7.8	359
323	8660	Bm5312	>Bm5312 wormpep=BM20628 gene=WBGene00225573 locus=Bma-mag-1 status=Confirmed	-15.18	-8	523.4	102679	14	7	2	40	150
324	10879	Bm7118a	>Bm7118a wormpep=BM37793 gene=WBGene00227379 locus=Bma-ccg-1 status=Confirmed	-15.06	-10.13	561.5	57161.3	9	6	0	27.35	234
324	10880	Bm7118b	>Bm7118b wormpep=BM19227 gene=WBGene00227379 locus=Bma-ccg-1 status=Confirmed
325	8319	Bm5019a	>Bm5019a wormpep=BM37147 gene=WBGene00225280 status=Confirmed product="Probable DNA topoisomerase II, putative"	-14.99	-9.55	600	348497	8	7	0	5.61	1570
326	12531	Bm9021	>Bm9021 wormpep=BM03547 gene=WBGene00229282 status=Confirmed product="Nematode cuticle collagen N-terminal domain containing protein"	-14.93	-8.33	544.5	60064.3	5	4	0	14.78	291
327	12658	Bm9163a	>Bm9163a wormpep=BM39577 gene=WBGene00229424 status=Confirmed	-14.91	-14.92	798.3	31986.7	2	2	0	13.77	276
328	5189	Bm2510	>Bm2510 wormpep=BM06250 gene=WBGene00222771 status=Confirmed product="thioredoxin, putative"	-14.65	-7.94	457.8	195750	7	2	0	13.1	145
328	5190	Bm2511	>Bm2511 wormpep=BM38281 gene=WBGene00222772 status=Confirmed product="thioredoxin, identical"
329	3753	Bm17695	>Bm17695 wormpep=BM41779 gene=WBGene00268837 status=Partially_confirmed	-14.61	-6.03	447.2	115123	18	5	0	28.16	103
330	4910	Bm2308	>Bm2308 wormpep=BM44098 gene=WBGene00222569 locus=Bma-sax-7 status=Confirmed product="Immunoglobulin I-set domain containing protein"	-14.6	-6.41	571.1	26432.7	5	3	2	5.41	1165
331	5791	Bm2994a	>Bm2994a wormpep=BM05169 gene=WBGene00223255 locus=Bma-pas-6 status=Confirmed product="Proteasome subunit alpha type 1, putative"	-14.53	-9.93	521.6	144000	6	3	1	17.37	259
332	5047	Bm2398	>Bm2398 wormpep=BM04699 gene=WBGene00222659 locus=Bma-ran-3 status=Confirmed product="regulator of chromosome condensation, putative"	-14.52	-8.52	543.3	24483.4	2	2	0	4.69	554
333	9627	Bm6104	>Bm6104 wormpep=BM45384 gene=WBGene00226365 status=Partially_confirmed	-14.41	-8.02	522.6	56370.1	5	4	1	13.48	549
334	7717	Bm4525	>Bm4525 wormpep=BM41710 gene=WBGene00224786 status=Confirmed product="pyridoxal kinase, putative"	-14.41	-9.52	593.9	22792.3	3	3	0	10.03	319
335	9579	Bm6061	>Bm6061 wormpep=BM06038 gene=WBGene00226322 status=Confirmed product="Hypothetical UPF0205 protein C40H1.5 in chromosome III precursor, putative"	-14.38	-7.8	459.4	52674.4	2	2	2	24.83	145
336	6263	Bm3374	>Bm3374 wormpep=BM44110 gene=WBGene00223635 status=Partially_confirmed	-14.34	-7.81	468	46210.7	3	2	1	11.95	293
337	3799	Bm17727	>Bm17727 wormpep=BM45168 gene=WBGene00268869 status=Partially_confirmed	-14.32	-9.36	592	104147	7	6	4	26.14	394
338	7900	Bm4688	>Bm4688 wormpep=BM04463 gene=WBGene00224949 status=Partially_confirmed	-14.3	-14.11	700.2	14688.6	3	2	1	4.98	603
339	12701	Bm9218	>Bm9218 wormpep=BM06429 gene=WBGene00229479 status=Confirmed product="Single-strand binding protein family protein"	-14.28	-14.03	745.1	194808	10	5	1	41.41	198
340	4991	Bm2363a	>Bm2363a wormpep=BM42558 gene=WBGene00222624 locus=Bma-ajm-1 status=Partially_confirmed	-14.26	-8.57	515.4	68392.1	10	6	1	3.8	2105
342	1103	Bm11243	>Bm11243 wormpep=BM30245 gene=WBGene00231504 locus=Bma-clic-1 status=Partially_confirmed product="Clathrin light chain family protein"	-14.14	-14.11	734.1	166418	4	2	1	4.95	404
343	2105	Bm13706	>Bm13706 wormpep=BM35274 gene=WBGene00233967 locus=Bma-cct-7 status=Confirmed product="T-complex protein 1, eta subunit, putative"	-14.1	-14.14	705.9	246319	3	3	1	9.42	531
344	6319	Bm3421a	>Bm3421a wormpep=BM26431 gene=WBGene00223682 locus=Bma-eef-1G status=Confirmed	-14.1	-10.5	624.2	39251.8	9	2	1	7.33	423
344	6320	Bm3421b	>Bm3421b wormpep=BM33615 gene=WBGene00223682 locus=Bma-eef-1G status=Confirmed
344	6321	Bm3421c	>Bm3421c wormpep=BM28177 gene=WBGene00223682 locus=Bma-eef-1G status=Confirmed
345	11883	Bm8157	>Bm8157 wormpep=BM32807 gene=WBGene00228418 status=Partially_confirmed product="ShTK domain containing protein"	-14.09	-8.17	435.5	97612.9	8	7	2	21.47	503
346	3311	Bm17282	>Bm17282 wormpep=BM40258 gene=WBGene00268425 status=Partially_confirmed	-14.08	-14.08	737.4	52041.1	4	3	2	11.16	430
347	5259	Bm2565	>Bm2565 wormpep=BM03413 gene=WBGene00222826 status=Confirmed product="PAN domain containing protein"	-14.07	-8.21	461.5	255669	5	3	1	7.34	286
350	5011	Bm2376	>Bm2376 wormpep=BM30808 gene=WBGene00222637 status=Confirmed	-14	-13.91	705.9	299957	13	6	2	5.28	1477
352	11792	Bm8024	>Bm8024 wormpep=BM35228 gene=WBGene00228285 status=Confirmed product="Nematode cuticle collagen N-terminal domain containing protein"	-13.97	-5.76	404.5	39757.1	7	4	0	8.95	313
354	10845	Bm7088	>Bm7088 wormpep=BM41148 gene=WBGene00227349 status=Confirmed product="6-phosphofructokinase, putative"	-13.79	-8.29	408.4	54116.9	3	2	2	4.91	815
355	12824	Bm9360	>Bm9360 wormpep=BM11676 gene=WBGene00229621 status=Partially_confirmed product="collagen, putative"	-13.74	-6.36	539.6	82486.9	11	6	3	60	75
356	11490	Bm7628	>Bm7628 wormpep=BM41918 gene=WBGene00227889 status=Partially_confirmed product="FF domain containing protein"	-13.73	-11.05	591.9	63860.3	9	6	0	15.11	1158
357	6283	Bm3390	>Bm3390 wormpep=BM39213 gene=WBGene00223651 status=Confirmed product="Ubiquitin family protein"	-13.63	-10.65	682	15071.7	3	2	0	9.39	522
358	2140	Bm13736	>Bm13736 wormpep=BM03351 gene=WBGene00233997 locus=Bma-tkt-1 status=Partially_confirmed product="transketolase, putative"	-13.62	-8.83	496	242226	8	4	0	6.91	622
359	8556	Bm5232	>Bm5232 wormpep=BM05950 gene=WBGene00225493 locus=Bma-vdac-1 status=Confirmed product="Probable voltage-dependent anion-selective channel, putative"	-13.59	-10.73	594.9	66631.5	6	2	1	11.27	284
360	12812	Bm9346	>Bm9346 wormpep=BM30467 gene=WBGene00229607 status=Confirmed product="Transthyretin-like family protein"	-13.58	-7.92	481.6	50263.8	5	2	0	23.13	134
361	6400	Bm3485	>Bm3485 wormpep=BM24519 gene=WBGene00223746 status=Partially_confirmed	-13.57	-8.3	495.1	124064	6	6	2	3.83	1541
363	5000	Bm2365	>Bm2365 wormpep=BM37726 gene=WBGene00222626 locus=Bma-cpr-6 status=Partially_confirmed	-13.52	-13.05	670.4	26196.1	2	2	0	7.81	384
364	6565	Bm3607a	>Bm3607a wormpep=BM38181 gene=WBGene00223868 status=Confirmed product="KH domain containing protein"	-13.49	-8.14	499.7	10374.1	2	2	1	8.8	341
364	6566	Bm3607b	>Bm3607b wormpep=BM31233 gene=WBGene00223868 status=Partially_confirmed product="KH domain containing protein"
365	2178	Bm13772	>Bm13772 wormpep=BM45456 gene=WBGene00234033 status=Confirmed uniprot=P48822	-13.47	-7.85	485.9	35015.3	4	2	0	10.09	228
366	5882	Bm3067	>Bm3067 wormpep=BM07683 gene=WBGene00223328 locus=Bma-nap-1 status=Confirmed product="nucleosome assembly protein 1, putative"	-13.44	-11.71	624.3	270578	19	4	0	12.84	327
367	8398	Bm5089	>Bm5089 wormpep=BM40966 gene=WBGene00225350 locus=Bma-calu-1 status=Confirmed product="EF hand family protein"	-13.44	-6.93	463.9	98059.3	11	7	4	27.36	307
368	1007	Bm11071	>Bm11071 wormpep=BM04616 gene=WBGene00231332 status=Confirmed product="Nematode cuticle collagen N-terminal domain containing protein"	-13.42	-7.85	464.6	734121	13	5	0	20.07	289
369	6002	Bm3174a	>Bm3174a wormpep=BM40436 gene=WBGene00223435 status=Confirmed product="MF1 antigen,endochitinase, putative"	-13.41	-6.7	411.8	47147.4	4	4	1	7.5	520
369	6003	Bm3174b	>Bm3174b wormpep=BM42144 gene=WBGene00223435 status=Confirmed uniprot=P29030 product="MF1 antigen,endochitinase, putative"
369	6004	Bm3174c	>Bm3174c wormpep=BM42144 gene=WBGene00223435 status=Confirmed
369	11968	Bm8301a	>Bm8301a wormpep=BM24214 gene=WBGene00228562 status=Partially_confirmed
370	3082	Bm1700a	>Bm1700a wormpep=BM29947 gene=WBGene00221961 locus=Bma-rpl-4 status=Partially_confirmed product="60S ribosomal protein L4, putative"	-13.26	-6.8	394.4	167383	7	5	2	17.26	394
370	3083	Bm1700b	>Bm1700b wormpep=BM22498 gene=WBGene00221961 locus=Bma-rpl-4 status=Confirmed product="60S ribosomal protein L4, putative"
371	9704	Bm6170	>Bm6170 wormpep=BM44310 gene=WBGene00226431 status=Confirmed product="metallopeptidase family M24 containing protein"	-13.19	-9.44	482.7	47471.7	7	4	2	6.49	616
372	2553	Bm14062b	>Bm14062b wormpep=BM01083 gene=WBGene00234323 locus=Bma-snr-3 status=Partially_confirmed
373	4374	Bm1881	>Bm1881 wormpep=BM30182 gene=WBGene00222142 status=Confirmed product="conserved hypothetical protein"	-13.19	-5.83	367.6	160883	11	5	3	22.13	235
374	7316	Bm4204	>Bm4204 wormpep=BM34072 gene=WBGene00224465 locus=Bma-uggt-1 status=Confirmed	-13.18	-6.66	438.5	241464	12	6	3	4.24	1532
375	8487	Bm5172	>Bm5172 wormpep=BM20420 gene=WBGene00225433 status=Confirmed	-13.14	-7.15	448	83924	4	3	1	8.99	601
376	2095	Bm13700a	>Bm13700a wormpep=BM34262 gene=WBGene00233961 locus=Bma-ddx-17 status=Confirmed product="RNA-dependent helicase, putative"	-13.12	-8.34	550.6	231209	12	8	1	15.18	573
378	2481	Bm14007a	>Bm14007a wormpep=BM18413 gene=WBGene00234268 locus=Bma-rpl-30 status=Partially_confirmed	-13.07	-13.08	650.5	48154.6	2	2	0	21.34	164
379	5534	Bm2786b	>Bm2786b wormpep=BM34647 gene=WBGene00223047 status=Partially_confirmed product="Cuticle collagen 14, putative"
380	1561	Bm12784	>Bm12784 wormpep=BM45645 gene=WBGene00233045 status=Confirmed product="NAD-dependent malic enzyme, mitochondrial precursor, putative"	-13.06	-13.08	657.1	77556.1	3	2	1	8.61	592
381	2224	Bm13806	>Bm13806 wormpep=BM33065 gene=WBGene00234067 locus=Bma-apa-2 status=Confirmed product="Alpha-adaptin homolog, putative"	-13.01	-13.08	662	106151	2	2	0	3.22	933
382	10919	Bm7154b	>Bm7154b wormpep=BM00449 gene=WBGene00227415 status=Partially_confirmed product="calpain family protein 1, isoform d, putative"	-12.97	-13.02	661.6	87188.7	2	2	0	4.55	682
383	7656	Bm4477a	>Bm4477a wormpep=BM42368 gene=WBGene00224738 locus=Bma-ced-6 status=Confirmed product="CED-6 protein, putative"	-12.92	-12.96	689.4	39398.9	2	2	1	6.22	434
383	7657	Bm4477b	>Bm4477b wormpep=BM42785 gene=WBGene00224738 locus=Bma-ced-6 status=Partially_confirmed product="CED-6 protein, putative"
384	8981	Bm5578	>Bm5578 wormpep=BM24784 gene=WBGene00225839 locus=Bma-cct-1 status=Confirmed	-12.88	-12.9	654.7	167396	7	6	5	13.77	552
385	6073	Bm3223b	>Bm3223b wormpep=BM43988 gene=WBGene00223484 status=Partially_confirmed product="deoxyribose-phosphate aldolase, putative"
386	7021	Bm3959	>Bm3959 wormpep=BM19609 gene=WBGene00224220 locus=Bma-csq-1 status=Confirmed	-12.71	-7.45	505.1	67888.8	8	3	1	9.55	419
387	1649	Bm12868	>Bm12868 wormpep=BM21057 gene=WBGene00233129 status=Confirmed	-12.69	-6.3	503.4	31007.6	3	3	0	11.17	188
388	6809	Bm3796	>Bm3796 wormpep=BM41948 gene=WBGene00224057 status=Confirmed product="MSP domain protein, putative VAP"	-12.6	-11.15	618.5	35401	5	5	3	13.79	232
389	839	Bm10899	>Bm10899 wormpep=BM44094 gene=WBGene00231160 status=Confirmed	-12.52	-12.08	635.8	137340	12	3	1	8.33	240
390	9767	Bm6218	>Bm6218 wormpep=BM39111 gene=WBGene00226479 locus=Bma-rme-1 status=Confirmed product="EH-domain containing protein 3, putative"	-12.47	-7.75	523	79585.6	2	2	0	4.71	552
391	9779	Bm6226a	>Bm6226a wormpep=BM02996 gene=WBGene00226487 locus=Bma-prp-21 status=Partially_confirmed product="Surp module family protein"	-12.32	-6.22	513.5	56436.7	3	2	0	4.75	821
392	4587	Bm2052a	>Bm2052a wormpep=BM37601 gene=WBGene00222313 locus=Bma-hgrs-1 status=Confirmed product="VHS domain containing protein"	-12.32	-12.02	605.5	42079.3	3	3	2	6.63	830
392	4588	Bm2052b	>Bm2052b wormpep=BM37881 gene=WBGene00222313 locus=Bma-hgrs-1 status=Confirmed product="VHS domain containing protein"
393	11960	Bm829	>Bm829 wormpep=BM43513 gene=WBGene00221090 status=Confirmed	-12.31	-6.24	457.1	48827.5	4	3	1	12.41	137
395	2441	Bm13977	>Bm13977 wormpep=BM42568 gene=WBGene00234238 locus=Bma-ostb-1 status=Partially_confirmed product="Dolichyl-diphosphooligosaccharide--protein glycosyltransferase 48 kDasubunit precursor, putative"	-12.29	-12.14	601.3	91750.8	3	2	0	8.51	435
396	7439	Bm4305	>Bm4305 wormpep=BM19280 gene=WBGene00224566 status=Confirmed	-12.27	-12.08	628.5	216273	4	4	1	21.28	296
399	822	Bm10880	>Bm10880 wormpep=BM45098 gene=WBGene00231141 status=Partially_confirmed product="LBP\/BPI, putative"	-12.14	-12.14	622.8	130978	4	3	1	13.88	389
401	3086	Bm1703	>Bm1703 wormpep=BM32145 gene=WBGene00221964 locus=Bma-rpn-10 status=Confirmed product="Ubiquitin interaction motif family protein"	-12.11	-12.08	635.6	99326.4	4	2	1	4.25	400
402	2285	Bm13856	>Bm13856 wormpep=BM06400 gene=WBGene00234117 locus=Bma-rpn-5 status=Confirmed product="PCI domain containing protein"	-12.1	-12.14	638.6	43012.8	2	2	0	5.19	482
406	8290	Bm5003b	>Bm5003b wormpep=BM22472 gene=WBGene00225264 locus=Bma-sca-1 status=Confirmed product="Calcium-transporting ATPase sarcoplasmic\/endoplasmic reticulum type, putative"	-12.05	-12.08	631.2	55836.2	3	2	1	2.54	1065
408	4984	Bm2358a	>Bm2358a wormpep=BM42000 gene=WBGene00222619 locus=Bma-dao-5 status=Partially_confirmed product="SRP40, C-terminal domain containing protein"	-12.04	-11.14	583	653114	12	11	6	12.56	1521
408	4985	Bm2358b	>Bm2358b wormpep=BM45265 gene=WBGene00222619 locus=Bma-dao-5 status=Partially_confirmed product="SRP40, C-terminal domain containing protein"
409	2937	Bm1575	>Bm1575 wormpep=BM43067 gene=WBGene00221836 status=Partially_confirmed	-12.04	-9.66	587.2	68405.9	4	3	1	8.81	477
410	11413	Bm7558a	>Bm7558a wormpep=BM24230 gene=WBGene00227819 locus=Bma-gdh-1 status=Confirmed product="glutamate dehydrogenase, mitochondrial precursor, putative"	-12.02	-6.67	499	79960.6	9	8	3	17.13	543
411	9881	Bm6307a	>Bm6307a wormpep=BM38675 gene=WBGene00226568 status=Confirmed product="conserved hypothetical protein,hypothetical protein"	-12.02	-12	644.2	22046.1	3	3	1	26.58	301
411	9882	Bm6307b	>Bm6307b wormpep=BM25581 gene=WBGene00226568 status=Partially_confirmed product="conserved hypothetical protein,hypothetical protein"
411	9883	Bm6307c	>Bm6307c wormpep=BM38388 gene=WBGene00226568 status=Confirmed product="conserved hypothetical protein,hypothetical protein"
413	5817	Bm3012	>Bm3012 wormpep=BM39591 gene=WBGene00223273 locus=Bma-dex-1 status=Confirmed product="Nidogen-like family protein"	-11.96	-12.05	645.6	115672	3	3	0	4.19	1121
414	7871	Bm4659a	>Bm4659a wormpep=BM28977 gene=WBGene00224920 locus=Bma-math-33 status=Confirmed	-11.94	-12.03	680.4	75146.7	4	4	1	5.46	1172
415	4524	Bm19a	>Bm19a wormpep=BM05456 gene=WBGene00220280 status=Confirmed product="TPR Domain containing protein"	-11.9	-6.25	415.5	82886.7	5	2	1	4.66	279
416	8630	Bm5285	>Bm5285 wormpep=BM33973 gene=WBGene00225546 locus=Bma-rnp-4 status=Confirmed	-11.9	-9.62	599.5	732956	112	5	4	24.53	159
417	11818	Bm8066	>Bm8066 wormpep=BM39578 gene=WBGene00228327 status=Confirmed	-11.89	-8.36	509.4	36236.9	2	2	0	19.23	130
419	6571	Bm3610	>Bm3610 wormpep=BM42346 gene=WBGene00223871 status=Confirmed product="Core-2\/I-Branching enzyme family protein"	-11.85	-8.45	500.1	168872	5	4	0	8.7	483
420	9383	Bm5908	>Bm5908 wormpep=BM42906 gene=WBGene00226169 locus=Bma-lam-3 status=Partially_confirmed product="laminin alpha chain, putative"	-11.82	-8.02	467.5	301818	13	12	7	5.82	3349
421	11849	Bm8106	>Bm8106 wormpep=BM41882 gene=WBGene00228367 locus=Bma-mig-6 status=Partially_confirmed product="protein C37C3.6a , putative"	-11.81	-8.49	472.4	24298.9	2	2	0	1.39	2166
422	12553	Bm9044	>Bm9044 wormpep=BM42840 gene=WBGene00229305 status=Partially_confirmed	-11.77	-9.29	599.5	211769	13	6	0	4.74	2888
423	5068	Bm2418a	>Bm2418a wormpep=BM37858 gene=WBGene00222679 status=Partially_confirmed product="Histidine acid phosphatase family protein"	-11.76	-11.65	616.9	107015	10	3	2	17.27	440
423	5069	Bm2418b	>Bm2418b wormpep=BM37909 gene=WBGene00222679 status=Partially_confirmed product="Histidine acid phosphatase family protein"
424	7049	Bm3985a	>Bm3985a wormpep=BM33168 gene=WBGene00224246 status=Confirmed	-11.74	-7.02	497	143641	5	2	0	5.33	450
424	7050	Bm3985b	>Bm3985b wormpep=BM37531 gene=WBGene00224246 status=Partially_confirmed
425	3475	Bm17430	>Bm17430 wormpep=BM41119 gene=WBGene00268573 status=Confirmed	-11.69	-8.54	454.1	38001	4	2	0	24.79	117
426	2262	Bm13838a	>Bm13838a wormpep=BM23976 gene=WBGene00234099 status=Partially_confirmed uniprot=A8QE42	-11.63	-6.08	403.4	111004	4	4	0	9.77	471
426	2263	Bm13838b	>Bm13838b wormpep=BM38919 gene=WBGene00234099 status=Confirmed
427	6677	Bm3691	>Bm3691 wormpep=BM45532 gene=WBGene00223952 locus=Bma-pqn-32 status=Partially_confirmed product="DB module family protein"	-11.61	-11.62	651.9	81855.8	4	3	2	19.22	463
428	2445	Bm13980	>Bm13980 wormpep=BM30127 gene=WBGene00234241 status=Confirmed product="Transaldolase, putative"	-11.61	-11.14	581.7	204136	6	6	4	27.95	322
429	10529	Bm6837	>Bm6837 wormpep=BM25492 gene=WBGene00227098 locus=Bma-tag-262 status=Confirmed	-11.61	-11.63	666.5	22750	2	2	1	12.21	344
430	10166	Bm6544	>Bm6544 wormpep=BM44049 gene=WBGene00226805 status=Confirmed	-11.58	-6.35	443.6	47033.6	4	4	3	9.04	653
432	9656	Bm6131	>Bm6131 wormpep=BM43632 gene=WBGene00226392 status=Partially_confirmed product="GCC2 and GCC3 family protein"	-11.44	-8.35	457.8	328093	18	17	4	7.26	3579
433	11687	Bm7870	>Bm7870 wormpep=BM40028 gene=WBGene00228131 status=Partially_confirmed product="Thrombospondin type 1 domain containing protein"	-11.39	-7.21	504.2	105685	10	5	2	11.06	1112
434	6221	Bm3339	>Bm3339 wormpep=BM23987 gene=WBGene00223600 locus=Bma-ldh-1 status=Confirmed	-11.36	-6.26	480	86922.9	3	3	0	8.52	352
435	3271	Bm17243	>Bm17243 wormpep=BM42983 gene=WBGene00268386 status=Partially_confirmed	-11.3	-6.51	420.5	50099.7	3	3	2	9.31	612
436	1625	Bm12845a	>Bm12845a wormpep=BM04921 gene=WBGene00233106 status=Confirmed product="splicing factor U2AF35, putative"	-11.29	-11.29	600.7	27881.8	3	2	0	12.15	247
437	2082	Bm13693	>Bm13693 wormpep=BM35613 gene=WBGene00233954 status=Confirmed product="Glutamate-rich WD-repeat protein 1, putative"	-11.28	-11.3	689.9	28473.4	3	2	0	10.42	432
438	10694	Bm6960	>Bm6960 wormpep=BM43339 gene=WBGene00227221 status=Confirmed product="Positive cofactor 2 glutamine\/Q-rich-associated protein, putative"	-11.28	-11.3	662.5	13151.3	3	2	0	8.09	519
439	4574	Bm2039	>Bm2039 wormpep=BM19432 gene=WBGene00222300 status=Confirmed	-11.2	-11.05	596.6	60538.9	4	4	2	15.27	452
440	9061	Bm5638	>Bm5638 wormpep=BM42202 gene=WBGene00225899 status=Confirmed	-11.15	-5.93	403.9	115785	13	2	1	28.83	111
442	7298	Bm4194	>Bm4194 wormpep=BM03942 gene=WBGene00224455 status=Confirmed	-11.1	-8.38	542.9	180108	4	3	0	5.46	549
443	758	Bm10824a	>Bm10824a wormpep=BM40129 gene=WBGene00231085 locus=Bma-phy-2 status=Confirmed	-11.09	-6.65	528.5	113270	4	4	0	12.04	548
444	8644	Bm5298	>Bm5298 wormpep=BM25058 gene=WBGene00225559 locus=Bma-htz-1 status=Confirmed	-11.08	-6.08	480	52878.7	8	3	1	16.18	136
445	2303	Bm13869	>Bm13869 wormpep=BM37981 gene=WBGene00234130 locus=Bma-rpn-11 status=Confirmed product="26S proteasome regulatory subunit rpn11, putative"	-11.08	-11.08	585.9	69301.6	4	2	1	7.01	314
448	7990	Bm4759	>Bm4759 wormpep=BM38657 gene=WBGene00225020 status=Partially_confirmed product="haloacid dehalogenase-like hydrolase family protein"	-11.03	-11.05	584	120537	3	3	1	17.94	301
449	8394	Bm5086	>Bm5086 wormpep=BM00733 gene=WBGene00225347 status=Partially_confirmed product="actin 1, putative"	-10.93	-5.56	470.1	12666.5	3	2	1	2.93	376
449	12722	Bm9237	>Bm9237 wormpep=BM33532 gene=WBGene00229498 status=Confirmed product="actin 1, putative"
450	1727	Bm12956	>Bm12956 wormpep=BM36321 gene=WBGene00233217 status=Confirmed	-10.92	-6.15	457.1	42669.9	2	2	1	14.29	147
451	9916	Bm6333	>Bm6333 wormpep=BM32440 gene=WBGene00226594 locus=Bma-ric-4 status=Confirmed	-10.91	-10.9	585.3	30303.9	4	2	2	17.31	208
452	2548	Bm14059	>Bm14059 wormpep=BM27205 gene=WBGene00234320 status=Confirmed product="40S ribosomal protein S12, putative"	-10.82	-10.79	594.3	70781.1	4	2	0	9.46	148
453	3871	Bm17797	>Bm17797 wormpep=BM40038 gene=WBGene00268939 status=Predicted	-10.64	-10.65	594	49787.3	2	2	0	29.73	111
454	4507	Bm1982	>Bm1982 wormpep=BM28914 gene=WBGene00222243 status=Confirmed product="Nematode astacin protease 4, putative"	-10.63	-10.64	609.5	85810.6	6	5	2	16.17	538
455	9888	Bm6312	>Bm6312 wormpep=BM24216 gene=WBGene00226573 status=Confirmed	-10.61	-8.91	528.1	71641.8	3	3	0	10.97	401
456	1577	Bm12798a	>Bm12798a wormpep=BM30036 gene=WBGene00233059 locus=Bma-cpl-2 status=Partially_confirmed product="Papain family cysteine protease containing protein"	-10.6	-9.75	497.6	180930	7	3	0	11.67	317
456	1578	Bm12798b	>Bm12798b wormpep=BM25659 gene=WBGene00233059 locus=Bma-cpl-2 status=Partially_confirmed product="Papain family cysteine protease containing protein"
457	9568	Bm6051	>Bm6051 wormpep=BM40751 gene=WBGene00226312 locus=Bma-skp-1 status=Partially_confirmed product="Hypothetical 60.2 kDa protein T27F2.1 in chromosome V, putative"	-10.59	-10.6	645.7	154975	6	4	3	10.45	555
458	4055	Bm17986	>Bm17986 wormpep=BM45284 gene=WBGene00269128 status=Confirmed	-10.58	-5.79	423	163853	17	6	2	4.81	1081
459	2568	Bm14077	>Bm14077 wormpep=BM25943 gene=WBGene00234338 locus=Bma-snr-5 status=Confirmed	-10.48	-9.95	562.3	14822.8	2	2	1	34.12	85
460	11043	Bm7250	>Bm7250 wormpep=BM03337 gene=WBGene00227511 status=Partially_confirmed product="Phosphoribosyl transferase domain containing protein"	-10.46	-10.13	576.5	37044.7	3	2	0	14.47	228
461	7768	Bm4572a	>Bm4572a wormpep=BM42574 gene=WBGene00224833 locus=Bma-npp-9 status=Partially_confirmed product="RanBP1 domain containing protein"	-10.36	-8.09	475.7	72783.7	5	4	2	7.19	1210
462	5504	Bm2767a	>Bm2767a wormpep=BM30495 gene=WBGene00223028 status=Partially_confirmed product="Galactoside-binding lectin family protein"	-10.25	-10.09	580.3	318308	5	2	1	8.77	285
462	5505	Bm2767b	>Bm2767b wormpep=BM35678 gene=WBGene00223028 status=Confirmed product="Galactoside-binding lectin family protein"
462	5506	Bm2767c	>Bm2767c wormpep=BM05485 gene=WBGene00223028 status=Partially_confirmed product="Galactoside-binding lectin family protein"
463	4428	Bm1914	>Bm1914 wormpep=BM29749 gene=WBGene00222175 status=Confirmed product="interferon gamma-inducible thiol reductase, putative"	-10.2	-5.49	450.4	245506	13	8	4	25	248
464	11029	Bm7246a	>Bm7246a wormpep=BM29873 gene=WBGene00227507 locus=Bma-lev-11 status=Partially_confirmed product="Tropomyosin family protein"	-10.08	-5.46	421.2	42788.9	7	5	0	18.36	256
466	536	Bm10577	>Bm10577 wormpep=BM21609 gene=WBGene00230838 status=Confirmed	-10.05	-10.05	571.1	232638	8	4	0	14.67	259
467	2131	Bm13729	>Bm13729 wormpep=BM06217 gene=WBGene00233990 locus=Bma-tufm-1 status=Confirmed product="elongation factor Tu homologue precursor, putative"	-10.05	-10.07	576	427348	7	5	2	13.35	502
468	2081	Bm13692	>Bm13692 wormpep=BM24920 gene=WBGene00233953 status=Confirmed product="coatomer alpha subunit , putative"	-10.05	-10.05	579.3	314378	10	9	2	9.2	1239
469	5683	Bm2897b	>Bm2897b wormpep=BM25636 gene=WBGene00223158 locus=Bma-mif-2 status=Confirmed	-10.04	-6.67	435.8	80877.8	4	2	1	23.33	120
470	5096	Bm2440a	>Bm2440a wormpep=BM24540 gene=WBGene00222701 locus=Bma-fust-1 status=Confirmed	-10.04	-6.23	415	112824	5	3	1	6.34	568
471	11758	Bm7980	>Bm7980 wormpep=BM44100 gene=WBGene00228241 locus=Bma-spon-1 status=Partially_confirmed	-10.02	-9.93	521.6	115231	3	2	1	7.13	799
472	5117	Bm2456d	>Bm2456d wormpep=BM28216 gene=WBGene00222717 locus=Bma-pxl-1 status=Partially_confirmed
473	5943	Bm3120	>Bm3120 wormpep=BM26162 gene=WBGene00223381 locus=Bma-egl-21 status=Confirmed product="Zinc carboxypeptidase family protein"	-10	-9.98	553	57447.6	3	2	1	12.02	441
474	9483	Bm5980	>Bm5980 wormpep=BM42845 gene=WBGene00226241 status=Confirmed	-9.99	-10.01	554.1	67068.1	3	3	1	12.62	428
475	9217	Bm5765	>Bm5765 wormpep=BM28105 gene=WBGene00226026 status=Confirmed product="Calcium binding EGF domain containing protein"	-9.98	-10.05	573.9	76845.1	6	6	2	10.62	942
479	11103	Bm7293b	>Bm7293b wormpep=BM35735 gene=WBGene00227554 status=Confirmed
480	164	Bm10178	>Bm10178 wormpep=BM40209 gene=WBGene00230439 status=Partially_confirmed product="Cuticle collagen sqt-1, putative"	-9.86	-6.18	498.6	30567.2	4	3	1	15.62	352
481	11356	Bm7502	>Bm7502 wormpep=BM29613 gene=WBGene00227763 locus=Bma-unc-22 status=Partially_confirmed	-9.85	-9.96	526.2	411494	24	20	4	4.47	6796
483	4636	Bm2092b	>Bm2092b wormpep=BM41471 gene=WBGene00222353 locus=Bma-unc-89 status=Partially_confirmed product="Immunoglobulin I-set domain containing protein"	-9.81	-6.04	403.9	831156	31	24	5	4.3	6675
484	7365	Bm4242	>Bm4242 wormpep=BM42125 gene=WBGene00224503 locus=Bma-abts-1 status=Confirmed	-9.72	-9.74	532.9	197109	8	6	3	6.38	1176
487	8706	Bm5340	>Bm5340 wormpep=BM29623 gene=WBGene00225601 status=Confirmed product="phosphoenolpyruvate carboxykinase [GTP], putative"	-9.65	-9.61	562.9	628650	6	4	2	7.58	660
489	13177	Bm9752	>Bm9752 wormpep=BM36775 gene=WBGene00230013 status=Confirmed	-9.61	-9.64	579.5	108989	5	5	1	17.6	483
490	8977	Bm5574	>Bm5574 wormpep=BM23420 gene=WBGene00225835 locus=Bma-dnj-19 status=Confirmed product="DnaJ protein, putative"	-9.51	-9.53	592.3	54620.1	4	4	0	12.59	429
491	1641	Bm12858	>Bm12858 wormpep=BM29558 gene=WBGene00233119 locus=Bma-hrpf-1 status=Confirmed	-9.51	-6.55	418.5	51964.1	5	3	1	8.67	369
492	7778	Bm4580a	>Bm4580a wormpep=BM27327 gene=WBGene00224841 status=Confirmed product="conserved hypothetical protein"	-9.5	-5.24	344.1	20256.3	5	2	1	16.67	234
493	1145	Bm11366b	>Bm11366b wormpep=BM41369 gene=WBGene00231627 locus=Bma-anc-1 status=Partially_confirmed product="nuclear anchorage defective protein ANC-1, putative"	-9.49	-6.84	450.8	380989	22	18	9	2.34	9829
495	2863	Bm14816	>Bm14816 wormpep=BM17685 gene=WBGene00235001 locus=Bma-secs-1 status=Confirmed product="Hypothetical 53.4 kDa protein D1054.13 in chromosome V, putative"	-9.47	-9.44	499.7	150786	7	5	1	13.96	487
497	9701	Bm6169a	>Bm6169a wormpep=BM39297 gene=WBGene00226430 locus=Bma-snf-1 status=Confirmed product="Sodium:neurotransmitter symporter family protein 1, putative"	-9.45	-9.46	591	168452	4	2	0	6.59	637
497	9702	Bm6169b	>Bm6169b wormpep=BM39229 gene=WBGene00226430 locus=Bma-snf-1 status=Confirmed product="Sodium:neurotransmitter symporter family protein 1, putative"
498	6060	Bm3215	>Bm3215 wormpep=BM38069 gene=WBGene00223476 locus=Bma-mlt-9 status=Confirmed	-9.43	-9.47	519.4	61423.2	2	2	1	7.65	575
499	7596	Bm4424	>Bm4424 wormpep=BM44745 gene=WBGene00224685 locus=Bma-aman-1 status=Confirmed	-9.42	-9.5	537.2	71666.3	3	3	0	5.6	928
500	8796	Bm5423a	>Bm5423a wormpep=BM30011 gene=WBGene00225684 locus=Bma-larp-1 status=Confirmed product="La domain containing protein"	-9.4	-9.49	546.7	130272	7	5	3	6.62	1556
500	8797	Bm5423b	>Bm5423b wormpep=BM36718 gene=WBGene00225684 locus=Bma-larp-1 status=Partially_confirmed product="La domain containing protein"
501	13247	Bm9823	>Bm9823 wormpep=BM20830 gene=WBGene00230084 locus=Bma-dpy-2 status=Confirmed product="Cuticle collagen dpy-2 precursor, putative"	-9.3	-9.29	516.1	21160.4	4	2	0	5.67	423
502	4314	Bm1828	>Bm1828 wormpep=BM37717 gene=WBGene00222089 status=Confirmed product="FXNA, putative"	-9.22	-9.27	587.5	67802.5	3	2	0	3.88	902
503	10940	Bm7169a	>Bm7169a wormpep=BM23984 gene=WBGene00227430 status=Confirmed	-9.21	-9.13	597.2	28929.9	5	4	1	5.26	1160
505	10513	Bm6822	>Bm6822 wormpep=BM04220 gene=WBGene00227083 status=Partially_confirmed product="B-cell receptor-associated protein 31-like containing protein"	-8.95	-6.33	484.3	15217.8	3	2	2	14.22	232
506	10124	Bm6512	>Bm6512 wormpep=BM26438 gene=WBGene00226773 locus=Bma-elb-1 status=Confirmed	-8.95	-8.93	563.1	42967.2	5	2	0	21.95	123
510	8163	Bm4901	>Bm4901 wormpep=BM00097 gene=WBGene00225162 status=Confirmed product="haloacid dehalogenase-like hydrolase domain containing 2, putative"	-8.88	-8.86	554.6	195976	4	2	0	11.83	262
511	6324	Bm3425	>Bm3425 wormpep=BM41153 gene=WBGene00223686 status=Partially_confirmed product="histone H3, putative"	-8.87	-2.55	424	191819	49	7	1	36.84	152
512	5089	Bm2433	>Bm2433 wormpep=BM42517 gene=WBGene00222694 locus=Bma-egl-45 status=Confirmed uniprot=A8PKH2 product="eukaryotic translation initiation factor 3 subunit 10, putative"	-8.82	-8.68	522.8	57724	4	4	0	4.81	1103
513	8920	Bm5528	>Bm5528 wormpep=BM03315 gene=WBGene00225789 status=Confirmed product="1,4-alpha-glucan branching enzyme, putative"	-8.81	-4.71	340.3	13929	2	2	0	3.86	648
515	3044	Bm16928	>Bm16928 wormpep=BM38660 gene=WBGene00255526 status=Confirmed product="DZF family protein"	-8.8	-8.77	532.1	545262	12	8	3	23.29	395
518	2171	Bm13765	>Bm13765 wormpep=BM25039 gene=WBGene00234026 locus=Bma-idha-1 status=Confirmed product="Probable isocitrate dehydrogenase, putative"	-8.75	-8.73	514.2	127510	6	3	0	15.88	359
519	12893	Bm9426	>Bm9426 wormpep=BM25852 gene=WBGene00229687 locus=Bma-men-1 status=Confirmed product="NAD-dependent malic enzyme, mitochondrial precursor, putative"	-8.74	-8.77	527.6	71763.2	3	2	0	4.89	634
520	288	Bm10321	>Bm10321 wormpep=BM40684 gene=WBGene00230582 status=Confirmed product="cuticle collagen 2(F), putative"	-8.73	-8.27	510.7	58554.5	4	4	2	25.35	142
523	10779	Bm7034a	>Bm7034a wormpep=BM33670 gene=WBGene00227295 locus=Bma-rpl-1 status=Confirmed product="60S ribosomal protein L10a, putative"	-8.68	-8.42	499	82453	5	2	1	9.72	216
524	9305	Bm5835	>Bm5835 wormpep=BM43250 gene=WBGene00226096 status=Partially_confirmed	-8.68	-8.72	496.2	70339.1	3	3	0	5.85	633
525	11381	Bm7524a	>Bm7524a wormpep=BM23134 gene=WBGene00227785 locus=Bma-cuc-1 status=Confirmed product="heavy metal-associated domain containing protein"	-8.67	-8.68	435.9	80250.4	2	2	0	28.83	111
525	11382	Bm7524b	>Bm7524b wormpep=BM34107 gene=WBGene00227785 locus=Bma-cuc-1 status=Partially_confirmed product="heavy metal-associated domain containing protein"
526	780	Bm10843b	>Bm10843b wormpep=BM44130 gene=WBGene00231104 locus=Bma-pqn-83 status=Partially_confirmed product="Conserved hypothetical protein, putative"
527	7432	Bm4298	>Bm4298 wormpep=BM45412 gene=WBGene00224559 status=Partially_confirmed	-8.66	-8.67	483.9	69956.6	3	3	1	13	400
530	2425	Bm13963	>Bm13963 wormpep=BM06018 gene=WBGene00234224 status=Confirmed product="UDP-glucose pyrophosphorylase, putative"	-8.63	-4.88	375.2	138782	3	3	1	3.81	499
534	7710	Bm4523a	>Bm4523a wormpep=BM32436 gene=WBGene00224784 status=Confirmed product="Bromodomain containing protein"	-8.6	-8.63	490.7	176734	8	7	1	6.43	1197
536	2113	Bm13713	>Bm13713 wormpep=BM34469 gene=WBGene00233974 status=Confirmed	-8.54	-8.38	514	47714.3	4	4	3	21.67	323
537	11106	Bm7295a	>Bm7295a wormpep=BM25815 gene=WBGene00227556 locus=Bma-ssl-1 status=Partially_confirmed product="SNF2 family N-terminal domain containing protein"	-8.52	-8.18	511.7	257097	14	11	2	5.63	2592
537	11109	Bm7295d	>Bm7295d wormpep=BM36013 gene=WBGene00227556 locus=Bma-ssl-1 status=Confirmed product="SNF2 family N-terminal domain containing protein"
540	10286	Bm6639	>Bm6639 wormpep=BM28029 gene=WBGene00226900 locus=Bma-ace-3 status=Partially_confirmed product="Carboxylesterase family protein"	-8.48	-8.51	480.5	58690.4	3	2	1	6.91	593
541	6575	Bm3614	>Bm3614 wormpep=BM44722 gene=WBGene00223875 locus=Bma-let-413 status=Partially_confirmed	-8.47	-8.54	505.6	121128	6	5	2	5.85	1419
542	12560	Bm9052	>Bm9052 wormpep=BM43233 gene=WBGene00229313 status=Partially_confirmed	-8.47	-8.45	539.8	98562	4	3	1	27.21	136
543	12012	Bm8359a	>Bm8359a wormpep=BM20421 gene=WBGene00228620 status=Confirmed	-8.45	-8.23	455.7	367064	8	5	1	8.63	452
544	7672	Bm4490	>Bm4490 wormpep=BM00541 gene=WBGene00224751 locus=Bma-rps-1 status=Confirmed uniprot=A8PJ38 product="40S ribosomal protein S3a, putative"	-8.42	-8.44	445.6	34556.3	2	2	1	12.45	257
546	8002	Bm4768	>Bm4768 wormpep=BM05515 gene=WBGene00225029 locus=Bma-rnp-5 status=Confirmed product="Rnp, putative"	-8.41	-8.43	469	127684	3	3	1	10.14	296
547	9105	Bm5675a	>Bm5675a wormpep=BM03914 gene=WBGene00225936 locus=Bma-rps-17 status=Confirmed product="40S ribosomal protein S17, putative"	-8.38	-8.39	507.5	24445.9	2	2	1	19.55	133
548	8427	Bm5114a	>Bm5114a wormpep=BM23343 gene=WBGene00225375 locus=Bma-ddb-1 status=Confirmed	-8.36	-8.42	513	95883.7	6	4	2	7.59	1146
549	5377	Bm2657	>Bm2657 wormpep=BM02189 gene=WBGene00222918 status=Partially_confirmed product="P40, putative"	-8.35	-8.37	464.7	117098	3	2	1	8.42	368
550	6256	Bm3368b	>Bm3368b wormpep=BM29683 gene=WBGene00223629 status=Confirmed product="Cysteine rich repeat family protein"
551	10598	Bm6889a	>Bm6889a wormpep=BM35511 gene=WBGene00227150 status=Confirmed product="MATH domain containing protein"	-8.31	-8.45	504.2	37614	3	3	1	2.3	1781
552	11784	Bm8017	>Bm8017 wormpep=BM44221 gene=WBGene00228278 status=Partially_confirmed product="von Willebrand factor type A domain containing protein"	-8.3	-8.1	424.3	165670	7	5	3	4.72	2012
553	10843	Bm7086	>Bm7086 wormpep=BM39985 gene=WBGene00227347 status=Partially_confirmed product="adaptor-related protein complex 2, beta 1 subunit, putative"	-8.29	-8.34	549	165023	9	8	2	9.9	990
554	6991	Bm3937a	>Bm3937a wormpep=BM40702 gene=WBGene00224198 locus=Bma-add-2 status=Partially_confirmed product="Adducin-related protein 1, putative"	-8.27	-8.32	444.8	22660.5	2	2	0	3.07	783
554	6992	Bm3937b	>Bm3937b wormpep=BM40893 gene=WBGene00224198 locus=Bma-add-2 status=Confirmed product="Adducin-related protein 1, putative"
554	6993	Bm3937c	>Bm3937c wormpep=BM44082 gene=WBGene00224198 locus=Bma-add-2 status=Partially_confirmed product="Adducin-related protein 1, putative"
558	9521	Bm6013	>Bm6013 wormpep=BM44303 gene=WBGene00226274 status=Partially_confirmed	-8.21	-8.23	490.2	45173.1	2	2	1	3.16	728
559	8347	Bm5043	>Bm5043 wormpep=BM38419 gene=WBGene00225304 locus=Bma-dpy-1 status=Partially_confirmed product="von Willebrand factor type A domain containing protein"	-8.21	-8.32	496.2	25070.9	4	4	2	6.56	1403
560	13866	WP_011256773.1	>WP_011256773.1 membrane protein [Wolbachia endosymbiont of Brugia malayi]	-8.21	-8.21	519.5	265789	9	5	1	17.52	411
561	1429	Bm12336	>Bm12336 wormpep=BM42613 gene=WBGene00232597 locus=Bma-ile-2 status=Confirmed product="Legume-like lectin family protein"	-8.21	-8.23	549.1	60333.2	3	3	2	19.43	350
564	5167	Bm2495	>Bm2495 wormpep=BM44383 gene=WBGene00222756 locus=Bma-tag-10 status=Partially_confirmed product="WD40-like Beta Propeller Repeat family protein"	-8.2	-8.25	468.7	80003.2	4	4	1	9.38	693
566	1054	Bm11145	>Bm11145 wormpep=BM21159 gene=WBGene00231406 status=Confirmed	-8.19	-8.12	546.5	171168	4	3	0	16.49	285
569	6835	Bm3818b	>Bm3818b wormpep=BM28213 gene=WBGene00224079 status=Partially_confirmed	-8.12	-8.15	439.1	80106.2	2	2	0	13.45	275
569	6836	Bm3818e	>Bm3818e wormpep=BM24751 gene=WBGene00224079 status=Partially_confirmed
570	13263	Bm9838	>Bm9838 wormpep=BM41833 gene=WBGene00230099 status=Partially_confirmed	-8.02	-8.04	587.3	44887.1	2	2	2	4.8	542
571	8658	Bm5310	>Bm5310 wormpep=BM06790 gene=WBGene00225571 locus=Bma-exo-3 status=Confirmed product="exodeoxyribonuclease III family protein"	-8	-8.03	520.9	221612	3	2	0	8.28	314
572	5334	Bm2625a	>Bm2625a wormpep=BM27708 gene=WBGene00222886 locus=Bma-prp-4 status=Partially_confirmed product="U4\/U6 small nuclear ribonucleoprotein hPrp4, putative"	-7.97	-8.01	533.4	23852.8	2	2	0	5.28	511
572	5335	Bm2625b	>Bm2625b wormpep=BM40746 gene=WBGene00222886 locus=Bma-prp-4 status=Partially_confirmed product="U4\/U6 small nuclear ribonucleoprotein hPrp4, putative"
572	5336	Bm2625c	>Bm2625c wormpep=BM43808 gene=WBGene00222886 locus=Bma-prp-4 status=Partially_confirmed product="U4\/U6 small nuclear ribonucleoprotein hPrp4, putative"
573	7761	Bm4564	>Bm4564 wormpep=BM01816 gene=WBGene00224825 locus=Bma-letm-1 status=Partially_confirmed product="Calcium-binding mitochondrial protein Anon-60Da, putative"	-7.96	-8	429.1	77448	4	4	1	5.73	751
574	10954	Bm7180a	>Bm7180a wormpep=BM03310 gene=WBGene00227441 locus=Bma-uaf-1 status=Confirmed product="U2 auxiliary factor 65 kDa subunit, putative"	-7.86	-7.88	472.5	161387	6	5	1	10.36	502
575	9380	Bm5901	>Bm5901 wormpep=BM30756 gene=WBGene00226162 status=Confirmed	-7.74	-7.48	519.9	135665	16	2	1	10.74	149
577	2174	Bm13768	>Bm13768 wormpep=BM01473 gene=WBGene00234029 locus=Bma-rla-0 status=Confirmed product="60S acidic ribosomal protein P0, putative"	-7.69	-7.59	540	29629.8	3	3	1	13.75	320
578	3072	Bm1694a	>Bm1694a wormpep=BM42351 gene=WBGene00221955 status=Partially_confirmed product="conserved hypothetical protein,hypothetical protein"	-7.69	-7.75	478.8	26137.2	3	2	1	4.59	850
580	13742	WP_011256617.1	>WP_011256617.1 insulinase family protein [Wolbachia endosymbiont of Brugia malayi]	-7.62	-7.65	362.9	11162.9	2	2	0	8.26	436
581	2165	Bm13759a	>Bm13759a wormpep=BM07427 gene=WBGene00234020 locus=Bma-nsf-1 status=Partially_confirmed product="vesicle-fusing ATPase, putative"	-7.61	-7.56	510.4	74385.2	3	3	0	7.33	750
581	2166	Bm13759b	>Bm13759b wormpep=BM29385 gene=WBGene00234020 locus=Bma-nsf-1 status=Partially_confirmed product="vesicle-fusing ATPase, putative"
582	9403	Bm5926a	>Bm5926a wormpep=BM29658 gene=WBGene00226187 locus=Bma-rpn-1 status=Confirmed	-7.58	-7.65	477.7	208826	5	5	4	7.45	939
583	12230	Bm8666a	>Bm8666a wormpep=BM42870 gene=WBGene00228927 status=Partially_confirmed	-7.56	-5.05	356.4	28702.1	6	5	4	7.46	1112
585	5415	Bm2691	>Bm2691 wormpep=BM44525 gene=WBGene00222952 locus=Bma-ctns-1 status=Partially_confirmed	-7.52	-7.53	442.4	59674.7	2	2	2	4.49	379
586	10809	Bm7057	>Bm7057 wormpep=BM36658 gene=WBGene00227318 locus=Bma-lsm-6 status=Partially_confirmed product="U6 snRNA-associated Sm-like protein LSm6, putative"	-7.5	-4.53	361.2	18674.8	3	3	0	35.71	84
587	8684	Bm5324c	>Bm5324c wormpep=BM38205 gene=WBGene00225585 locus=Bma-sup-26 status=Partially_confirmed product="RNA binding protein, putative"
587	8686	Bm5324e	>Bm5324e wormpep=BM38108 gene=WBGene00225585 locus=Bma-sup-26 status=Partially_confirmed product="RNA binding protein, putative"
588	2424	Bm13962	>Bm13962 wormpep=BM03832 gene=WBGene00234223 status=Confirmed product="conserved hypothetical protein,hypothetical protein"	-7.43	-7.29	484.7	122333	4	4	2	10.42	499
589	7774	Bm4578	>Bm4578 wormpep=BM38796 gene=WBGene00224839 status=Confirmed product="ZIP Zinc transporter family protein"	-7.42	-7.41	419.6	46495	3	3	2	10.12	346
591	1414	Bm12304	>Bm12304 wormpep=BM42994 gene=WBGene00232565 status=Confirmed uniprot=Q27450 product="cyclophilin-type peptidyl-prolyl cis-trans isomerase-1, Bmcyp-1 fragment"	-7.3	-5.2	396.3	539431	17	7	2	9.02	843
592	2037	Bm13660	>Bm13660 wormpep=BM43053 gene=WBGene00233921 locus=Bma-rab-6.2 status=Confirmed	-7.28	-5.17	359.4	74925.1	4	3	1	20.29	207
593	9486	Bm5983	>Bm5983 wormpep=BM34445 gene=WBGene00226244 locus=Bma-ztf-18 status=Partially_confirmed	-7.28	-7.34	493.9	93133.2	5	4	2	6.54	1025
594	6912	Bm3872	>Bm3872 wormpep=BM07211 gene=WBGene00224133 locus=Bma-syx-7 status=Partially_confirmed product="SNARE domain containing protein"	-7.24	-3.72	384.4	40733.1	4	3	2	14.11	248
595	3088	Bm1705a	>Bm1705a wormpep=BM44702 gene=WBGene00221966 locus=Bma-kin-3 status=Confirmed	-7.17	-5.36	380.8	12655.4	4	3	1	15.14	383
597	6680	Bm3694	>Bm3694 wormpep=BM43038 gene=WBGene00223955 locus=Bma-lrp-1 status=Partially_confirmed product="Low-density lipoprotein receptor-related protein, putative"	-7.14	-5.72	485.6	383192	15	12	4	3.41	4727
598	10210	Bm6581	>Bm6581 wormpep=BM26716 gene=WBGene00226842 locus=Bma-snrp-200 status=Confirmed	-7.14	-7.31	382.9	122258	7	7	2	4.31	2158
602	12020	Bm8364	>Bm8364 wormpep=BM35389 gene=WBGene00228625 status=Confirmed product="enoyl-CoA hydratase\/isomerase family protein"	-6.98	-7	442.4	164446	2	2	0	10.96	301
603	4520	Bm1996	>Bm1996 wormpep=BM20901 gene=WBGene00222257 locus=Bma-unc-94 status=Confirmed	-6.97	-7	349.4	279150	3	3	1	11.6	388
604	4622	Bm2081	>Bm2081 wormpep=BM44327 gene=WBGene00222342 status=Partially_confirmed product="KH domain containing protein"	-6.96	-7.05	433.4	62780.4	4	4	1	6.16	1266
605	4188	Bm18126	>Bm18126 wormpep=BM45218 gene=WBGene00269266 status=Partially_confirmed	-6.92	-6.93	491.6	14737.3	2	2	0	12.99	331
607	12962	Bm9502a	>Bm9502a wormpep=BM23870 gene=WBGene00229763 locus=Bma-hsp-43 status=Confirmed	-6.88	-6.9	468.8	35959.6	4	4	0	16.81	357
607	12963	Bm9502b	>Bm9502b wormpep=BM36397 gene=WBGene00229763 locus=Bma-hsp-43 status=Confirmed
608	540	Bm10580a	>Bm10580a wormpep=BM43862 gene=WBGene00230841 status=Partially_confirmed	-6.87	-6.87	504.4	280803	7	3	1	6.13	816
608	541	Bm10580b	>Bm10580b wormpep=BM40534 gene=WBGene00230841 status=Partially_confirmed
608	542	Bm10580c	>Bm10580c wormpep=BM43028 gene=WBGene00230841 status=Partially_confirmed
609	407	Bm10435	>Bm10435 wormpep=BM38573 gene=WBGene00230696 status=Confirmed	-6.85	-6.87	560.6	36025.6	2	2	1	13.14	388
610	1488	Bm12503	>Bm12503 wormpep=BM45524 gene=WBGene00232764 status=Confirmed	-6.85	-5.34	342.5	20244.6	4	3	0	9.86	436
611	7515	Bm4368a	>Bm4368a wormpep=BM37963 gene=WBGene00224629 status=Confirmed	-6.85	-6.93	494.8	164513	6	5	0	4.19	1526
611	7516	Bm4368b	>Bm4368b wormpep=BM37931 gene=WBGene00224629 status=Confirmed
611	7517	Bm4368c	>Bm4368c wormpep=BM37876 gene=WBGene00224629 status=Confirmed
614	5365	Bm2649	>Bm2649 wormpep=BM34742 gene=WBGene00222910 locus=Bma-idhb-1 status=Confirmed product="isocitrate dehydrogenase [NAD] subunit beta, mitochondrial, putative"	-6.81	-6.82	472.7	125448	4	3	0	14.02	371
616	2158	Bm13753	>Bm13753 wormpep=BM40897 gene=WBGene00234014 locus=Bma-rpn-7 status=Confirmed product="Probable 26S proteasome non-ATPase regulatory subunit 6, putative"	-6.73	-6.66	462.3	886103	18	4	1	9.07	408
617	1422	Bm12320	>Bm12320 wormpep=BM39953 gene=WBGene00232581 status=Partially_confirmed product="conserved hypothetical protein"	-6.66	-6.71	418.4	29370.4	2	2	0	4.89	736
618	2219	Bm13803	>Bm13803 wormpep=BM28297 gene=WBGene00234064 locus=Bma-copb-1 status=Confirmed product="coatomer beta subunit, putative"	-6.65	-6.69	436.4	51336.8	4	4	1	6.91	969
619	13186	Bm9762	>Bm9762 wormpep=BM42582 gene=WBGene00230023 status=Partially_confirmed product="histone H2A, putative"	-6.62	-6.35	364.5	20064.7	12	3	1	14.49	207
623	7852	Bm4641	>Bm4641 wormpep=BM04374 gene=WBGene00224902 locus=Bma-gob-1 status=Confirmed uniprot=A8NS89 product="trehalose-6-phosphate synthase, putative"	-6.51	-6.48	416.6	237521	7	3	2	9.55	492
624	11548	Bm7673	>Bm7673 wormpep=BM20085 gene=WBGene00227934 status=Confirmed	-6.5	-6.53	500.6	51020	3	3	2	12.63	396
625	5756	Bm2955	>Bm2955 wormpep=BM29627 gene=WBGene00223216 status=Confirmed product="Zinc finger, C2H2 type family protein"	-6.47	-6.51	492.2	38960.9	3	3	1	11.71	538
628	11416	Bm7560	>Bm7560 wormpep=BM27066 gene=WBGene00227821 status=Confirmed product="oxidoreductase, zinc-binding dehydrogenase family protein"	-6.45	-6.12	370.6	186329	2	2	1	7.69	364
630	13015	Bm9558a	>Bm9558a wormpep=BM40285 gene=WBGene00229819 status=Confirmed	-6.43	-6.44	421.6	48679.5	3	3	1	11.52	330
630	13016	Bm9558b	>Bm9558b wormpep=BM43164 gene=WBGene00229819 status=Confirmed
631	7068	Bm4000	>Bm4000 wormpep=BM38365 gene=WBGene00224261 locus=Bma-atg-18 status=Partially_confirmed product="conserved hypothetical protein"	-6.43	-6.29	395.3	570758	4	3	1	9.5	442
632	2411	Bm13955b	>Bm13955b wormpep=BM37896 gene=WBGene00234216 locus=Bma-nol-5 status=Confirmed
633	9401	Bm5925a	>Bm5925a wormpep=BM33361 gene=WBGene00226186 locus=Bma-ribo-1 status=Confirmed	-6.38	-6.43	459.1	260400	3	3	1	5.8	603
633	9402	Bm5925b	>Bm5925b wormpep=BM28969 gene=WBGene00226186 locus=Bma-ribo-1 status=Confirmed
634	12474	Bm8950	>Bm8950 wormpep=BM40583 gene=WBGene00229211 status=Partially_confirmed	-6.37	-5.75	406.7	64857.5	4	3	1	6.44	419
635	6099	Bm3245a	>Bm3245a wormpep=BM21439 gene=WBGene00223506 locus=Bma-attf-2 status=Confirmed	-6.32	-5.83	483	173019	19	3	2	6.38	470
636	11651	Bm7819	>Bm7819 wormpep=BM44957 gene=WBGene00228080 locus=Bma-col-99 status=Partially_confirmed product="collagen protein 99, putative"	-6.25	-6.22	465.7	101840	8	5	1	9.44	805
637	5758	Bm2957	>Bm2957 wormpep=BM03624 gene=WBGene00223218 status=Confirmed product="major sperm protein, putative"	-6.22	-5.82	496	223849	7	2	1	18.95	153
639	9102	Bm5671	>Bm5671 wormpep=BM25137 gene=WBGene00225932 status=Confirmed product="Splicing factor 3B subunit 1, putative"	-6.19	-6.02	466	80167.6	6	5	0	4.41	1339
640	2257	Bm13833b	>Bm13833b wormpep=BM39469 gene=WBGene00234094 locus=Bma-hda-1 status=Partially_confirmed product="Histone deacetylase 1, putative"	-6.18	-5.9	360	7580.1	2	2	0	7.1	479
641	6555	Bm3597	>Bm3597 wormpep=BM44451 gene=WBGene00223858 status=Confirmed product="Flavoprotein"	-6.17	-6.21	493.5	53100.9	2	2	0	8.21	524
642	10480	Bm6798	>Bm6798 wormpep=BM21207 gene=WBGene00227059 locus=Bma-nduf-5 status=Confirmed	-6.13	-6.14	406.3	12550.1	2	2	0	17.6	125
644	10149	Bm653	>Bm653 wormpep=BM33033 gene=WBGene00220914 status=Confirmed	-6.11	-6.09	417.5	149980	4	4	0	15.65	147
645	299	Bm10329	>Bm10329 wormpep=BM16816 gene=WBGene00230590 status=Partially_confirmed	-6.1	-5.13	353.8	99589.3	5	4	1	11.54	286
646	714	Bm10780	>Bm10780 wormpep=BM38888 gene=WBGene00231041 locus=Bma-ttr-48 status=Confirmed product="Transthyretin-like family protein"	-6.08	-6.07	436.5	163415	4	2	0	9.09	154
647	2349	Bm13910	>Bm13910 wormpep=BM21424 gene=WBGene00234171 status=Predicted	-6.06	-5.99	396.1	47499.8	5	2	2	29.87	77
647	3849	Bm17772	>Bm17772 wormpep=BM21423 gene=WBGene00268914 status=Confirmed
648	11893	Bm8178	>Bm8178 wormpep=BM43293 gene=WBGene00228439 status=Confirmed product="MSP domain protein with Glu-rich domain"	-6.04	-6.06	440.7	107524	2	2	0	8.96	201
650	8633	Bm5288a	>Bm5288a wormpep=BM40267 gene=WBGene00225549 status=Partially_confirmed product="Viral A-type inclusion protein repeat containing protein"	-5.99	-6.15	454.4	280418	6	5	0	2.35	2255
652	2120	Bm13719	>Bm13719 wormpep=BM05453 gene=WBGene00233980 locus=Bma-rps-13 status=Confirmed product="40S ribosomal protein S13, putative"	-5.98	-5.99	404.5	123080	2	2	0	13.91	151
654	10089	Bm6484	>Bm6484 wormpep=BM42324 gene=WBGene00226745 status=Confirmed	-5.92	-5.91	347	177255	3	2	0	8.65	312
655	9787	Bm6230	>Bm6230 wormpep=BM43669 gene=WBGene00226491 locus=Bma-lap-2 status=Partially_confirmed	-5.91	-5.76	444.8	118697	6	2	2	8.24	510
657	11721	Bm7929	>Bm7929 wormpep=BM40111 gene=WBGene00228190 status=Confirmed	-5.87	-5.71	369.3	107989	7	7	4	11.88	724
659	2188	Bm13779b	>Bm13779b wormpep=BM04874 gene=WBGene00234040 locus=Bma-rpl-32 status=Partially_confirmed product="60S ribosomal protein L32 (RP49), putative"
662	11699	Bm7893	>Bm7893 wormpep=BM40560 gene=WBGene00228154 status=Partially_confirmed	-5.81	-5.17	384.4	72882.2	6	5	0	18.49	384
663	2154	Bm13750a	>Bm13750a wormpep=BM40084 gene=WBGene00234011 locus=Bma-cnx-1 status=Confirmed	-5.8	-5.82	399.8	80834.4	6	4	2	14.36	606
663	2155	Bm13750b	>Bm13750b wormpep=BM38198 gene=WBGene00234011 locus=Bma-cnx-1 status=Confirmed
664	4728	Bm2167a	>Bm2167a wormpep=BM20439 gene=WBGene00222428 locus=Bma-copd-1 status=Confirmed	-5.78	-5.33	362	84943.1	5	4	1	7.36	516
665	2191	Bm13781a	>Bm13781a wormpep=BM32722 gene=WBGene00234042 locus=Bma-ndk-1 status=Confirmed product="Histidine-rich glycoprotein precursor, putative"	-5.77	-5.74	415.1	20605.9	4	3	1	15.43	175
665	2192	Bm13781b	>Bm13781b wormpep=BM21392 gene=WBGene00234042 locus=Bma-ndk-1 status=Confirmed uniprot=P48817 product="Histidine-rich glycoprotein precursor, putative"
667	7893	Bm4682b	>Bm4682b wormpep=BM23831 gene=WBGene00224943 locus=Bma-sacy-1 status=Partially_confirmed	-5.73	-5.78	392.5	33845.5	2	2	0	3.79	712
668	2346	Bm13908	>Bm13908 wormpep=BM04583 gene=WBGene00234169 locus=Bma-vha-10 status=Confirmed product="vacuolar ATP synthase subunit G, putative"	-5.69	-5.67	409.8	12659.6	2	2	2	18.4	125
669	7327	Bm4213	>Bm4213 wormpep=BM16282 gene=WBGene00224474 status=Confirmed product="argonaute 2, putative"	-5.69	-5.41	323.3	153316	6	4	1	4.32	996
670	14192	WP_041571591.1	>WP_041571591.1 ATP synthase subunit beta [Wolbachia endosymbiont of Brugia malayi]	-5.68	-5.67	471.9	78903.3	4	2	1	9.37	480
671	8995	Bm5588a	>Bm5588a wormpep=BM30368 gene=WBGene00225849 locus=Bma-hsr-9 status=Confirmed product="conserved hypothetical protein,hypothetical protein"	-5.68	-5.76	384.1	156046	4	4	0	5.42	1052
671	8996	Bm5588b	>Bm5588b wormpep=BM37462 gene=WBGene00225849 locus=Bma-hsr-9 status=Confirmed product="conserved hypothetical protein,hypothetical protein"
674	4460	Bm1936b	>Bm1936b wormpep=BM00885 gene=WBGene00222197 status=Confirmed product="succinate dehydrogenase [ubiquinone] flavoprotein subunit, mitochondrial, putative"
675	393	Bm10427a	>Bm10427a wormpep=BM33450 gene=WBGene00230688 status=Confirmed product="G-patch domain containing protein"	-5.66	-5.42	391.5	27560.6	2	2	0	2.22	810
676	957	Bm11028	>Bm11028 wormpep=BM00564 gene=WBGene00231289 status=Confirmed product="BTB\/POZ domain containing protein"	-5.65	-5.7	389.5	52963.9	2	2	1	3.44	639
677	12086	Bm8444	>Bm8444 wormpep=BM41754 gene=WBGene00228705 status=Confirmed product="cuticular collagen Bmcol-2, putative"	-5.63	-5.65	384.8	26692	2	2	0	8.21	329
678	6911	Bm3871	>Bm3871 wormpep=BM23213 gene=WBGene00224132 locus=Bma-tag-214 status=Confirmed product="Zinc knuckle family protein"	-5.62	-5.59	412.2	90633.1	10	9	3	9.6	1364
680	3058	Bm1693b	>Bm1693b wormpep=BM30540 gene=WBGene00221954 status=Partially_confirmed
680	3059	Bm1693c	>Bm1693c wormpep=BM37421 gene=WBGene00221954 status=Partially_confirmed
682	6143	Bm3284	>Bm3284 wormpep=BM05821 gene=WBGene00223545 status=Confirmed product="N terminus of Rad21 \/ Rec8 like protein"	-5.48	-5.53	406.4	7151.5	2	2	0	3.37	594
683	9990	Bm6398a	>Bm6398a wormpep=BM43832 gene=WBGene00226659 status=Partially_confirmed product="dimethylglycine dehydrogenase, mitochondrial precursor, putative"	-5.48	-5.53	410.9	43585.3	4	3	0	7.14	840
683	9991	Bm6398b	>Bm6398b wormpep=BM40526 gene=WBGene00226659 status=Confirmed product="dimethylglycine dehydrogenase, mitochondrial precursor, putative"
684	9959	Bm6371d	>Bm6371d wormpep=BM37990 gene=WBGene00226632 locus=Bma-lst-3 status=Partially_confirmed	-5.47	-5.45	391	24899.1	3	3	1	2.37	1267
686	4813	Bm2242	>Bm2242 wormpep=BM38971 gene=WBGene00222503 locus=Bma-eat-16 status=Partially_confirmed	-5.38	-5.42	354.9	89162.9	3	3	1	7.97	477
687	4890	Bm2294	>Bm2294 wormpep=BM27030 gene=WBGene00222555 status=Confirmed product="RING finger domain containing protein"	-5.37	-5.42	363.4	28603.8	2	2	1	9.88	567
689	6696	Bm3705	>Bm3705 wormpep=BM39971 gene=WBGene00223966 locus=Bma-stl-1 status=Confirmed product="SD03319p, putative"	-5.33	-5.34	419.9	30166	3	3	2	9.5	358
690	9368	Bm5893	>Bm5893 wormpep=BM19527 gene=WBGene00226154 locus=Bma-pat-6 status=Confirmed	-5.33	-2.78	425.5	67442.6	6	4	1	17.41	379
691	9663	Bm6137a	>Bm6137a wormpep=BM38438 gene=WBGene00226398 locus=Bma-unc-37 status=Confirmed	-5.31	-5.34	473.2	43433	4	4	3	5.91	643
691	9664	Bm6137b	>Bm6137b wormpep=BM36053 gene=WBGene00226398 locus=Bma-unc-37 status=Confirmed
694	6354	Bm3450	>Bm3450 wormpep=BM28329 gene=WBGene00223711 status=Confirmed product="SART-1 family protein"	-5.26	-5.32	327.1	168015	6	6	2	9.7	825
695	4852	Bm2265b	>Bm2265b wormpep=BM21158 gene=WBGene00222526 status=Partially_confirmed
696	4933	Bm2323a	>Bm2323a wormpep=BM35795 gene=WBGene00222584 status=Confirmed	-5.2	-5.27	370.1	20914.3	2	2	1	3.86	881
696	4934	Bm2323b	>Bm2323b wormpep=BM33990 gene=WBGene00222584 status=Confirmed
697	2035	Bm13659	>Bm13659 wormpep=BM00603 gene=WBGene00233920 status=Predicted product="Ras-related protein Rab-5B, putative"	-5.17	-5.18	363	12480.3	2	2	1	8.29	217
697	6610	Bm3640	>Bm3640 wormpep=BM00603 gene=WBGene00223901 status=Predicted product="Ras-related protein Rab-5B, putative"
699	7503	Bm4358	>Bm4358 wormpep=BM41430 gene=WBGene00224619 status=Confirmed product="AMOP domain containing protein"	-5.16	-5.25	389.1	112376	4	4	2	4.07	1476
702	12986	Bm9529	>Bm9529 wormpep=BM39032 gene=WBGene00229790 status=Confirmed	-5.14	-5.14	330.4	36514.6	3	2	0	11.46	288
704	5175	Bm2502b	>Bm2502b wormpep=BM39262 gene=WBGene00222763 status=Confirmed	-5.12	-4.98	377.7	13096.4	2	2	0	6.08	378
704	5176	Bm2502c	>Bm2502c wormpep=BM39219 gene=WBGene00222763 status=Confirmed
705	2392	Bm13941b	>Bm13941b wormpep=BM22916 gene=WBGene00234202 locus=Bma-rpl-2 status=Confirmed product="60S ribosomal protein L8, putative"
706	2060	Bm13676	>Bm13676 wormpep=BM42177 gene=WBGene00233937 locus=Bma-pas-7 status=Partially_confirmed product="proteasome subunit alpha type 3, putative"	-5.08	-2.7	417.6	22383.6	2	2	0	7.14	252
707	1544	Bm12733	>Bm12733 wormpep=BM41786 gene=WBGene00232994 status=Partially_confirmed	-5.05	-5.03	370.2	57595.6	4	3	1	19.16	287
708	6914	Bm3874	>Bm3874 wormpep=BM00196 gene=WBGene00224135 locus=Bma-fcp-1 status=Confirmed product="NLI interacting factor-like phosphatase family protein"	-5.02	-5.07	448.4	7827.5	2	2	0	5.73	576
709	2561	Bm14071	>Bm14071 wormpep=BM21908 gene=WBGene00234332 locus=Bma-snr-4 status=Confirmed	-4.97	-4.65	365.1	11486.8	3	2	1	33.88	121
710	8451	Bm5135a	>Bm5135a wormpep=BM34760 gene=WBGene00225396 locus=Bma-ifg-1 status=Confirmed product="MIF4G domain containing protein"	-4.96	-5.05	421.3	150238	6	6	1	6.22	1383
710	8452	Bm5135b	>Bm5135b wormpep=BM25332 gene=WBGene00225396 locus=Bma-ifg-1 status=Confirmed product="MIF4G domain containing protein"
711	12276	Bm8720	>Bm8720 wormpep=BM36251 gene=WBGene00228981 status=Confirmed product="Probable histone H2B 4, putative"	-4.96	-4.95	401	15086.7	3	2	1	19.7	132
712	8605	Bm5267c	>Bm5267c wormpep=BM32588 gene=WBGene00225528 locus=Bma-clh-6 status=Partially_confirmed product="chloride channel protein 7, putative"
714	9303	Bm5834a	>Bm5834a wormpep=BM27756 gene=WBGene00226095 status=Confirmed	-4.91	-4.82	383.7	235034	4	4	2	16.58	368
714	9304	Bm5834b	>Bm5834b wormpep=BM37737 gene=WBGene00226095 status=Confirmed
715	4231	Bm1816a	>Bm1816a wormpep=BM27243 gene=WBGene00222077 locus=Bma-spk-1 status=Confirmed	-4.9	-4.91	358.9	59812.5	5	5	1	7.69	884
715	4232	Bm1816b	>Bm1816b wormpep=BM31531 gene=WBGene00222077 locus=Bma-spk-1 status=Confirmed
717	5771	Bm2970	>Bm2970 wormpep=BM44790 gene=WBGene00223231 status=Confirmed	-4.85	-4.85	365	66584.3	3	2	0	12.05	224
718	6057	Bm3213a	>Bm3213a wormpep=BM33593 gene=WBGene00223474 locus=Bma-unc-115 status=Partially_confirmed	-4.85	-4.88	411.1	18575.7	2	2	0	2.69	669
718	6058	Bm3213b	>Bm3213b wormpep=BM23458 gene=WBGene00223474 locus=Bma-unc-115 status=Partially_confirmed
720	6718	Bm3724	>Bm3724 wormpep=BM00052 gene=WBGene00223985 locus=Bma-fkb-6 status=Confirmed product="FKBP-type peptidyl-prolyl cis-trans isomerase-59, BmFKBP59"	-4.8	-4.51	387.9	40115.8	5	4	1	13.61	426
721	7108	Bm4035	>Bm4035 wormpep=BM06844 gene=WBGene00224296 locus=Bma-alh-11 status=Confirmed product="aldehyde dehydrogenase, putative"	-4.8	-4.83	364.9	129236	3	2	0	2.87	697
723	2130	Bm13728	>Bm13728 wormpep=BM03385 gene=WBGene00233989 locus=Bma-ogdh-1 status=Confirmed product="2-oxoglutarate dehydrogenase E1 component, mitochondrial precursor, putative"	-4.76	-4.84	448.9	53982.8	2	2	0	2.72	1029
724	12266	Bm8712a	>Bm8712a wormpep=BM00818 gene=WBGene00228973 locus=Bma-shp-2 status=Partially_confirmed product="microfilarial sheath protein, identical"	-4.74	-4.7	346.8	84691	4	2	1	5.49	237
725	196	Bm10224	>Bm10224 wormpep=BM02165 gene=WBGene00230485 status=Confirmed product="RE55111p, putative"	-4.71	-4.72	342.9	238066	3	3	1	34.78	115
726	1913	Bm13388	>Bm13388 wormpep=BM40427 gene=WBGene00233649 status=Partially_confirmed	-4.71	-4.24	410.9	14652.9	2	2	1	15.87	126
727	4333	Bm1847	>Bm1847 wormpep=BM03677 gene=WBGene00222108 locus=Bma-mai-1 status=Confirmed product="Mitochondrial ATPase inhibitor, IATP family protein"	-4.7	-4.22	337.8	16384.8	4	2	0	10.83	120
728	12945	Bm9481	>Bm9481 wormpep=BM34530 gene=WBGene00229742 status=Confirmed	-4.69	-4.73	366.6	77782.7	5	5	3	14.78	575
731	9049	Bm5631	>Bm5631 wormpep=BM06864 gene=WBGene00225892 locus=Bma-gpa-16 status=Partially_confirmed product="GTP-binding regulatory protein alpha chain - starfish, putative"	-4.58	-4.6	318.8	49527.7	2	2	0	9.39	362
732	6669	Bm3682a	>Bm3682a wormpep=BM45651 gene=WBGene00223943 locus=Bma-cpn-3 status=Partially_confirmed	-4.56	-4.55	396.1	35856.4	4	4	2	27.27	154
734	12211	Bm8636	>Bm8636 wormpep=BM45348 gene=WBGene00228897 status=Partially_confirmed	-4.54	-4.66	326.9	139137	8	7	2	6.38	1631
736	7146	Bm4067	>Bm4067 wormpep=BM02722 gene=WBGene00224328 status=Confirmed product="Pre-mrna cleavage factor, identical"	-4.49	-4.21	383.2	138172	2	2	0	6.96	230
737	142	Bm10155	>Bm10155 wormpep=BM02627 gene=WBGene00230416 locus=Bma-rho-1 status=Confirmed product="RAS-like GTP-binding protein RhoA, putative"	-4.45	-3.48	333.4	126985	6	5	2	16.23	191
738	2208	Bm13795	>Bm13795 wormpep=BM04036 gene=WBGene00234056 locus=Bma-smc-3 status=Confirmed product="glycogen synthase kinase, putative"	-4.44	-4.44	306.9	111317	10	5	2	4.15	1204
739	12279	Bm8725	>Bm8725 wormpep=BM12467 gene=WBGene00228986 status=Confirmed product="sheath protein 5, identical"	-4.43	-3.47	298.2	335745	15	3	0	15.53	161
742	2334	Bm13897	>Bm13897 wormpep=BM21347 gene=WBGene00234158 locus=Bma-tin-13 status=Confirmed uniprot=Q9Y193	-4.38	-4.36	306.9	57555.6	2	2	0	32.65	98
743	430	Bm10455	>Bm10455 wormpep=BM43163 gene=WBGene00230716 status=Confirmed product="Protein kinase domain containing protein"	-4.38	-4.29	390.7	48622.1	3	2	0	4.99	561
745	12475	Bm8952	>Bm8952 wormpep=BM20154 gene=WBGene00229213 status=Confirmed	-4.37	-4.37	295.5	126010	4	3	2	24.76	105
746	2347	Bm13909	>Bm13909 wormpep=BM04614 gene=WBGene00234170 locus=Bma-snr-6 status=Confirmed product="small nuclear ribonucleoprotein E, putative"	-4.36	-4.05	338.9	72847.3	3	2	2	29.21	89
747	3061	Bm16941	>Bm16941 wormpep=BM20693 gene=WBGene00255590 status=Confirmed	-4.34	-3.38	438.8	52149.3	4	2	0	43.75	80
748	2218	Bm13802	>Bm13802 wormpep=BM33127 gene=WBGene00234063 status=Partially_confirmed	-4.33	-4.38	327.3	9795.1	2	2	1	4.88	615
749	8050	Bm4808	>Bm4808 wormpep=BM03554 gene=WBGene00225069 locus=Bma-iftb-1 status=Confirmed product="eukaryotic translation initiation factor 2 subunit 2, putative"	-4.27	-4.28	388.3	22036.5	2	2	0	12.99	254
750	2026	Bm13651	>Bm13651 wormpep=BM44682 gene=WBGene00233912 status=Confirmed product="ubiquitin-like protein, putative"	-4.24	-4.11	320.3	9580.8	2	2	0	18.75	128
751	5703	Bm2913a	>Bm2913a wormpep=BM35285 gene=WBGene00223174 locus=Bma-imb-3 status=Confirmed	-4.18	-4.27	325	104812	4	2	1	3.52	1136
751	5704	Bm2913b	>Bm2913b wormpep=BM18547 gene=WBGene00223174 locus=Bma-imb-3 status=Predicted
752	9936	Bm6355	>Bm6355 wormpep=BM37409 gene=WBGene00226616 status=Confirmed	-4.18	-4.18	381.1	11602.4	2	2	1	7.63	236
754	5138	Bm2471	>Bm2471 wormpep=BM05175 gene=WBGene00222732 locus=Bma-pat-4 status=Confirmed product="integrin-linked kinase, putative"	-4.05	-4.08	337	11535.6	2	2	1	5.57	467
756	5394	Bm2674	>Bm2674 wormpep=BM24279 gene=WBGene00222935 locus=Bma-dli-1 status=Confirmed product="dynein light intermediate chain, putative"	-4.03	-4.06	364.3	9585.2	3	3	1	17.48	452
757	9414	Bm5931a	>Bm5931a wormpep=BM29931 gene=WBGene00226192 status=Confirmed product="carbohydrate phosphorylase, putative"	-4.02	-3.25	343.1	188732	7	7	4	10.3	854
757	9415	Bm5931b	>Bm5931b wormpep=BM35271 gene=WBGene00226192 status=Confirmed product="carbohydrate phosphorylase, putative"
757	9416	Bm5931c	>Bm5931c wormpep=BM30228 gene=WBGene00226192 status=Confirmed product="carbohydrate phosphorylase, putative"
760	10558	Bm6859b	>Bm6859b wormpep=BM36295 gene=WBGene00227120 locus=Bma-csn-4 status=Confirmed
760	10559	Bm6859c	>Bm6859c wormpep=BM26146 gene=WBGene00227120 locus=Bma-csn-4 status=Confirmed
761	10121	Bm6510a	>Bm6510a wormpep=BM41730 gene=WBGene00226771 locus=Bma-crh-1 status=Confirmed product="bZIP transcription factor family protein"	-3.95	-3.96	393	84052.1	4	4	2	31.91	329
761	10122	Bm6510b	>Bm6510b wormpep=BM39817 gene=WBGene00226771 locus=Bma-crh-1 status=Confirmed product="bZIP transcription factor family protein"
762	9279	Bm5814	>Bm5814 wormpep=BM41419 gene=WBGene00226075 locus=Bma-ekl-6 status=Partially_confirmed product="conserved hypothetical protein"	-3.94	-3.91	300.2	61621.8	6	5	0	4.38	1302
763	481	Bm10516	>Bm10516 wormpep=BM44291 gene=WBGene00230777 locus=Bma-col-121 status=Confirmed product="Cuticle collagen dpy-7 precursor, putative"	-3.86	-3.86	286.7	207304	4	4	1	25.79	318
764	10925	Bm7158	>Bm7158 wormpep=BM30859 gene=WBGene00227419 locus=Bma-emb-4 status=Confirmed product="conserved hypothetical protein,hypothetical protein"	-3.81	-3.91	293.8	113007	5	5	2	5.56	1440
765	3013	Bm16888	>Bm16888 wormpep=BM01959 gene=WBGene00236790 status=Partially_confirmed product="Hsp20\/alpha crystallin family protein"	-3.8	-3.78	361.8	164689	4	3	1	11.67	180
767	9538	Bm6031	>Bm6031 wormpep=BM39256 gene=WBGene00226292 locus=Bma-lgc-34 status=Partially_confirmed product="Neurotransmitter-gated ion-channel ligand binding domain containing protein"	-3.78	-3.78	336.2	252547	6	3	0	7.88	406
768	2352	Bm13913a	>Bm13913a wormpep=BM34605 gene=WBGene00234174 locus=Bma-lsm-7 status=Confirmed product="U6 snRNA-associated Sm-like protein LSm7, putative"	-3.72	-3.42	316.7	18236.4	3	2	0	30.69	101
771	9223	Bm5771	>Bm5771 wormpep=BM33571 gene=WBGene00226032 locus=Bma-cav-1 status=Confirmed	-3.58	-3.01	261.2	23512.2	4	3	0	15.69	255
773	7064	Bm3996	>Bm3996 wormpep=BM35851 gene=WBGene00224257 locus=Bma-tag-196 status=Confirmed product="cathepsin F-like cysteine proteinase, putative"	-3.52	-3.56	256.1	74600	4	4	3	11.56	467
775	9924	Bm6341	>Bm6341 wormpep=BM28554 gene=WBGene00226602 status=Confirmed product="60S ribosomal protein L7a, putative"	-3.43	-3.42	410.8	198122	4	3	0	10.57	265
776	8382	Bm5076a	>Bm5076a wormpep=BM39976 gene=WBGene00225337 locus=Bma-gei-15 status=Confirmed	-3.42	-2.71	322	42056	3	3	2	9.15	645
776	8384	Bm5076c	>Bm5076c wormpep=BM45329 gene=WBGene00225337 locus=Bma-gei-15 status=Confirmed
777	10946	Bm7172	>Bm7172 wormpep=BM25259 gene=WBGene00227433 locus=Bma-cyn-15 status=Partially_confirmed product="cyclophilin-type peptidyl-prolyl cis-trans isomerase-15, Bmcyp-15"	-3.37	-3.4	351.2	44030.9	2	2	1	3.93	890
779	7598	Bm4425b	>Bm4425b wormpep=BM36197 gene=WBGene00224686 status=Confirmed product="60S ribosomal protein L23a, putative"
780	2559	Bm14069	>Bm14069 wormpep=BM07022 gene=WBGene00234330 locus=Bma-cyc-2.2 status=Confirmed product="Cytochrome c type-1, putative"	-3.29	-3.3	267.9	34752	2	2	0	25.93	108
781	7652	Bm4476a	>Bm4476a wormpep=BM30180 gene=WBGene00224737 locus=Bma-ddx-15 status=Confirmed	-3.29	-3.32	279.8	38770.4	2	2	1	4.58	742
782	9542	Bm6034a	>Bm6034a wormpep=BM40444 gene=WBGene00226295 locus=Bma-usp-5 status=Partially_confirmed product="Ubiquitin carboxyl-terminal hydrolase family protein"	-3.28	-2.74	338.2	21540.7	5	5	1	6.33	806
782	9543	Bm6034b	>Bm6034b wormpep=BM41736 gene=WBGene00226295 locus=Bma-usp-5 status=Confirmed product="Ubiquitin carboxyl-terminal hydrolase family protein"
784	7808	Bm4605	>Bm4605 wormpep=BM23523 gene=WBGene00224866 status=Confirmed product="collagen col-34, putative"	-3.18	-3.2	237	108036	3	3	2	41.32	288
785	10672	Bm6940	>Bm6940 wormpep=BM01587 gene=WBGene00227201 status=Confirmed product="Glycoprotein 25L2 precursor, putative"	-3.17	-3.16	304.3	154346	3	2	0	13.21	212
786	1134	Bm11336	>Bm11336 wormpep=BM40483 gene=WBGene00231597 status=Partially_confirmed product="Zinc finger, C2H2 type family protein"	-3.17	-3.11	302.2	305713	17	6	3	5.68	1391
787	6217	Bm3335	>Bm3335 wormpep=BM24208 gene=WBGene00223596 status=Partially_confirmed	-3.13	-2.59	282.7	82482.8	10	7	1	6.53	1409
788	4496	Bm1972a	>Bm1972a wormpep=BM45375 gene=WBGene00222233 status=Confirmed product="EGF-like domain containing protein"	-3.13	-3.14	386.7	74666.5	5	4	0	11.95	477
789	9299	Bm5831a	>Bm5831a wormpep=BM42162 gene=WBGene00226092 status=Partially_confirmed product="Zn-finger in Ran binding protein and others containing protein"	-3.05	-2.82	303.9	64670.4	4	3	1	5.61	1034
789	9300	Bm5831b	>Bm5831b wormpep=BM24703 gene=WBGene00226092 status=Partially_confirmed product="Zn-finger in Ran binding protein and others containing protein"
790	7409	Bm4279d	>Bm4279d wormpep=BM25394 gene=WBGene00224540 status=Confirmed product="Nuclear movement protein"	-3.01	-3.01	313.7	14589.2	4	2	0	8.67	323
792	6545	Bm3590	>Bm3590 wormpep=BM33051 gene=WBGene00223851 status=Confirmed product="Pyruvate kinase, M2 isozyme, putative"	-2.94	-2.95	283.3	102436	5	4	2	12.23	556
793	9693	Bm6165	>Bm6165 wormpep=BM31701 gene=WBGene00226426 status=Confirmed product="splicing factor 3b, subunit 2, putative"	-2.92	-2.74	267.3	400211	14	5	2	8.5	612
794	11589	Bm7731	>Bm7731 wormpep=BM19068 gene=WBGene00227992 locus=Bma-fkb-1 status=Confirmed	-2.91	-2.9	364.4	14184.3	2	2	0	8.03	137
795	3827	Bm17754a	>Bm17754a wormpep=BM41713 gene=WBGene00268896 status=Partially_confirmed	-2.89	-2.75	279.4	178448	8	5	2	9.56	910
795	3828	Bm17754b	>Bm17754b wormpep=BM43407 gene=WBGene00268896 status=Partially_confirmed
796	11095	Bm7289	>Bm7289 wormpep=BM43559 gene=WBGene00227550 status=Confirmed product="Transcription initiation factor IIA, gamma subunit, helical domain containing protein"	-2.8	-2.83	279.4	50767.1	2	2	0	6.89	421
797	8696	Bm5333	>Bm5333 wormpep=BM25907 gene=WBGene00225594 locus=Bma-alx-1 status=Confirmed	-2.78	-2.84	280.6	133182	5	5	2	8.62	858
798	6337	Bm3437a	>Bm3437a wormpep=BM32887 gene=WBGene00223698 locus=Bma-scc-3 status=Confirmed	-2.77	-2.84	219.1	128783	5	5	2	6.73	1100
799	4894	Bm2299a	>Bm2299a wormpep=BM22461 gene=WBGene00222560 status=Partially_confirmed product="kinesin light chain (KLC), putative"	-2.76	-2.78	341	75938.7	4	2	0	4.23	496
799	4895	Bm2299b	>Bm2299b wormpep=BM28565 gene=WBGene00222560 status=Confirmed product="kinesin light chain (KLC), putative"
799	4896	Bm2299c	>Bm2299c wormpep=BM23303 gene=WBGene00222560 status=Confirmed product="kinesin light chain (KLC), putative"
799	4897	Bm2299d	>Bm2299d wormpep=BM27146 gene=WBGene00222560 status=Partially_confirmed product="kinesin light chain (KLC), putative"
799	12542	Bm9032	>Bm9032 wormpep=BM41684 gene=WBGene00229293 status=Partially_confirmed
800	10914	Bm7150	>Bm7150 wormpep=BM43706 gene=WBGene00227411 status=Confirmed product="15 kDa selenoprotein precursor, putative"	-2.75	-2.76	242.1	7349.9	2	2	2	7.98	163
801	3626	Bm17571	>Bm17571 wormpep=BM16432 gene=WBGene00268714 status=Partially_confirmed	-2.71	-2.73	328.8	30521.9	2	2	1	8.41	309
802	2169	Bm13762	>Bm13762 wormpep=BM42322 gene=WBGene00234023 status=Confirmed	-2.69	-2.72	279.6	13281.1	2	2	0	8.26	351
805	2776	Bm14705b	>Bm14705b wormpep=BM33668 gene=WBGene00235040 status=Confirmed
805	2777	Bm14705c	>Bm14705c wormpep=BM36037 gene=WBGene00235040 status=Confirmed
806	7282	Bm4177	>Bm4177 wormpep=BM00266 gene=WBGene00224438 locus=Bma-suca-1 status=Confirmed product="succinyl-CoA ligase [ADP-forming] beta-chain, mitochondrial, putative"	-2.59	-2.62	295.8	24550.5	3	3	1	9.45	434
809	9903	Bm6322	>Bm6322 wormpep=BM07051 gene=WBGene00226583 status=Confirmed product="phosphoglycerate mutase family protein"	-2.54	-2.56	296.8	11798.4	2	2	1	12.84	218
813	1574	Bm12796	>Bm12796 wormpep=BM45457 gene=WBGene00233057 status=Partially_confirmed	-2.22	-2.26	369	94031.9	3	2	1	2.9	724
818	10217	Bm6587	>Bm6587 wormpep=BM43277 gene=WBGene00226848 status=Confirmed product="EGF-like domain containing protein"	-2	-2.04	237.8	133315	6	2	0	3.85	727
819	5510	Bm2770	>Bm2770 wormpep=BM27931 gene=WBGene00223031 locus=Bma-sym-1 status=Confirmed	-1.9	-1.95	294	105999	4	4	0	9.95	603
820	4444	Bm1924a	>Bm1924a wormpep=BM35749 gene=WBGene00222185 locus=Bma-tag-278 status=Confirmed product="Trichohyalin, putative"	-1.9	-1.98	291.8	142643	6	6	1	7.87	1068
820	4445	Bm1924b	>Bm1924b wormpep=BM32662 gene=WBGene00222185 locus=Bma-tag-278 status=Confirmed product="Trichohyalin, putative"
821	1074	Bm11180a	>Bm11180a wormpep=BM35603 gene=WBGene00231441 locus=Bma-rpt-3 status=Confirmed product="26S proteasome subunit P45 family protein"	-1.89	-1.62	256.2	18064.6	3	3	0	11.27	408
821	1075	Bm11180b	>Bm11180b wormpep=BM32340 gene=WBGene00231441 locus=Bma-rpt-3 status=Confirmed product="26S proteasome subunit P45 family protein"
825	10872	Bm7109	>Bm7109 wormpep=BM21370 gene=WBGene00227370 status=Confirmed	-1.82	-1.82	229.8	131766	4	4	2	22.02	218
827	11112	Bm7296	>Bm7296 wormpep=BM35804 gene=WBGene00227557 status=Partially_confirmed product="C2 domain containing protein"	-1.81	-1.83	283.6	28830.8	3	2	1	6.33	458
829	8982	Bm5579a	>Bm5579a wormpep=BM42436 gene=WBGene00225840 locus=Bma-qua-1 status=Partially_confirmed product="conserved hypothetical protein,hypothetical protein"	-1.8	-1.84	322.7	50432.2	8	6	1	8.51	1081
830	5592	Bm2831	>Bm2831 wormpep=BM43850 gene=WBGene00223092 locus=Bma-bbs-9 status=Partially_confirmed product="von Willebrand factor type D domain containing protein"	-1.76	-1.77	418.9	88955.7	7	5	3	6.92	1243
831	1993	Bm13584	>Bm13584 wormpep=BM42586 gene=WBGene00233845 locus=Bma-gar-3 status=Partially_confirmed	-1.71	-1.5	273.5	90400.5	6	3	1	5.99	601
832	13069	Bm9635a	>Bm9635a wormpep=BM19263 gene=WBGene00229896 status=Confirmed	-1.71	-1.16	286.4	28379.6	4	4	2	16.67	228
834	10038	Bm6436a	>Bm6436a wormpep=BM39093 gene=WBGene00226697 status=Confirmed	-1.64	-1.46	305.1	134962	10	5	2	3.76	1411
835	240	Bm10265	>Bm10265 wormpep=BM40682 gene=WBGene00230526 status=Confirmed	-1.6	-1.54	227.4	130814	8	3	1	9.48	232
836	12114	Bm8502	>Bm8502 wormpep=BM45026 gene=WBGene00228763 status=Partially_confirmed	-1.59	-1.55	249.6	290726	7	2	0	6.75	400
837	8771	Bm5397	>Bm5397 wormpep=BM40845 gene=WBGene00225658 locus=Bma-sma-1 status=Partially_confirmed product="probable spectrin beta chain, putative"	-1.58	-1.39	361	285687	18	12	4	3.31	4014
839	2845	Bm14786	>Bm14786 wormpep=BM00044 gene=WBGene00234971 locus=Bma-atp-4 status=Partially_confirmed product="Mitochondrial ATP synthase coupling factor 6 family protein"	-1.53	-1.54	259.9	5117.5	2	2	1	15.98	169
840	8144	Bm4886	>Bm4886 wormpep=BM27220 gene=WBGene00225147 locus=Bma-crml-1 status=Partially_confirmed product="Leucine Rich Repeat family protein"	-1.51	-1.56	298.6	251300	6	3	1	2.92	1060
843	9772	Bm6220	>Bm6220 wormpep=BM24656 gene=WBGene00226481 status=Partially_confirmed product="Immunoglobulin I-set domain containing protein"	-1.51	-1.69	335.4	760135	15	12	1	4.96	2784
341	5241	Bm2547	>Bm2547 wormpep=BM41242 gene=WBGene00222808 status=Confirmed product="RNA-binding protein., putative"	-14.15	-14.14	701.7	18943.1	2	1	0	15.79	133
348	11375	Bm7519	>Bm7519 wormpep=BM44056 gene=WBGene00227780 status=Partially_confirmed product="DNA translocase ftsK, putative"	-14.07	-14.02	708.1	100472	5	1	0	5.17	445
349	7562	Bm4397	>Bm4397 wormpep=BM04316 gene=WBGene00224658 status=Confirmed product="EF hand family protein"	-14.06	-14.08	729.1	42655.1	1	1	0	8.21	207
351	9099	Bm5669	>Bm5669 wormpep=BM35024 gene=WBGene00225930 locus=Bma-sng-1 status=Confirmed product="Synaptogyrin homolog, putative"	-14	-14.02	724.6	16288.5	1	1	0	9.17	240
353	12320	Bm8768	>Bm8768 wormpep=BM43517 gene=WBGene00229029 status=Partially_confirmed	-13.83	-13.85	746.5	21738.5	2	1	1	7.13	407
362	2108	Bm13709	>Bm13709 wormpep=BM36462 gene=WBGene00233970 locus=Bma-cct-3 status=Confirmed product="T-complex protein 1, gamma subunit, putative"	-13.55	-13.59	712.6	19910.7	1	1	0	2.93	547
372	2552	Bm14062a	>Bm14062a wormpep=BM15643 gene=WBGene00234323 locus=Bma-snr-3 status=Confirmed	-13.19	-13.12	702.9	34616.8	5	1	0	16.26	123
377	2117	Bm13717a	>Bm13717a wormpep=BM34668 gene=WBGene00233978 locus=Bma-rab-7 status=Partially_confirmed product="ras-related protein Rab-7, putative"	-13.08	-13.08	653.2	74822.9	2	1	0	7.55	212
379	5533	Bm2786a	>Bm2786a wormpep=BM31770 gene=WBGene00223047 status=Confirmed product="Cuticle collagen 14, putative"	-13.06	-13.02	695.8	95059.5	4	1	0	7.45	322
385	6072	Bm3223a	>Bm3223a wormpep=BM40747 gene=WBGene00223484 status=Partially_confirmed product="deoxyribose-phosphate aldolase, putative"	-12.73	-12.73	700	13154.1	2	1	0	7.32	287
394	2078	Bm13689	>Bm13689 wormpep=BM23889 gene=WBGene00233950 locus=Bma-plrg-1 status=Confirmed product="Pre-mRNA splicing protein prp5, putative"	-12.3	-12.34	708	20802.1	1	1	0	5.17	484
397	12424	Bm8894	>Bm8894 wormpep=BM04519 gene=WBGene00229155 status=Confirmed	-12.25	-12.26	735.1	5537.1	1	1	0	21.47	163
398	2574	Bm14082	>Bm14082 wormpep=BM03131 gene=WBGene00234343 locus=Bma-rps-28 status=Confirmed product="40S ribosomal protein S28, putative"	-12.14	-12.11	646.4	85415.5	3	1	0	31.82	66
400	12442	Bm8919	>Bm8919 wormpep=BM07160 gene=WBGene00229180 status=Confirmed product="RNA recognition motif domain containing protein"	-12.12	-12.08	628.7	69915.9	4	1	0	8.5	200
403	786	Bm10846	>Bm10846 wormpep=BM05154 gene=WBGene00231107 status=Confirmed	-12.09	-12.08	601.1	29171.4	2	1	0	26.67	60
404	7442	Bm4309	>Bm4309 wormpep=BM41667 gene=WBGene00224570 locus=Bma-rdy-2 status=Confirmed	-12.08	-12.08	619.5	33190.5	2	1	0	6.49	231
405	7137	Bm4060	>Bm4060 wormpep=BM44262 gene=WBGene00224321 locus=Bma-msra-1 status=Partially_confirmed product="Peptide methionine sulfoxide reductase family protein"	-12.06	-12.08	631.9	6359.6	1	1	0	6.67	210
407	1552	Bm12766	>Bm12766 wormpep=BM41345 gene=WBGene00233027 status=Partially_confirmed	-12.04	-12.08	624.7	26784.8	1	1	0	3.37	445
412	9983	Bm6390	>Bm6390 wormpep=BM45440 gene=WBGene00226651 status=Partially_confirmed product="RIKEN cDNA 4930579A11, putative"	-11.98	-11.99	632	27838.7	2	1	0	4.89	450
418	10476	Bm6793	>Bm6793 wormpep=BM04064 gene=WBGene00227054 status=Confirmed product="Thioredoxin family protein"	-11.87	-11.9	606.9	23483.4	1	1	1	5.3	283
431	2503	Bm14025	>Bm14025 wormpep=BM21076 gene=WBGene00234286 status=Confirmed	-11.57	-11.59	608.9	31141.1	1	1	0	6.94	245
441	2157	Bm13752	>Bm13752 wormpep=BM44326 gene=WBGene00234013 status=Partially_confirmed product="glutamine synthetase, putative"	-11.13	-11.14	594.6	16126.2	2	1	0	5.19	366
446	5937	Bm3114	>Bm3114 wormpep=BM26578 gene=WBGene00223375 locus=Bma-rsp-4 status=Confirmed product="Hypothetical RNA-binding protein T28D9.2 in chromosome II, putative"	-11.05	-11.05	587.9	34455.8	2	1	0	6.86	204
447	5986	Bm3157	>Bm3157 wormpep=BM41719 gene=WBGene00223418 status=Confirmed product="conserved hypothetical protein,hypothetical protein"	-11.05	-11.08	596.7	32191	1	1	0	4	425
465	831	Bm10890	>Bm10890 wormpep=BM19764 gene=WBGene00231151 status=Partially_confirmed product="Conserved hypothetical protein, putative"	-10.06	-10.07	569.5	25892.4	1	1	0	10.88	147
472	5115	Bm2456b	>Bm2456b wormpep=BM31635 gene=WBGene00222717 locus=Bma-pxl-1 status=Confirmed	-10.01	-10.05	563.6	13394.4	1	1	0	4.44	383
476	45	Bm10044	>Bm10044 wormpep=BM44508 gene=WBGene00230305 status=Confirmed	-9.97	-9.98	540.8	11878	1	1	0	15.15	99
477	9504	Bm5998	>Bm5998 wormpep=BM07231 gene=WBGene00226259 status=Partially_confirmed product="2-amino-3-ketobutyrate coenzyme A ligase, mitochondrial precursor, putative"	-9.95	-9.98	554.7	40618.7	1	1	0	3.8	421
478	11136	Bm7319	>Bm7319 wormpep=BM29441 gene=WBGene00227580 locus=Bma-cyn-13 status=Confirmed	-9.94	-9.96	592	19979.3	1	1	0	4.36	321
479	11102	Bm7293a	>Bm7293a wormpep=BM33045 gene=WBGene00227554 status=Partially_confirmed	-9.91	-9.93	533.8	43634.3	1	1	0	5.42	277
482	2355	Bm13915	>Bm13915 wormpep=BM18093 gene=WBGene00234176 locus=Bma-lsm-8 status=Confirmed	-9.84	-9.85	516.9	6555.7	1	1	0	19.39	98
485	4967	Bm2344	>Bm2344 wormpep=BM42973 gene=WBGene00222605 status=Confirmed	-9.72	-9.73	497.1	11567.9	2	1	0	6.57	335
486	5060	Bm241	>Bm241 wormpep=BM41102 gene=WBGene00220502 status=Partially_confirmed	-9.67	-9.64	577.9	40789.2	3	1	0	10.23	176
488	5796	Bm2998	>Bm2998 wormpep=BM27923 gene=WBGene00223259 locus=Bma-rps-10 status=Confirmed product="40S ribosomal protein S10, putative"	-9.63	-9.6	598	29760.3	3	1	0	10	150
494	12559	Bm9051	>Bm9051 wormpep=BM26970 gene=WBGene00229312 status=Confirmed	-9.49	-9.46	583.5	34670.3	3	1	0	6.83	205
496	6428	Bm3507	>Bm3507 wormpep=BM40074 gene=WBGene00223768 locus=Bma-dnj-10 status=Confirmed	-9.46	-9.49	553.9	21811.6	1	1	0	3.53	453
504	2457	Bm13989	>Bm13989 wormpep=BM40696 gene=WBGene00234250 status=Confirmed uniprot=A8Q3T2	-9.14	-9.15	573.9	24693.1	2	1	0	5.52	344
507	5125	Bm2458	>Bm2458 wormpep=BM37505 gene=WBGene00222719 locus=Bma-dnc-2 status=Confirmed product="conserved hypothetical protein"	-8.93	-8.96	572.3	24336.6	1	1	0	4.32	347
508	977	Bm11049	>Bm11049 wormpep=BM45638 gene=WBGene00231310 status=Partially_confirmed product="Hypothetical WD-repeats containing protein YFR021w, putative"	-8.91	-8.92	563.5	45956	2	1	0	3.28	396
509	718	Bm10785	>Bm10785 wormpep=BM35493 gene=WBGene00231046 status=Confirmed product="Troponin T, putative"	-8.89	-8.92	559.9	10761.1	1	1	0	4.87	390
514	338	Bm10373	>Bm10373 wormpep=BM44342 gene=WBGene00230634 status=Partially_confirmed	-8.8	-8.83	565.2	17491.4	1	1	0	3.94	355
516	2243	Bm13823	>Bm13823 wormpep=BM02270 gene=WBGene00234084 locus=Bma-imb-1 status=Confirmed product="Importin beta-1 subunit, putative"	-8.78	-8.83	514.7	72464.1	2	1	0	1.92	884
517	8340	Bm5038	>Bm5038 wormpep=BM27876 gene=WBGene00225299 locus=Bma-egl-30 status=Partially_confirmed product="visual iGq-alpha protein, putative"	-8.76	-8.75	524.7	150010	3	1	0	4.14	362
521	10991	Bm7213	>Bm7213 wormpep=BM34057 gene=WBGene00227474 locus=Bma-efl-1 status=Confirmed	-8.73	-8.74	600	46769.2	2	1	0	6.58	365
522	3430	Bm17392	>Bm17392 wormpep=BM41928 gene=WBGene00268535 status=Confirmed	-8.68	-8.69	494.4	6761.9	1	1	0	27.14	70
526	779	Bm10843a	>Bm10843a wormpep=BM42863 gene=WBGene00231104 locus=Bma-pqn-83 status=Partially_confirmed product="Conserved hypothetical protein, putative"	-8.67	-8.65	515.5	72902.6	3	1	1	5.86	256
528	3821	Bm17749	>Bm17749 wormpep=BM04647 gene=WBGene00268891 status=Partially_confirmed	-8.64	-8.67	510.9	12228.7	1	1	0	3.56	421
529	7058	Bm3992	>Bm3992 wormpep=BM33006 gene=WBGene00224253 locus=Bma-wrk-1 status=Partially_confirmed	-8.63	-8.63	486.3	96466.4	3	1	0	3.54	452
531	6584	Bm3620	>Bm3620 wormpep=BM04708 gene=WBGene00223881 locus=Bma-cco-1 status=Confirmed product="Cytochrome c oxidase polypeptide Vb, mitochondrial precursor, putative"	-8.63	-8.6	496.6	77061.5	3	1	0	9.42	138
532	8958	Bm5560	>Bm5560 wormpep=BM39924 gene=WBGene00225821 locus=Bma-trap-2 status=Confirmed	-8.61	-8.63	492.2	19096.4	1	1	0	7.61	184
533	7450	Bm4317	>Bm4317 wormpep=BM39005 gene=WBGene00224578 locus=Bma-unc-108 status=Confirmed	-8.6	-8.6	497.9	57103.8	2	1	0	7.55	212
535	13926	WP_011256846.1	>WP_011256846.1 50S ribosomal protein L7/L12 [Wolbachia endosymbiont of Brugia malayi]	-8.57	-8.58	502.4	14222.8	1	1	0	10.53	133
538	12737	Bm9253	>Bm9253 wormpep=BM03486 gene=WBGene00229514 locus=Bma-cdk-2 status=Partially_confirmed product="Cell division protein kinase 2, putative"	-8.51	-8.5	449	89768.2	3	1	0	5.52	326
539	11429	Bm7573	>Bm7573 wormpep=BM34752 gene=WBGene00227834 status=Confirmed product="Transmembrane 9 superfamily protein member 4, putative"	-8.49	-8.52	479.9	98973.8	2	1	0	2.4	625
550	6255	Bm3368a	>Bm3368a wormpep=BM27941 gene=WBGene00223629 status=Confirmed product="Cysteine rich repeat family protein"	-8.33	-8.43	476.4	7844	1	1	0	1.09	1193
555	14017	WP_011256967.1	>WP_011256967.1 PDZ domain-containing protein [Wolbachia endosymbiont of Brugia malayi]	-8.27	-8.31	464.7	10990	1	1	0	3.23	496
556	6022	Bm3185	>Bm3185 wormpep=BM21083 gene=WBGene00223446 locus=Bma-calu-2 status=Confirmed	-8.24	-8.27	532.3	20318.8	1	1	0	4.67	321
557	10875	Bm7111	>Bm7111 wormpep=BM41725 gene=WBGene00227372 status=Partially_confirmed	-8.23	-8.27	509.1	27771.4	1	1	0	3.41	558
562	7212	Bm4124	>Bm4124 wormpep=BM42139 gene=WBGene00224385 locus=Bma-alh-7 status=Partially_confirmed product="Succinate semialdehyde dehydrogenase, mitochondrial precursor, putative"	-8.2	-8.22	447.2	9937.2	2	1	1	3.95	506
563	10399	Bm6727	>Bm6727 wormpep=BM07462 gene=WBGene00226988 status=Partially_confirmed product="RAS-like GTP-binding protein RhoA, putative"	-8.2	-8.22	476.9	13431	1	1	1	8.85	192
565	1747	Bm12981a	>Bm12981a wormpep=BM02201 gene=WBGene00233242 status=Confirmed product="60S ribosomal protein L22, putative"	-8.2	-8.17	406.5	122169	3	1	0	11.27	142
567	1423	Bm12324	>Bm12324 wormpep=BM44542 gene=WBGene00232585 status=Partially_confirmed	-8.13	-8.17	406.7	27840	1	1	0	3.16	507
568	3712	Bm17655	>Bm17655 wormpep=BM39891 gene=WBGene00268797 status=Predicted	-8.12	-8.13	488.9	12870.4	1	1	0	13.59	103
576	6634	Bm3657	>Bm3657 wormpep=BM41324 gene=WBGene00223918 locus=Bma-phg-1 status=Partially_confirmed	-7.71	-7.73	444.2	3274.2	1	1	0	7.56	238
579	2840	Bm14778	>Bm14778 wormpep=BM39317 gene=WBGene00234963 locus=Bma-hip-1 status=Partially_confirmed	-7.65	-7.68	446.3	12203.7	1	1	1	4.05	346
584	2542	Bm14055	>Bm14055 wormpep=BM19999 gene=WBGene00234316 status=Confirmed	-7.53	-7.52	428.5	21982.6	2	1	0	9.3	129
587	8683	Bm5324b	>Bm5324b wormpep=BM38124 gene=WBGene00225585 locus=Bma-sup-26 status=Partially_confirmed product="RNA binding protein, putative"	-7.45	-7.49	374.4	23608.3	1	1	0	3.81	473
590	10865	Bm7103	>Bm7103 wormpep=BM39143 gene=WBGene00227364 status=Partially_confirmed	-7.4	-7.43	505.7	6057	1	1	0	3.49	401
596	7383	Bm4259a	>Bm4259a wormpep=BM15963 gene=WBGene00224520 status=Partially_confirmed product="14-3-3-like protein 2, putative"	-7.15	-6.74	407.6	181823	26	1	1	5.14	331
599	7267	Bm4166	>Bm4166 wormpep=BM39636 gene=WBGene00224427 status=Confirmed product="arginine kinase, putative"	-7.08	-7.11	569.1	10342.6	1	1	0	2.79	358
600	4	Bm10002	>Bm10002 wormpep=BM36626 gene=WBGene00230263 status=Confirmed	-7.03	-7.03	431.8	10179.3	2	1	0	11.56	173
601	9220	Bm5768	>Bm5768 wormpep=BM33304 gene=WBGene00226029 status=Confirmed product="RNA polymerase II transcriptional coactivator, putative"	-7.01	-7.02	553.5	8378.8	1	1	0	9.09	121
606	457	Bm1049	>Bm1049 wormpep=BM39448 gene=WBGene00221310 status=Confirmed	-6.88	-6.87	385.6	29673.1	2	1	0	12.86	140
612	12487	Bm8966	>Bm8966 wormpep=BM36888 gene=WBGene00229227 status=Partially_confirmed product="conserved hypothetical protein"	-6.85	-6.87	391.2	1837.9	1	1	0	7.94	214
613	3053	Bm16936	>Bm16936 wormpep=BM38952 gene=WBGene00255557 status=Confirmed	-6.83	-6.84	408.5	13869.5	1	1	0	13.56	118
615	6873	Bm3842a	>Bm3842a wormpep=BM30969 gene=WBGene00224103 locus=Bma-marb-1 status=Predicted	-6.76	-6.77	412.4	23596.4	1	1	1	8.21	195
620	2780	Bm14711	>Bm14711 wormpep=BM29467 gene=WBGene00235046 status=Partially_confirmed	-6.59	-6.6	437.5	19707.7	1	1	0	9.82	163
621	2326	Bm13890	>Bm13890 wormpep=BM37645 gene=WBGene00234151 status=Confirmed product="Transmembrane protein, putative"	-6.58	-6.59	410.1	11665.5	1	1	0	9.09	209
622	6882	Bm3848	>Bm3848 wormpep=BM37425 gene=WBGene00224109 status=Confirmed	-6.56	-6.56	363.8	19578.4	2	1	0	13.33	135
626	5140	Bm2474	>Bm2474 wormpep=BM44652 gene=WBGene00222735 locus=Bma-rgs-3 status=Partially_confirmed	-6.46	-6.5	452.7	14608.7	1	1	0	3.43	379
627	5846	Bm3039	>Bm3039 wormpep=BM24775 gene=WBGene00223300 locus=Bma-elo-3 status=Confirmed product="Fatty acid elongation protein 3, putative"	-6.45	-6.48	394.2	6243.6	1	1	1	6.37	314
629	10687	Bm6953	>Bm6953 wormpep=BM23438 gene=WBGene00227214 locus=Bma-lsm-3 status=Partially_confirmed	-6.43	-6.42	453.1	18296.9	2	1	0	9.84	122
632	2410	Bm13955a	>Bm13955a wormpep=BM23182 gene=WBGene00234216 locus=Bma-nol-5 status=Confirmed	-6.4	-6.42	452	18819.1	2	1	0	3.91	486
638	13583	WP_011256421.1	>WP_011256421.1 superoxide dismutase [Wolbachia endosymbiont of Brugia malayi]	-6.21	-6.2	435.6	7745.2	2	1	0	6.93	202
643	6484	Bm3553	>Bm3553 wormpep=BM03206 gene=WBGene00223814 locus=Bma-tomm-20 status=Partially_confirmed product="MAS20 protein import receptor containing protein"	-6.12	-6.08	416.4	77803.7	4	1	0	15.93	182
649	7031	Bm3968	>Bm3968 wormpep=BM34799 gene=WBGene00224229 status=Confirmed	-5.99	-6.03	349.3	13614.2	1	1	1	5.31	377
651	7829	Bm4625	>Bm4625 wormpep=BM41260 gene=WBGene00224886 locus=Bma-ubxn-6 status=Partially_confirmed product="UBX domain-containing protein 1, putative"	-5.98	-6.02	430.1	10240.5	1	1	0	2.44	451
653	4565	Bm2030	>Bm2030 wormpep=BM03035 gene=WBGene00222291 locus=Bma-atp-5 status=Confirmed	-5.95	-5.97	508.7	10605.9	1	1	0	5.24	191
656	12110	Bm8496	>Bm8496 wormpep=BM39738 gene=WBGene00228757 status=Partially_confirmed	-5.89	-5.86	423	3297	3	1	0	11.97	117
658	12093	Bm8463	>Bm8463 wormpep=BM32168 gene=WBGene00228724 status=Partially_confirmed product="conserved hypothetical protein"	-5.86	-5.89	470.2	13046.4	1	1	0	3.17	347
659	2187	Bm13779a	>Bm13779a wormpep=BM38591 gene=WBGene00234040 locus=Bma-rpl-32 status=Confirmed product="60S ribosomal protein L32 (RP49), putative"	-5.84	-5.85	491.9	5897.5	1	1	0	8.96	134
660	8191	Bm4922	>Bm4922 wormpep=BM41444 gene=WBGene00225183 locus=Bma-hsb-1 status=Confirmed product="Heat shock factor binding protein 1, putative"	-5.83	-5.84	382.1	26999.1	1	1	0	14.61	89
661	4061	Bm17992	>Bm17992 wormpep=BM42141 gene=WBGene00269134 status=Predicted	-5.81	-5.8	416.2	23737.2	2	1	0	8.09	136
666	9971	Bm6380	>Bm6380 wormpep=BM00684 gene=WBGene00226641 status=Partially_confirmed product="MRG family protein"	-5.74	-5.77	394.7	7288.6	1	1	0	2.83	389
673	14220	WP_050707687.1	>WP_050707687.1 hypothetical protein [Wolbachia endosymbiont of Brugia malayi]	-5.67	-5.69	361.2	25595.7	1	1	0	6.52	230
674	4459	Bm1936a	>Bm1936a wormpep=BM26085 gene=WBGene00222197 status=Confirmed product="succinate dehydrogenase [ubiquinone] flavoprotein subunit, mitochondrial, putative"	-5.66	-5.72	327.4	21890.4	1	1	0	2.1	667
679	458	Bm10491	>Bm10491 wormpep=BM40814 gene=WBGene00230752 status=Confirmed product="alpha-1 collagen type IX, putative"	-5.6	-5.58	416.4	25590.3	3	1	0	16.67	90
680	3057	Bm1693a	>Bm1693a wormpep=BM34798 gene=WBGene00221954 status=Partially_confirmed	-5.53	-5.55	390.4	15866.6	2	1	0	2.59	464
681	11253	Bm7416	>Bm7416 wormpep=BM23943 gene=WBGene00227677 locus=Bma-rad-23 status=Confirmed	-5.5	-5.53	329	6656.8	1	1	0	4.82	332
688	7703	Bm4518	>Bm4518 wormpep=BM21278 gene=WBGene00224779 status=Partially_confirmed	-5.34	-5.36	354.1	7226.5	1	1	1	8.25	206
692	10013	Bm6417	>Bm6417 wormpep=BM18549 gene=WBGene00226678 locus=Bma-prdx-6 status=Confirmed	-5.29	-5.29	408	74653.4	2	1	0	11.06	235
693	6628	Bm3651	>Bm3651 wormpep=BM01716 gene=WBGene00223912 status=Confirmed product="AT31705p, putative"	-5.28	-5.29	375	6445.5	2	1	0	2.57	389
695	4851	Bm2265a	>Bm2265a wormpep=BM41651 gene=WBGene00222526 status=Partially_confirmed	-5.26	-5.22	437.8	36332	4	1	1	4.71	255
698	8374	Bm5069	>Bm5069 wormpep=BM38602 gene=WBGene00225330 locus=Bma-aqp-7 status=Confirmed product="Major intrinsic protein"	-5.17	-5.2	397.7	22370	1	1	0	5.82	292
700	4462	Bm1938	>Bm1938 wormpep=BM26816 gene=WBGene00222199 status=Confirmed product="BmSERPIN, putative"	-5.15	-5.18	455.8	6982.5	1	1	0	2.56	391
701	11015	Bm7233	>Bm7233 wormpep=BM41343 gene=WBGene00227494 status=Partially_confirmed	-5.14	-5.16	353.9	26487.4	1	1	0	6.2	242
703	12823	Bm9359	>Bm9359 wormpep=BM16639 gene=WBGene00229620 status=Confirmed product="collagen, putative"	-5.13	-4.62	381.2	450544	27	1	0	25.53	94
705	2391	Bm13941a	>Bm13941a wormpep=BM26240 gene=WBGene00234202 locus=Bma-rpl-2 status=Partially_confirmed product="60S ribosomal protein L8, putative"	-5.11	-5.1	323.9	20679.6	3	1	0	5.56	288
712	8603	Bm5267a	>Bm5267a wormpep=BM28150 gene=WBGene00225528 locus=Bma-clh-6 status=Partially_confirmed product="chloride channel protein 7, putative"	-4.95	-5.01	389.7	5164.5	1	1	0	1.51	794
713	847	Bm10909	>Bm10909 wormpep=BM00809 gene=WBGene00231170 status=Confirmed product="cyanate hydratase family protein"	-4.93	-4.94	377.8	20105.4	1	1	0	7.88	165
716	9796	Bm6238	>Bm6238 wormpep=BM06665 gene=WBGene00226499 status=Confirmed product="DNA-binding protein, 42 kDa containing protein"	-4.87	-4.9	388.1	8068.9	1	1	0	2.5	440
719	1584	Bm12803	>Bm12803 wormpep=BM28409 gene=WBGene00233064 locus=Bma-cpl-8 status=Confirmed product="Papain family cysteine protease containing protein"	-4.82	-4.85	340.8	12011.3	1	1	0	3.23	371
722	11299	Bm7455a	>Bm7455a wormpep=BM22949 gene=WBGene00227716 locus=Bma-lap-1 status=Partially_confirmed product="Aminopeptidase ZK353.6 in chromosome III, putative"	-4.77	-4.81	380.8	7010.8	1	1	1	2.29	523
729	8806	Bm5430	>Bm5430 wormpep=BM44347 gene=WBGene00225691 locus=Bma-rpl-6 status=Confirmed	-4.67	-4.69	433.7	14089.3	1	1	0	4.42	249
730	6762	Bm3754	>Bm3754 wormpep=BM44163 gene=WBGene00224015 locus=Bma-cpz-1 status=Partially_confirmed product="cathepsin Z-like cysteine proteinase, putative"	-4.62	-4.65	335.8	32065.4	1	1	0	4.97	322
733	9965	Bm6374	>Bm6374 wormpep=BM01042 gene=WBGene00226635 status=Confirmed product="ADIR1, putative"	-4.54	-4.57	387.2	16946.7	1	1	1	3.39	354
735	8621	Bm5277	>Bm5277 wormpep=BM43977 gene=WBGene00225538 locus=Bma-kin-2 status=Confirmed	-4.53	-4.56	425.6	3505.3	1	1	1	6.32	364
740	7932	Bm4704	>Bm4704 wormpep=BM06770 gene=WBGene00224965 locus=Bma-rpl-12 status=Confirmed product="60S ribosomal protein L12, putative"	-4.42	-4.44	375.7	5916.9	1	1	0	5.45	165
741	2057	Bm13673	>Bm13673 wormpep=BM24714 gene=WBGene00233934 locus=Bma-pas-2 status=Confirmed product="proteasome subunit alpha type 2, putative"	-4.4	-4.4	443.2	19886.9	2	1	1	5.11	235
744	11908	Bm8202	>Bm8202 wormpep=BM04911 gene=WBGene00228463 status=Confirmed	-4.37	-4.21	407.1	219539	11	1	0	3.23	248
755	418	Bm10443	>Bm10443 wormpep=BM38190 gene=WBGene00230704 status=Confirmed	-4.04	-4.04	357	7304.1	2	1	0	8.39	155
758	12458	Bm8934	>Bm8934 wormpep=BM38159 gene=WBGene00229195 status=Partially_confirmed product="Thioredoxin family protein"	-4.01	-4.04	379.6	3199.2	1	1	0	3.21	312
759	13882	WP_011256794.1	>WP_011256794.1 MULTISPECIES: DNA-binding response regulator [Wolbachia]	-3.98	-4	352.7	7257.7	1	1	0	4.69	256
760	10557	Bm6859a	>Bm6859a wormpep=BM19743 gene=WBGene00227120 locus=Bma-csn-4 status=Partially_confirmed	-3.97	-4	327.1	14950.3	1	1	0	3.39	472
766	62	Bm10063	>Bm10063 wormpep=BM44516 gene=WBGene00230324 status=Confirmed	-3.79	-3.83	315.5	20213	1	1	0	3.25	462
769	4639	Bm2095	>Bm2095 wormpep=BM18567 gene=WBGene00222356 locus=Bma-rpl-19 status=Confirmed	-3.68	-3.67	385.8	7463.3	2	1	0	6.22	209
772	3604	Bm17550	>Bm17550 wormpep=BM44210 gene=WBGene00268693 status=Confirmed	-3.55	-3.56	338.3	3829.4	1	1	0	8.8	125
774	6652	Bm3671	>Bm3671 wormpep=BM03266 gene=WBGene00223932 locus=Bma-rpl-26 status=Confirmed product="60S ribosomal protein L26, putative"	-3.44	-3.39	303.9	29554.5	5	1	0	9.52	147
778	13641	WP_011256493.1	>WP_011256493.1 magnesium transporter [Wolbachia endosymbiont of Brugia malayi]	-3.33	-3.37	288.7	89229.8	1	1	1	7.46	456
779	7597	Bm4425a	>Bm4425a wormpep=BM41830 gene=WBGene00224686 status=Confirmed product="60S ribosomal protein L23a, putative"	-3.29	-3.22	263.7	148680	5	1	0	10.76	158
791	7940	Bm4711	>Bm4711 wormpep=BM45236 gene=WBGene00224972 status=Confirmed	-2.94	-2.93	306.6	7167.8	2	1	0	8.51	141
803	8082	Bm4831	>Bm4831 wormpep=BM35621 gene=WBGene00225092 locus=Bma-cah-3 status=Confirmed	-2.69	-2.65	307.2	61580.5	4	1	0	8.47	248
804	6235	Bm3347	>Bm3347 wormpep=BM42458 gene=WBGene00223608 status=Confirmed	-2.62	-2.65	227.1	7920.7	1	1	0	5.05	396
805	2775	Bm14705a	>Bm14705a wormpep=BM23212 gene=WBGene00235040 status=Partially_confirmed	-2.62	-2.65	379.6	8069.7	1	1	0	2.49	362
808	825	Bm10884	>Bm10884 wormpep=BM07626 gene=WBGene00231145 status=Confirmed product="conserved hypothetical protein"	-2.56	-2.51	230.8	53322.6	5	1	0	8.97	234
814	7583	Bm4415	>Bm4415 wormpep=BM39007 gene=WBGene00224676 locus=Bma-rskd-1 status=Confirmed product="PX domain containing protein"	-2.16	-2.19	294.4	48608.8	1	1	0	9.03	288
823	2199	Bm13787	>Bm13787 wormpep=BM02214 gene=WBGene00234048 locus=Bma-aps-1 status=Confirmed product="adapter-related protein complex 1 sigma 1B subunit, putative"	-1.86	-1.87	280.3	31221.1	1	1	0	15.29	157
838	7508	Bm4361	>Bm4361 wormpep=BM00872 gene=WBGene00224622 status=Confirmed product="Transcription initiation factor IIE, beta subunit, putative"	-1.55	-1.58	376.5	19967	1	1	1	2.75	291
842	771	Bm10834	>Bm10834 wormpep=BM36910 gene=WBGene00231095 status=Confirmed	-1.51	-1.53	289.7	6533.1	1	1	1	4.42	249
844	2146	Bm13741	>Bm13741 wormpep=BM36502 gene=WBGene00234002 locus=Bma-dars-1 status=Confirmed product="Aspartyl-tRNA synthetase, putative"	-1.49	-1.53	245.9	5806.6	1	1	0	2.99	535
								only one unique peptide	140
								more than one unique peptide including isoforms	806
								more than one unique peptide no isoforms	678
Rows highlighted in yellow match a protein identified in B. malayi predicted GPI-APome.
Proteins that only had one unique peptide are highlighted in red and were not used in further analysis.
1. Rank: Byonic outputs a protein list ranked by the protein p-value.
2. Protein #: position of protein in combined Brugia malayi & Wolbachia proteome
3. LogProb: Absolute value of the log base 10 of the protein p-value
4. Best LogProb: Largest |Log Prob| of an individual Peptide-Spectrum Match assigned to the protein
5. Best Score: Largest Byonic score of a PSM assigned to the protein.
6. # TotIntensity: Sum of all fragment peak intensities over all MS/MS spectra
7. # Spectra: Total number of PSMs, including duplicate PSMs
8. # Uniq: Total number of PSMs, discounting duplicates.
9. # Mods: numer of identified modifications : Fixed modifications carbamidomethyl @ C. Variable Modifications=Oxidation @ M, Deamidation @ N,Q
10. Coverage:Percent of the protein sequence covered by PSMs
11. # AAs: amino acid length of identified protein
