# Supplementary material for: Computational and experimental analysis of the glycophosphatidylinositol-anchored proteome of the human parasitic nematode Brugia malayi
Source: PLoS One. 2019 Sep 12;14(9):e0216849. doi: 10.1371/journal.pone.0216849 (PMC6742230; doi:10.1371/journal.pone.0216849)
Supplement: S6 Table — List of proteins identified from adult B. malayi membrane extracts treated with a series of organic solvents to isolate GPI-AP enriched fractions. Enriched proteins were identified using LC-MS/MS. Spectral data was searched against B. malayi and its endosymbiont Wolbachia using Byonic software from Protein Metrics to identify proteins. Rows highlighted in yellow match a protein identified in B. malayi predicted GPI-APome. Proteins that only had one unique peptide are highlighted in red and were not used in further analysis. (XLSX) [file pone.0216849.s009.xlsx]

## Sheet: S6 Bm Membrane Enrich LC-MSMS
Rank (1)	Protein # (2)	Wormbase ID	Description	LogProb (3)	Best LogProb (4)	Best Score (5)	# TotIntensity (6)	# Spectra (7)	# Uniq (8)	# Mods (9)	Coverage (10)	# AAs (11)
2	6175	Bm3307	>Bm3307 wormpep=BM39811 gene=WBGene00223568 status=Confirmed product="myosin heavy chain B (MHC B), putative"	-91.97	-10.32	675.7	328206	73	24	6	14.4	1952
3	7201	Bm4116	>Bm4116 wormpep=BM19723 gene=WBGene00224377 locus=Bma-unc-54 status=Confirmed	-83.83	-6.53	576	270999	60	21	5	10.58	1957
4	6023	Bm3186a	>Bm3186a wormpep=BM41239 gene=WBGene00223447 locus=Bma-unc-87 status=Confirmed	-68.2	-9.28	629.9	354321	67	17	12	46.81	376
5	11031	Bm7246c	>Bm7246c wormpep=BM26847 gene=WBGene00227507 locus=Bma-lev-11 status=Partially_confirmed product="Tropomyosin family protein"	-65.26	-10.08	666.6	801013	83	15	2	59.59	193
6	379	Bm10410	>Bm10410 wormpep=BM23434 gene=WBGene00230671 status=Confirmed	-63.32	-8.25	676	1.49528e+06	146	16	2	50.67	300
7	6109	Bm3256a	>Bm3256a wormpep=BM26414 gene=WBGene00223517 locus=Bma-ifb-1 status=Confirmed product="cytoplasmic intermediate filament protein, putative"	-54.74	-9.49	618.7	300859	63	15	1	25.04	591
8	1231	Bm11627	>Bm11627 wormpep=BM41637 gene=WBGene00231888 locus=Bma-lfi-1 status=Partially_confirmed	-54.69	-5.89	499.9	156023	40	19	2	8.09	2163
9	1077	Bm11186	>Bm11186 wormpep=BM28626 gene=WBGene00231447 locus=Bma-myo-3 status=Confirmed	-51.66	-8.52	612	120734	31	13	3	7.58	1965
10	7415	Bm4284b	>Bm4284b wormpep=BM38192 gene=WBGene00224545 status=Confirmed product="Troponin T, putative"	-42.55	-10.24	662.1	144543	30	8	1	18.97	448
11	8394	Bm5086	>Bm5086 wormpep=BM00733 gene=WBGene00225347 status=Partially_confirmed product="actin 1, putative"	-41	-8.12	639.7	568011	61	11	2	22.87	376
11	12722	Bm9237	>Bm9237 wormpep=BM33532 gene=WBGene00229498 status=Confirmed product="actin 1, putative"
12	12017	Bm8362a	>Bm8362a wormpep=BM45046 gene=WBGene00228623 status=Confirmed product="Sugar transporter family protein"	-40.6	-9.31	664.3	383751	39	8	0	8.62	522
13	14222	WP_083750406.1	>WP_083750406.1 hypothetical protein [Wolbachia endosymbiont of Brugia malayi]	-39.94	-11.52	739.4	1.56951e+06	70	6	1	27.31	216
15	13421	WP_011256212.1	>WP_011256212.1 porin [Wolbachia endosymbiont of Brugia malayi]	-36.11	-5.16	468.2	143216	35	10	2	14.11	652
16	11994	Bm8327	>Bm8327 wormpep=BM43859 gene=WBGene00228588 status=Partially_confirmed	-35.54	-11.52	713.7	1.38228e+06	98	9	2	17.61	352
17	12824	Bm9360	>Bm9360 wormpep=BM11676 gene=WBGene00229621 status=Partially_confirmed product="collagen, putative"	-34.03	-7.59	549.8	692733	64	7	3	74.67	75
18	8464	Bm5144	>Bm5144 wormpep=BM00360 gene=WBGene00225405 status=Confirmed product="linker histone H1 and H5 family protein"	-33.31	-5.26	578.6	363663	43	9	1	34.3	207
20	5888	Bm3073a	>Bm3073a wormpep=BM45174 gene=WBGene00223334 locus=Bma-lmn-1 status=Confirmed	-32.08	-10.28	664	89213.1	27	8	1	14.81	567
21	12822	Bm9358	>Bm9358 wormpep=BM02539 gene=WBGene00229619 status=Confirmed product="collagen, putative"	-29.99	-11.79	716.2	685362	63	6	3	45.74	94
21	12825	Bm9361	>Bm9361 wormpep=BM02539 gene=WBGene00229622 status=Predicted product="collagen, putative"
22	9981	Bm6388	>Bm6388 wormpep=BM38676 gene=WBGene00226649 status=Confirmed	-29.07	-11	693	313949	44	5	0	51.92	104
23	5820	Bm3016	>Bm3016 wormpep=BM22400 gene=WBGene00223277 status=Partially_confirmed	-28.53	-14.06	836.5	284465	31	3	0	26.56	128
24	5651	Bm2874a	>Bm2874a wormpep=BM24919 gene=WBGene00223135 status=Confirmed product="Probable histone H2B 3, putative"	-27.61	-5.24	528.5	805455	62	6	0	16.96	224
25	6087	Bm3235	>Bm3235 wormpep=BM39991 gene=WBGene00223496 locus=Bma-mlc-3 status=Confirmed	-27.28	-6.2	595.6	253803	39	7	2	34.67	150
26	2845	Bm14786	>Bm14786 wormpep=BM00044 gene=WBGene00234971 locus=Bma-atp-4 status=Partially_confirmed product="Mitochondrial ATP synthase coupling factor 6 family protein"	-25.9	-6.16	534.5	431816	52	6	1	33.14	169
27	10294	Bm6643	>Bm6643 wormpep=BM06898 gene=WBGene00226904 status=Confirmed product="high mobility group protein, putative"	-24.91	-6.72	462.7	468351	59	8	3	47.52	101
28	11152	Bm7334	>Bm7334 wormpep=BM43385 gene=WBGene00227595 locus=Bma-hcp-1 status=Partially_confirmed product="Major antigen, putative"	-24.8	-4.78	409.6	49383.7	11	7	0	3.4	2029
29	7406	Bm4277	>Bm4277 wormpep=BM07125 gene=WBGene00224538 locus=Bma-lec-2 status=Confirmed product="galectin, putative"	-24.69	-9.49	631.1	192388	40	7	1	20.71	280
30	2129	Bm13727	>Bm13727 wormpep=BM34559 gene=WBGene00233988 status=Confirmed	-24.56	-7.46	610.3	287462	39	5	1	35.44	158
31	13532	WP_011256353.1	>WP_011256353.1 OmpA family protein [Wolbachia endosymbiont of Brugia malayi]	-23.72	-8.49	588.3	93539.5	29	4	0	25.16	159
32	1513	Bm12628a	>Bm12628a wormpep=BM42375 gene=WBGene00232889 locus=Bma-cpg-1 status=Partially_confirmed product="Chitin binding Peritrophin-A domain containing protein"	-23.35	-5.23	506.3	142992	22	11	2	5.55	2540
32	1514	Bm12628b	>Bm12628b wormpep=BM44351 gene=WBGene00232889 locus=Bma-cpg-1 status=Partially_confirmed product="Chitin binding Peritrophin-A domain containing protein"
33	13749	WP_011256630.1	>WP_011256630.1 P44/Msp2 family outer membrane protein [Wolbachia endosymbiont of Brugia malayi]	-22.17	-9.52	617.4	112612	27	4	0	19.58	240
34	7198	Bm4112b	>Bm4112b wormpep=BM06412 gene=WBGene00224373 locus=Bma-his-50 status=Confirmed product="histone H4, putative"	-22.03	-8.2	637.5	755995	33	5	0	36.89	103
34	12674	Bm9180	>Bm9180 wormpep=BM18948 gene=WBGene00229441 locus=Bma-his-56 status=Confirmed
35	3053	Bm16936	>Bm16936 wormpep=BM38952 gene=WBGene00255557 status=Confirmed	-21.9	-11.49	720.6	118996	21	3	0	33.9	118
36	6953	Bm3908	>Bm3908 wormpep=BM42036 gene=WBGene00224169 status=Confirmed	-21.58	-7.75	580.8	119981	26	9	0	15.03	572
37	6099	Bm3245a	>Bm3245a wormpep=BM21439 gene=WBGene00223506 locus=Bma-attf-2 status=Confirmed	-21.5	-7.48	537.3	111750	15	6	0	18.09	470
37	6100	Bm3245b	>Bm3245b wormpep=BM25837 gene=WBGene00223506 locus=Bma-attf-2 status=Confirmed
39	461	Bm10496	>Bm10496 wormpep=BM16636 gene=WBGene00230757 status=Confirmed product="collagen, putative"	-20.2	-11.32	712.4	310510	31	3	1	38.37	86
40	5484	Bm2751	>Bm2751 wormpep=BM41474 gene=WBGene00223012 status=Confirmed	-19.59	-11.96	749.9	158662	12	3	2	7.72	246
41	9988	Bm6395	>Bm6395 wormpep=BM25567 gene=WBGene00226656 status=Confirmed product="prohibitin, putative,mitochondrial prohibitin complex protein 1, putative"	-18.81	-8.83	635.4	98491.6	19	4	1	16.67	276
42	2028	Bm13653	>Bm13653 wormpep=BM37460 gene=WBGene00233914 locus=Bma-daf-21 status=Confirmed	-18.5	-5.55	527.3	29509.6	10	4	0	6	717
43	6572	Bm3611	>Bm3611 wormpep=BM34703 gene=WBGene00223872 locus=Bma-hsp-1 status=Confirmed uniprot=P27541	-17.88	-5.53	450.1	94410.7	21	7	3	11.63	645
44	8234	Bm4962	>Bm4962 wormpep=BM03638 gene=WBGene00225223 status=Confirmed product="Synaptophysin \/ synaptoporin family protein"	-17.22	-9.08	604	79088.3	14	3	1	13.73	255
45	11430	Bm7575	>Bm7575 wormpep=BM37846 gene=WBGene00227836 locus=Bma-dpy-30 status=Confirmed product="Hypothetical UPF0054 protein TTE0972, putative"	-16.29	-7.99	539.9	150275	26	3	0	35.1	151
46	6055	Bm3210	>Bm3210 wormpep=BM06073 gene=WBGene00223471 status=Predicted product="small heat shock protein - nematode, putative"	-15.78	-4.58	447.3	89359.3	21	5	1	28.25	177
46	7388	Bm4261a	>Bm4261a wormpep=BM06073 gene=WBGene00224522 status=Predicted product="small heat shock protein - nematode, putative"
47	8191	Bm4922	>Bm4922 wormpep=BM41444 gene=WBGene00225183 locus=Bma-hsb-1 status=Confirmed product="Heat shock factor binding protein 1, putative"	-15.66	-5.73	539.8	105633	19	3	1	24.72	89
48	1450	Bm12386a	>Bm12386a wormpep=BM42984 gene=WBGene00232647 status=Partially_confirmed	-15.56	-5.14	470.5	56625.6	16	6	0	4.53	1301
48	1451	Bm12386b	>Bm12386b wormpep=BM40380 gene=WBGene00232647 status=Partially_confirmed
49	4247	Bm1818	>Bm1818 wormpep=BM28155 gene=WBGene00222079 locus=Bma-baf-1 status=Confirmed product="Barrier-to-autointegration factor 1, putative"	-15.23	-11.28	720.8	62324.2	15	2	1	27.78	90
50	1069	Bm11171a	>Bm11171a wormpep=BM36528 gene=WBGene00231432 status=Confirmed product="Conserved hypothetical protein, putative"	-14.75	-9.96	605.2	75561.7	19	2	0	9.06	298
50	1070	Bm11171b	>Bm11171b wormpep=BM35707 gene=WBGene00231432 status=Partially_confirmed product="Conserved hypothetical protein, putative"
51	9600	Bm6084	>Bm6084 wormpep=BM45192 gene=WBGene00226345 locus=Bma-npa-1 status=Partially_confirmed	-14.43	-7.05	621.2	268316	25	4	0	5.64	3265
52	5657	Bm2877	>Bm2877 wormpep=BM06798 gene=WBGene00223138 status=Confirmed product="Histone H2A, putative"	-14.03	-4.85	478.6	801343	47	4	0	40.94	127
52	11519	Bm7650	>Bm7650 wormpep=BM12917 gene=WBGene00227911 status=Confirmed product="histone H2A, putative"
52	13186	Bm9762	>Bm9762 wormpep=BM42582 gene=WBGene00230023 status=Partially_confirmed product="histone H2A, putative"
53	5990	Bm3162	>Bm3162 wormpep=BM40779 gene=WBGene00223423 status=Confirmed uniprot=Q01202 product="Paramyosin, putative"	-13.98	-4.96	456.8	69017.7	16	5	1	5.46	879
54	11883	Bm8157	>Bm8157 wormpep=BM32807 gene=WBGene00228418 status=Partially_confirmed product="ShTK domain containing protein"	-13.75	-5.7	393.9	32170.8	8	4	1	10.14	503
55	9831	Bm6267	>Bm6267 wormpep=BM05742 gene=WBGene00226528 locus=Bma-lec-1 status=Confirmed product="galectin, putative"	-13.69	-6.76	534	85511	18	5	0	14.44	277
56	4798	Bm2228	>Bm2228 wormpep=BM20436 gene=WBGene00222489 status=Partially_confirmed	-13.63	-5.84	553.8	99318.4	13	3	0	16.87	160
57	8354	Bm5053	>Bm5053 wormpep=BM43596 gene=WBGene00225314 status=Confirmed	-13.49	-9.11	612.2	41691.8	16	2	1	4.2	595
58	7383	Bm4259a	>Bm4259a wormpep=BM15963 gene=WBGene00224520 status=Partially_confirmed product="14-3-3-like protein 2, putative"	-13.33	-6.65	518.4	45317.7	15	4	0	10.88	331
58	7384	Bm4259b	>Bm4259b wormpep=BM36721 gene=WBGene00224520 status=Confirmed product="14-3-3-like protein 2, putative"
58	7385	Bm4259c	>Bm4259c wormpep=BM30167 gene=WBGene00224520 status=Confirmed product="14-3-3-like protein 2, putative"
58	7386	Bm4259e	>Bm4259e wormpep=BM25713 gene=WBGene00224520 status=Confirmed product="14-3-3-like protein 2, putative"
59	6227	Bm3342a	>Bm3342a wormpep=BM02051 gene=WBGene00223603 status=Confirmed product="Tumor protein D52 family protein"	-13.16	-7.85	563.1	47424.4	15	2	0	15.67	217
59	6228	Bm3342b	>Bm3342b wormpep=BM40148 gene=WBGene00223603 status=Confirmed
60	7184	Bm4100	>Bm4100 wormpep=BM04818 gene=WBGene00224361 status=Confirmed	-12.86	-4.16	474	436454	32	7	2	29.41	136
60	7734	Bm4536	>Bm4536 wormpep=BM04818 gene=WBGene00224797 status=Confirmed product="Histone H3.3, putative"
61	6076	Bm3226	>Bm3226 wormpep=BM44827 gene=WBGene00223487 locus=Bma-prdx-2 status=Partially_confirmed uniprot=Q17172	-12.74	-4.73	360.8	25574.5	9	4	0	17.96	206
62	12962	Bm9502a	>Bm9502a wormpep=BM23870 gene=WBGene00229763 locus=Bma-hsp-43 status=Confirmed	-12.64	-4.98	415.6	32292.9	11	3	0	9.52	357
62	12963	Bm9502b	>Bm9502b wormpep=BM36397 gene=WBGene00229763 locus=Bma-hsp-43 status=Confirmed
63	12580	Bm9073	>Bm9073 wormpep=BM42149 gene=WBGene00229334 status=Confirmed	-12.45	-4.38	452	201632	22	4	2	8.06	186
64	3753	Bm17695	>Bm17695 wormpep=BM41779 gene=WBGene00268837 status=Partially_confirmed	-12.29	-4.97	433.1	175450	19	4	0	33.98	103
65	5346	Bm2632a	>Bm2632a wormpep=BM31806 gene=WBGene00222893 status=Confirmed	-12.26	-4.86	434.9	69056.9	12	4	1	18.82	170
66	9564	Bm6047	>Bm6047 wormpep=BM39162 gene=WBGene00226308 status=Confirmed product="Ubiquinol-cytochrome C reductase hinge protein"	-12.14	-4.31	420.7	167841	23	3	0	24.1	83
67	11987	Bm8320	>Bm8320 wormpep=BM38912 gene=WBGene00228581 status=Confirmed product="retinitis pigmentosa GTPase regulator, putative"	-11.74	-8.32	593.2	63887.8	16	3	1	20.28	143
68	2026	Bm13651	>Bm13651 wormpep=BM44682 gene=WBGene00233912 status=Confirmed product="ubiquitin-like protein, putative"	-11.71	-4.77	443.5	164223	21	4	0	24.22	128
69	2314	Bm13879	>Bm13879 wormpep=BM07154 gene=WBGene00234140 status=Confirmed product="chaperonin-10 kDa, putative"	-11.14	-6.81	547.8	37096.6	12	2	0	21.62	111
70	3604	Bm17550	>Bm17550 wormpep=BM44210 gene=WBGene00268693 status=Confirmed	-11.06	-6.72	505.8	32538.3	7	3	0	12	125
71	9164	Bm5722	>Bm5722 wormpep=BM25740 gene=WBGene00225983 locus=Bma-snb-1 status=Confirmed	-10.98	-8.62	613.7	55583.4	11	2	0	18.35	109
72	9082	Bm5654a	>Bm5654a wormpep=BM29070 gene=WBGene00225915 status=Confirmed	-10.91	-5.96	491.6	56816.2	10	2	1	1.93	1087
72	9083	Bm5654b	>Bm5654b wormpep=BM25920 gene=WBGene00225915 status=Confirmed
73	12448	Bm8924	>Bm8924 wormpep=BM40253 gene=WBGene00229185 status=Confirmed	-10.73	-6.84	486.3	13822.3	5	2	0	4.52	487
75	2334	Bm13897	>Bm13897 wormpep=BM21347 gene=WBGene00234158 locus=Bma-tin-13 status=Confirmed uniprot=Q9Y193	-10.43	-5.79	493.7	20137.9	6	2	0	24.49	98
77	12823	Bm9359	>Bm9359 wormpep=BM16639 gene=WBGene00229620 status=Confirmed product="collagen, putative"	-9.6	-5	417.8	23914.7	7	2	0	39.36	94
78	7741	Bm4543	>Bm4543 wormpep=BM28999 gene=WBGene00224804 status=Confirmed product="Major Sperm Protein (MSP), putative cytoskeletal MSP"	-9.51	-6.86	535.6	18428.5	10	2	0	28.57	77
78	8767	Bm5393	>Bm5393 wormpep=BM05433 gene=WBGene00225654 status=Confirmed product="major sperm protein 2 , putative cytoskeletal MSP"
78	9224	Bm5772	>Bm5772 wormpep=BM24101 gene=WBGene00226033 status=Confirmed product="Variant SH3 domain containing protein"
79	460	Bm10493	>Bm10493 wormpep=BM06850 gene=WBGene00230754 status=Confirmed product="collagen, putative"	-9.25	-4.63	456.3	252098	22	2	0	18.56	97
80	9518	Bm6010	>Bm6010 wormpep=BM40495 gene=WBGene00226271 status=Partially_confirmed	-9.24	-5.34	397.6	27359.2	7	3	1	10.12	405
81	6809	Bm3796	>Bm3796 wormpep=BM41948 gene=WBGene00224057 status=Confirmed product="MSP domain protein, putative VAP"	-9.13	-4.56	380	40823.2	12	4	2	18.53	232
84	9910	Bm6327	>Bm6327 wormpep=BM28341 gene=WBGene00226588 status=Confirmed product="chaperonine protein HSP60, putative"	-8.19	-4.28	364.3	13477.8	3	2	0	3.66	574
85	7437	Bm4303	>Bm4303 wormpep=BM41074 gene=WBGene00224564 status=Confirmed product="trypsin inhibitor, putative"	-8.14	-3.34	332.3	26601.3	6	3	1	5.45	477
86	12827	Bm9363a	>Bm9363a wormpep=BM41044 gene=WBGene00229624 status=Partially_confirmed	-8.07	-4.62	412.2	13709.4	5	3	1	1.36	2211
86	12828	Bm9363b	>Bm9363b wormpep=BM40604 gene=WBGene00229624 status=Partially_confirmed
86	12829	Bm9363c	>Bm9363c wormpep=BM44374 gene=WBGene00229624 status=Partially_confirmed
86	12830	Bm9363d	>Bm9363d wormpep=BM42596 gene=WBGene00229624 status=Partially_confirmed
87	2427	Bm13965	>Bm13965 wormpep=BM39869 gene=WBGene00234226 status=Confirmed product="enolase, putative"	-8	-4.91	394.2	28756.9	7	2	0	5.32	432
88	11397	Bm7540	>Bm7540 wormpep=BM32743 gene=WBGene00227801 status=Confirmed product="Troponin family protein"	-7.81	-4.36	420.6	16446.4	7	2	0	3.96	278
90	8466	Bm5146	>Bm5146 wormpep=BM04897 gene=WBGene00225407 locus=Bma-chch-3 status=Confirmed	-7.35	-4.49	432.3	38786.3	8	2	0	9.88	172
92	5104	Bm2446	>Bm2446 wormpep=BM38471 gene=WBGene00222707 locus=Bma-spp-10 status=Confirmed	-6.89	-5.5	593	181063	22	2	0	3.14	350
95	8644	Bm5298	>Bm5298 wormpep=BM25058 gene=WBGene00225559 locus=Bma-htz-1 status=Confirmed	-6.31	-4.53	391.9	69259.4	14	3	1	13.24	136
97	8516	Bm5196a	>Bm5196a wormpep=BM43902 gene=WBGene00225457 status=Confirmed product="elongation factor 1-alpha, putative"
97	8517	Bm5196b	>Bm5196b wormpep=BM37716 gene=WBGene00225457 status=Confirmed product="elongation factor 1-alpha, putative"
99	12451	Bm8928	>Bm8928 wormpep=BM23086 gene=WBGene00229189 status=Partially_confirmed	-5.84	-4.64	329.2	5399.5	2	2	1	10.34	232
100	11687	Bm7870	>Bm7870 wormpep=BM40028 gene=WBGene00228131 status=Partially_confirmed product="Thrombospondin type 1 domain containing protein"	-5.78	-5.76	467.7	16204.2	3	2	1	4.86	1112
101	12724	Bm9239a	>Bm9239a wormpep=BM05700 gene=WBGene00229500 status=Confirmed product="60S ribosomal protein L7a, putative"	-5.75	-4.93	423.1	15666.2	6	3	0	11.32	265
104	7836	Bm4630	>Bm4630 wormpep=BM04969 gene=WBGene00224891 locus=Bma-pdi-3 status=Confirmed product="transglutaminase, putative"	-5.49	-4.9	394.2	15110.8	4	2	0	3.62	497
106	7598	Bm4425b	>Bm4425b wormpep=BM36197 gene=WBGene00224686 status=Confirmed product="60S ribosomal protein L23a, putative"
107	752	Bm10819	>Bm10819 wormpep=BM30238 gene=WBGene00231080 status=Partially_confirmed	-5.42	-4.96	439	34001.7	8	2	0	11.87	337
108	2038	Bm13661	>Bm13661 wormpep=BM43913 gene=WBGene00233922 status=Partially_confirmed product="Heat shock 70 kDa protein C precursor, putative"	-5.21	-4.35	310.6	12835	4	2	0	3.42	672
109	2492	Bm14015a	>Bm14015a wormpep=BM29045 gene=WBGene00234276 locus=Bma-phb-2 status=Confirmed product="Hypothetical 31.8 kDa protein in chromosome II, putative"	-5.19	-4.98	435	13890.6	4	2	0	7.22	291
109	2493	Bm14015b	>Bm14015b wormpep=BM37970 gene=WBGene00234276 locus=Bma-phb-2 status=Confirmed product="Hypothetical 31.8 kDa protein in chromosome II, putative"
124	8245	Bm4971b	>Bm4971b wormpep=BM25545 gene=WBGene00225232 status=Confirmed product="Glyceraldehyde 3-phosphate dehydrogenase, putative"
124	9135	Bm5699a	>Bm5699a wormpep=BM19881 gene=WBGene00225960 status=Confirmed uniprot=P48812
124	9136	Bm5699b	>Bm5699b wormpep=BM28312 gene=WBGene00225960 status=Confirmed
124	9137	Bm5699c	>Bm5699c wormpep=BM25024 gene=WBGene00225960 status=Confirmed
124	9138	Bm5699d	>Bm5699d wormpep=BM37086 gene=WBGene00225960 status=Confirmed
127	788	Bm10847b	>Bm10847b wormpep=BM37687 gene=WBGene00231108 status=Partially_confirmed product="Conserved hypothetical protein, putative"
130	250	Bm10273b	>Bm10273b wormpep=BM41393 gene=WBGene00230534 locus=Bma-mics-1 status=Confirmed product="PDZ domain"
137	6741	Bm3738	>Bm3738 wormpep=BM33507 gene=WBGene00223999 status=Confirmed	-4.23	-4.15	451.8	16900.3	4	2	0	6.87	233
138	12135	Bm8524a	>Bm8524a wormpep=BM04837 gene=WBGene00228785 status=Partially_confirmed product="actin 2, putative"
138	12136	Bm8524b	>Bm8524b wormpep=BM31866 gene=WBGene00228785 status=Partially_confirmed product="actin 2, putative"
138	12723	Bm9238	>Bm9238 wormpep=BM03826 gene=WBGene00229499 status=Partially_confirmed product="actin 2, putative"
139	12108	Bm8494	>Bm8494 wormpep=BM40753 gene=WBGene00228755 locus=Bma-unc-52 status=Partially_confirmed product="UNC-52\/Perlecan, putative"	-4.22	-3.67	364.7	10326.4	4	2	0	0.65	3391
144	8990	Bm5584b	>Bm5584b wormpep=BM26784 gene=WBGene00225845 locus=Bma-enpl-1 status=Confirmed
145	8002	Bm4768	>Bm4768 wormpep=BM05515 gene=WBGene00225029 locus=Bma-rnp-5 status=Confirmed product="Rnp, putative"	-3.94	-3.21	231.1	25547.7	5	3	2	12.84	296
147	9897	Bm6319c	>Bm6319c wormpep=BM31535 gene=WBGene00226580 locus=Bma-car-1 status=Confirmed product="BC040823 protein, putative"
160	7409	Bm4279d	>Bm4279d wormpep=BM25394 gene=WBGene00224540 status=Confirmed product="Nuclear movement protein"
161	10955	Bm7180b	>Bm7180b wormpep=BM22613 gene=WBGene00227441 locus=Bma-uaf-1 status=Confirmed product="U2 auxiliary factor 65 kDa subunit, putative"
163	4175	Bm18112	>Bm18112 wormpep=BM43881 gene=WBGene00269252 status=Partially_confirmed	-2.5	-2.44	235.4	39065.2	7	2	0	3.81	1891
168	8166	Bm4903b	>Bm4903b wormpep=BM24554 gene=WBGene00225164 locus=Bma-epi-1 status=Partially_confirmed	-2.15	-2.14	352.7	14687	3	2	0	0.8	3515
169	12839	Bm9377a	>Bm9377a wormpep=BM34750 gene=WBGene00229638 status=Partially_confirmed product="Protein kinase domain containing protein"	-2.13	-1.22	264.1	478903	12	2	2	6.72	461
169	12840	Bm9377b	>Bm9377b wormpep=BM30534 gene=WBGene00229638 status=Partially_confirmed product="Protein kinase domain containing protein"
170	10343	Bm6681b	>Bm6681b wormpep=BM40485 gene=WBGene00226942 locus=Bma-frl-1 status=Confirmed product="Formin Homology 2 Domain containing protein"
172	11060	Bm7261b	>Bm7261b wormpep=BM37878 gene=WBGene00227522 status=Confirmed product="polyadenylate-binding protein 1, putative"
172	12326	Bm8777a	>Bm8777a wormpep=BM31593 gene=WBGene00229038 status=Confirmed product="polyadenylate-binding protein 4, putative"
178	9223	Bm5771	>Bm5771 wormpep=BM33571 gene=WBGene00226032 locus=Bma-cav-1 status=Confirmed	-1.63	-1.5	255.5	14125.4	4	2	0	7.06	255
185	12560	Bm9052	>Bm9052 wormpep=BM43233 gene=WBGene00229313 status=Partially_confirmed	-1.15	-0.89	265.7	18476.8	4	2	0	10.29	136
190	269	Bm10299b	>Bm10299b wormpep=BM31521 gene=WBGene00230560 status=Confirmed
74	839	Bm10899	>Bm10899 wormpep=BM44094 gene=WBGene00231160 status=Confirmed	-10.43	-10.32	689.1	139743	7	1	0	6.25	240
76	12183	Bm85a	>Bm85a wormpep=BM23947 gene=WBGene00220346 status=Confirmed	-10.04	-9.9	655.9	61699.1	8	1	0	12.14	206
82	1637	Bm12853	>Bm12853 wormpep=BM40954 gene=WBGene00233114 status=Confirmed	-8.63	-8.46	657	56576.3	10	1	0	7.74	155
83	5758	Bm2957	>Bm2957 wormpep=BM03624 gene=WBGene00223218 status=Confirmed product="major sperm protein, putative"	-8.32	-8.07	624.2	45698.7	14	1	0	9.15	153
89	12559	Bm9051	>Bm9051 wormpep=BM26970 gene=WBGene00229312 status=Confirmed	-7.43	-7.4	548.5	9990.7	3	1	0	6.34	205
91	11877	Bm8151	>Bm8151 wormpep=BM05215 gene=WBGene00228412 status=Confirmed	-7.01	-6.87	571.7	30448.5	8	1	1	13.4	97
93	206	Bm10232	>Bm10232 wormpep=BM39524 gene=WBGene00230493 status=Confirmed product="conserved hypothetical protein"	-6.72	-6.64	499.9	22961.7	5	1	0	9.09	143
94	325	Bm10359	>Bm10359 wormpep=BM39410 gene=WBGene00230620 locus=Bma-rsp-5 status=Confirmed product="Hypothetical RNA-binding protein T28D9.2 in chromosome II, putative"	-6.4	-6.36	492.7	12891.4	3	1	0	3.7	405
96	7174	Bm4093	>Bm4093 wormpep=BM44802 gene=WBGene00224354 status=Partially_confirmed product="NADH-ubiquinone oxidoreductase AGGG subunit homolog, mitochondrialprecursor , putative"	-6.28	-6.14	581.8	55062.6	8	1	0	7.41	162
97	8514	Bm5195a	>Bm5195a wormpep=BM36727 gene=WBGene00225456 status=Confirmed product="elongation factor 1-alpha (EF-1-alpha), putative"	-6.23	-6.14	478.9	23914.5	6	1	0	2.36	467
98	715	Bm10781	>Bm10781 wormpep=BM01374 gene=WBGene00231042 locus=Bma-ttr-41 status=Confirmed product="Transthyretin-like family protein"	-6.01	-5.99	391.9	3561	2	1	0	11.89	143
102	458	Bm10491	>Bm10491 wormpep=BM40814 gene=WBGene00230752 status=Confirmed product="alpha-1 collagen type IX, putative"	-5.75	-5.65	453.8	12898.4	6	1	0	16.67	90
103	4061	Bm17992	>Bm17992 wormpep=BM42141 gene=WBGene00269134 status=Predicted	-5.66	-5.6	576.8	28708.6	4	1	0	8.09	136
105	299	Bm10329	>Bm10329 wormpep=BM16816 gene=WBGene00230590 status=Partially_confirmed	-5.48	-5.31	508.1	53969.2	10	1	0	3.5	286
106	7597	Bm4425a	>Bm4425a wormpep=BM41830 gene=WBGene00224686 status=Confirmed product="60S ribosomal protein L23a, putative"	-5.45	-5.39	383.5	13367.9	4	1	0	8.23	158
110	2569	Bm14078	>Bm14078 wormpep=BM31037 gene=WBGene00234339 locus=Bma-ddp-1 status=Confirmed product="Tim10\/DDP family zinc finger containing protein"	-5.16	-5.16	452.5	4028.2	1	1	0	11.83	93
111	11375	Bm7519	>Bm7519 wormpep=BM44056 gene=WBGene00227780 status=Partially_confirmed product="DNA translocase ftsK, putative"	-5.11	-5.06	468.6	29937.3	4	1	0	2.25	445
112	745	Bm10813	>Bm10813 wormpep=BM33902 gene=WBGene00231074 status=Confirmed	-5.1	-5.06	496.2	5739.1	3	1	0	3.64	275
113	11213	Bm7385	>Bm7385 wormpep=BM40580 gene=WBGene00227646 status=Confirmed	-5.08	-5.05	341.8	10335.2	3	1	0	5.06	257
114	72	Bm10072	>Bm10072 wormpep=BM39580 gene=WBGene00230333 status=Confirmed	-5.05	-4.99	463.7	24085.8	4	1	0	9.01	111
115	9905	Bm6324	>Bm6324 wormpep=BM43516 gene=WBGene00226585 locus=Bma-emb-9 status=Confirmed product="Collagen alpha, putative"	-4.99	-4.9	439.2	25852.7	8	1	0	0.57	1758
116	8374	Bm5069	>Bm5069 wormpep=BM38602 gene=WBGene00225330 locus=Bma-aqp-7 status=Confirmed product="Major intrinsic protein"	-4.95	-4.89	453.3	28191	4	1	0	3.08	292
117	6584	Bm3620	>Bm3620 wormpep=BM04708 gene=WBGene00223881 locus=Bma-cco-1 status=Confirmed product="Cytochrome c oxidase polypeptide Vb, mitochondrial precursor, putative"	-4.95	-4.85	417.8	37636.2	6	1	0	7.25	138
118	12474	Bm8950	>Bm8950 wormpep=BM40583 gene=WBGene00229211 status=Partially_confirmed	-4.85	-4.8	436.5	11837.4	4	1	1	2.86	419
119	9842	Bm6275	>Bm6275 wormpep=BM24186 gene=WBGene00226536 locus=Bma-tomm-22 status=Partially_confirmed product="LD27042p, putative"	-4.8	-4.74	368.8	15341.4	4	1	1	12.61	111
120	6509	Bm357	>Bm357 wormpep=BM41546 gene=WBGene00220618 status=Partially_confirmed	-4.75	-4.71	474.8	9678.9	3	1	0	4.18	263
121	6043	Bm3199	>Bm3199 wormpep=BM40710 gene=WBGene00223460 locus=Bma-rhr-1 status=Confirmed product="Ammonium Transporter Family protein"	-4.71	-4.56	412.7	40732.9	9	1	0	2.44	491
122	7513	Bm4366	>Bm4366 wormpep=BM07557 gene=WBGene00224627 locus=Bma-tag-174 status=Confirmed product="Cytochrome c oxidase subunit VIa family protein"	-4.67	-4.6	415.4	77265.1	5	1	0	7.35	136
123	6634	Bm3657	>Bm3657 wormpep=BM41324 gene=WBGene00223918 locus=Bma-phg-1 status=Partially_confirmed	-4.66	-4.65	462.3	9105.5	2	1	1	5.04	238
124	8244	Bm4971a	>Bm4971a wormpep=BM29088 gene=WBGene00225232 status=Confirmed product="Glyceraldehyde 3-phosphate dehydrogenase, putative"	-4.66	-4.58	386.8	49808.4	5	1	0	7.28	206
125	9750	Bm6202a	>Bm6202a wormpep=BM39853 gene=WBGene00226463 locus=Bma-ret-1 status=Partially_confirmed	-4.65	-4.66	433.6	1983.9	1	1	0	2.43	701
126	7781	Bm4582	>Bm4582 wormpep=BM29057 gene=WBGene00224843 status=Confirmed	-4.64	-4.61	432.7	15804.2	3	1	0	7.58	132
127	787	Bm10847a	>Bm10847a wormpep=BM33193 gene=WBGene00231108 status=Confirmed product="Conserved hypothetical protein, putative"	-4.64	-4.55	409.5	20759.4	6	1	0	4.71	255
128	2576	Bm14084	>Bm14084 wormpep=BM04761 gene=WBGene00234345 locus=Bma-rps-29 status=Confirmed product="40S ribosomal protein S29, putative"	-4.64	-4.6	401.9	11840.6	3	1	0	16.07	56
129	4565	Bm2030	>Bm2030 wormpep=BM03035 gene=WBGene00222291 locus=Bma-atp-5 status=Confirmed	-4.57	-4.54	362.1	11845.7	3	1	0	4.71	191
130	249	Bm10273a	>Bm10273a wormpep=BM37502 gene=WBGene00230534 locus=Bma-mics-1 status=Partially_confirmed product="PDZ domain"	-4.57	-4.58	347.8	2575.3	1	1	0	2.91	447
131	12812	Bm9346	>Bm9346 wormpep=BM30467 gene=WBGene00229607 status=Confirmed product="Transthyretin-like family protein"	-4.55	-4.41	395.6	34354.5	8	1	0	6.72	134
132	7938	Bm4709	>Bm4709 wormpep=BM31941 gene=WBGene00224970 locus=Bma-ttr-51 status=Confirmed	-4.4	-4.36	362.4	7590.1	3	1	0	7.25	138
133	7873	Bm4660	>Bm4660 wormpep=BM25068 gene=WBGene00224921 locus=Bma-mboa-2 status=Confirmed	-4.38	-4.34	331	9627	3	1	0	5.68	176
134	4882	Bm2287	>Bm2287 wormpep=BM03564 gene=WBGene00222548 status=Confirmed product="RNA recognition motif."	-4.32	-4.31	313.5	4796.6	2	1	0	3.09	421
135	1751	Bm12983	>Bm12983 wormpep=BM43738 gene=WBGene00233244 status=Confirmed	-4.31	-4.24	344.5	29856.6	5	1	0	2.97	538
136	7333	Bm4218	>Bm4218 wormpep=BM30932 gene=WBGene00224479 status=Confirmed	-4.27	-4.25	355.6	5060.2	2	1	0	8.93	112
138	8940	Bm5544	>Bm5544 wormpep=BM04318 gene=WBGene00225805 locus=Bma-act-5 status=Confirmed uniprot=P90689 product="actin, putative"	-4.22	-4.23	401.2	2964.3	1	1	0	2.93	376
140	11792	Bm8024	>Bm8024 wormpep=BM35228 gene=WBGene00228285 status=Confirmed product="Nematode cuticle collagen N-terminal domain containing protein"	-4.19	-4.17	370.6	8075.3	2	1	0	3.83	313
142	786	Bm10846	>Bm10846 wormpep=BM05154 gene=WBGene00231107 status=Confirmed	-4.11	-4.11	278.7	1509	1	1	0	26.67	60
143	8337	Bm5035	>Bm5035 wormpep=BM44948 gene=WBGene00225296 locus=Bma-scm-1 status=Confirmed	-4.08	-4.05	288.2	6984.8	3	1	1	3.92	332
144	8989	Bm5584a	>Bm5584a wormpep=BM39478 gene=WBGene00225845 locus=Bma-enpl-1 status=Partially_confirmed	-4.01	-4.02	297.7	1756.4	1	1	0	1.65	789
146	14221	WP_050707688.1	>WP_050707688.1 hypothetical protein [Wolbachia endosymbiont of Brugia malayi]	-3.92	-3.87	389.5	50290.3	4	1	0	7.46	134
147	9895	Bm6319a	>Bm6319a wormpep=BM22900 gene=WBGene00226580 locus=Bma-car-1 status=Confirmed product="BC040823 protein, putative"	-3.92	-3.93	285.9	7661.1	1	1	0	3.5	428
148	12279	Bm8725	>Bm8725 wormpep=BM12467 gene=WBGene00228986 status=Confirmed product="sheath protein 5, identical"	-3.79	-3.65	374.4	116600	8	1	0	4.97	161
149	4628	Bm2088a	>Bm2088a wormpep=BM29657 gene=WBGene00222349 locus=Bma-hsp-25 status=Confirmed product="p27, putative"	-3.74	-3.69	317.5	13517.5	4	1	0	8.42	202
150	12541	Bm9031	>Bm9031 wormpep=BM42757 gene=WBGene00229292 status=Confirmed	-3.69	-3.69	243.9	6377.3	1	1	0	26.79	56
152	8985	Bm5580	>Bm5580 wormpep=BM03010 gene=WBGene00225841 locus=Bma-aldo-1 status=Confirmed product="fructose-bisphosphate aldolase 1, putative"	-3.47	-3.48	303.5	3445.8	1	1	0	3.03	363
153	10124	Bm6512	>Bm6512 wormpep=BM26438 gene=WBGene00226773 locus=Bma-elb-1 status=Confirmed	-3.44	-3.43	252.2	4546.3	2	1	0	11.38	123
154	13341	Bm9919	>Bm9919 wormpep=BM28848 gene=WBGene00230180 status=Partially_confirmed	-3.34	-3.34	262.2	3478	1	1	0	6.39	219
155	1009	Bm11073	>Bm11073 wormpep=BM42965 gene=WBGene00231334 status=Partially_confirmed	-2.99	-2.97	310.2	6871.7	2	1	0	2.51	359
156	6989	Bm3934	>Bm3934 wormpep=BM01431 gene=WBGene00224195 locus=Bma-dnj-12 status=Confirmed product="DnaJ chaperonine, putative"	-2.94	-2.95	240.1	2901.3	1	1	0	3.33	390
157	3475	Bm17430	>Bm17430 wormpep=BM41119 gene=WBGene00268573 status=Confirmed	-2.82	-2.81	283.4	6618.8	2	1	0	8.55	117
158	2034	Bm13658	>Bm13658 wormpep=BM36082 gene=WBGene00233919 locus=Bma-rab-1 status=Confirmed	-2.78	-2.76	251.3	5192.9	2	1	1	6.83	205
159	8001	Bm4767	>Bm4767 wormpep=BM39563 gene=WBGene00225028 locus=Bma-moma-1 status=Confirmed product="conserved hypothetical protein"	-2.76	-2.76	314.1	3031.8	1	1	0	5.18	193
160	7408	Bm4279c	>Bm4279c wormpep=BM36026 gene=WBGene00224540 status=Confirmed product="Nuclear movement protein"	-2.73	-2.72	335.6	12729.9	2	1	0	2.88	313
161	10954	Bm7180a	>Bm7180a wormpep=BM03310 gene=WBGene00227441 locus=Bma-uaf-1 status=Confirmed product="U2 auxiliary factor 65 kDa subunit, putative"	-2.65	-2.66	250.9	4304.8	1	1	0	2.19	502
162	6793	Bm3781	>Bm3781 wormpep=BM39692 gene=WBGene00224042 locus=Bma-cey-1 status=Confirmed product="Cold-shock DNA-binding domain containing protein"	-2.56	-2.56	186.7	3039.9	1	1	0	8.18	269
164	2071	Bm13684	>Bm13684 wormpep=BM00665 gene=WBGene00233945 locus=Bma-rpc-1 status=Partially_confirmed product="RNA polymerase Rpb1, domain 1 family protein"	-2.5	-2.42	392.6	31598.1	6	1	0	0.64	1404
165	7631	Bm4457	>Bm4457 wormpep=BM04409 gene=WBGene00224718 status=Confirmed product="TB2\/DP1, HVA22 family protein"	-2.44	-2.42	350.6	3897.6	2	1	0	7.29	192
170	10342	Bm6681a	>Bm6681a wormpep=BM43226 gene=WBGene00226942 locus=Bma-frl-1 status=Confirmed	-2.11	-2.11	290.6	5950	2	1	0	0.62	1130
172	11059	Bm7261a	>Bm7261a wormpep=BM03094 gene=WBGene00227522 status=Confirmed product="polyadenylate-binding protein 1, putative"	-2.07	-2.05	251.4	7368.3	3	1	0	2.29	655
174	6893	Bm3856	>Bm3856 wormpep=BM43689 gene=WBGene00224117 locus=Bma-sel-12 status=Partially_confirmed product="Presenilin family protein"	-1.98	-1.97	306.6	13223	2	1	0	1.66	543
176	1724	Bm12951	>Bm12951 wormpep=BM21321 gene=WBGene00233212 locus=Bma-htas-1 status=Confirmed	-1.76	-1.75	298.4	9553.5	2	1	0	4.59	218
180	3433	Bm17395	>Bm17395 wormpep=BM40152 gene=WBGene00268538 status=Confirmed	-1.53	-1.22	314.9	128560	17	1	0	3.38	237
184	2157	Bm13752	>Bm13752 wormpep=BM44326 gene=WBGene00234013 status=Partially_confirmed product="glutamine synthetase, putative"	-1.18	-1.17	338	4929.9	2	1	0	1.37	366
186	1340	Bm12054	>Bm12054 wormpep=BM40132 gene=WBGene00232315 status=Partially_confirmed	-1.14	-1.14	259.1	11819.7	2	1	1	0.93	1288
188	2094	Bm1370	>Bm1370 wormpep=BM25825 gene=WBGene00221631 status=Partially_confirmed	-1.08	-1.08	260.1	4318.8	1	1	0	7.44	121
189	9876	Bm6302	>Bm6302 wormpep=BM42257 gene=WBGene00226563 locus=Bma-cyn-16 status=Confirmed product="cyclophilin-type peptidyl-prolyl cis-trans isomerase-16, Bmcyp-16"	-1.08	-1.05	361.8	30913	3	1	0	1.52	462
190	268	Bm10299a	>Bm10299a wormpep=BM35068 gene=WBGene00230560 status=Partially_confirmed	-1.06	-1.07	283.7	12877.8	2	1	0	0.95	948
191	8398	Bm5089	>Bm5089 wormpep=BM40966 gene=WBGene00225350 locus=Bma-calu-1 status=Confirmed product="EF hand family protein"	-1.02	-1.03	218.5	3417.4	1	1	0	4.23	307
192	10166	Bm6544	>Bm6544 wormpep=BM44049 gene=WBGene00226805 status=Confirmed	-1	-1.01	161.4	2521.8	1	1	0	3.06	653
194	9802	Bm6241	>Bm6241 wormpep=BM41429 gene=WBGene00226502 locus=Bma-cdc-37 status=Partially_confirmed product="Hsp90 co-chaperone Cdc37, putative"	-0.88	-0.89	207.6	4798.6	1	1	0	3.08	390
196	8549	Bm5224	>Bm5224 wormpep=BM39365 gene=WBGene00225485 locus=Bma-edc-3 status=Partially_confirmed product="T-cell receptor beta chain ANA 11, putative"	-0.86	-0.85	283	10284.9	2	1	0	1.47	544
199	935	Bm11002a	>Bm11002a wormpep=BM37977 gene=WBGene00231263 locus=Bma-pes-8 status=Partially_confirmed	-0.85	-0.83	119.7	2331.7	2	1	0	3.48	402
204	7076	Bm4010	>Bm4010 wormpep=BM42766 gene=WBGene00224271 locus=Bma-sand-1 status=Partially_confirmed product="SAND family protein"	-0.8	-0.77	336.4	9764.1	3	1	0	1.76	455
205	25	Bm10021	>Bm10021 wormpep=BM40754 gene=WBGene00230282 status=Partially_confirmed	-0.79	-0.72	313.8	29988.8	5	1	0	8.45	142
								only one unique peptide	82
								more than one unique peptide including isoforms	143
								more than one unique peptide no isoforms	98
Rows highlighted in yellow match a protein identified in B. malayi predicted GPI-APome.
Proteins that only had one unique peptide are highlighted in red and were not used in further analysis.
1. Rank: Byonic outputs a protein list ranked by the protein p-value.
2. Protein #: position of protein in combined Brugia malayi & Wolbachia proteome
3. LogProb: Absolute value of the log base 10 of the protein p-value
4. Best LogProb: Largest |Log Prob| of an individual Peptide-Spectrum Match assigned to the protein
5. Best Score: Largest Byonic score of a PSM assigned to the protein.
6. # TotIntensity: Sum of all fragment peak intensities over all MS/MS spectra
7. # Spectra: Total number of PSMs, including duplicate PSMs
8. # Uniq: Total number of PSMs, discounting duplicates.
9. # Mods: numer of identified modifications : Fixed modifications carbamidomethyl @ C. Variable Modifications=Oxidation @ M, Deamidation @ N,Q
10. Coverage:Percent of the protein sequence covered by PSMs
11. # AAs: amino acid length of identified protein
