# Supplementary material for: Computational and experimental analysis of the glycophosphatidylinositol-anchored proteome of the human parasitic nematode Brugia malayi
Source: PLoS One. 2019 Sep 12;14(9):e0216849. doi: 10.1371/journal.pone.0216849 (PMC6742230; doi:10.1371/journal.pone.0216849)
Supplement: S7 Table — Proteins identified from the B. malayi surface and membrane samples treated with or without PI-PLC and membrane sample enriched for GPI-AP using organic solvents were compiled into a single list if the protein had two or more unique peptides. Compiled available synonym identifiers were utilized to compare the presence of these proteins with previously published B. malayi proteomes. The Wormbase ID of the proteins not present in previously published B. malayi proteomes are highlighted in red when a synonym ID for comparison was found or in green when no synonym was found. Rows highlighted in yellow match a protein identified in B. malayi predicted GPI-APome. In addition, we noted if the protein was an ortholog to a protein identified in the C. elegans lipid raft proteome [62] or C. elegans GPI-AP study [17]. Proteins that match computationally predicted GPI-APome proteins are highlighted in yellow. (XLSX) [file pone.0216849.s010.xlsx]

## Sheet: S7 Bm compiled LC-MSMS
			Unique peptides					Previous Brugia malayi proteome studies					Synonyms
	Wormbase ID	Description	Surface No E	Surface PIPLC	Memb No E	Memb PIPLC	Enrich	ES 2008 (1)	ES 2009 (2)	SS 2011 (3)	BDR 2015 (4)	EV 2018 (5)	Pub_locus or UniProt ID for Brugia proteins; wBm and UniProt ID for Wolbachia proteins	C. elegans Lipid Raft proteome (6) and C. elegans GPI-AP proteome (7)
1	Bm10004	Bma-pcm-1.3 is predicted to have protein-L-isoaspartate (D-aspartate) O-methyltransferase activity.	2	1	3			X		X	X		Bm1_52680
2	Bm10006	Bma-cyk-4.1 is involved in intracellular signal transduction.	5							X			Bm1_52690, Bm1_52685
3	Bm10031	Bm10031 is predicted to have catalytic activity and coenzyme binding activity.		4						X			Bm1_03780A
4	Bm10044	Bm10044 is localized to the Ragulator complex.			2	1				X			Bm1_21900A, Bm1_21900B
5	Bm10060	Bm10060 is predicted to have oxidoreductase activity.		6									Bm1_43575
6	Bm10142	uncharacterized protein; only homology to O. volvulus	6							X			Bm1_34950A, Bm1_34970A, Bm1_34970B, Bm1_54800A
7	Bm10155	Bma-rho-1.1 is predicted to have GTP binding activity and GTPase activity.			2	5					X		Bm1_27295A, Bm1_27290A
8	Bm10178	Bm10178 is a structural constituent of cuticle.			2	3				X	X		Bm1_10135A, Bm1_21535A
9	Bm10219	Bm10219 is an ortholog of O. volvulus OVOC601			3					X	X		Bm1_35850A, Bm1_35855A
10	Bm10221	Bma-pyk-2.2 is involved in glycolytic process	6							X	X		Bm1_35895A, Bm1_35900A
11	Bm10224	Bm10224 is an ortholog of C. elegans F13G3.10.				3				X			Bm1_35925A
12	Bm10227	Bma-hxk-1.3 is involved in carbohydrate metabolic process and cellular glucose homeostasis	4		3	6			X	X	X		Bm1_36005A, Bm1_36055A
13	Bm10246	Bma-heh-1 is an ortholog of C. elegans heh-1.	3	3				X	X	X	X		Bm1_35600A
14	Bm10265	Bm10265 is an ortholog of C. elegans C39E9.8 and Y105C5A.8.	2			3			X	X			Bm1_35355A
15	Bm10270	Bm10270 is an ortholog of O. volvulus OVOC1744.	5
16	Bm10321	Bm10321 is an ortholog of O. volvulus OVOC8104.			5	4				X	X		Bm1_22350A, Bm1_09645A
17	Bm10329	Bm10329 is an ortholog of O. volvulus OVOC10880			18	4	1				X		Bm1_19300A, Bm1_19305A
18	Bm10358	Bm10358 is an ortholog of O. volvulus OVOC11218.			2					X			Bm1_02780A
19	Bm10359	Bma-rsp-5 is predicted to have nucleic acid binding activity.	2		26	34	1			X	X		Bm1_57465A, Bm1_57460A, Bm1_57575A
20	Bm10372	Bm10372 is predicted to have nucleic acid binding activity.		5						X	X		Bm1_16575A, Bm1_16580A, Bm1_16585A, Bm1_16590A, Bm1_16570A
21	Bm10378	Bma-exc-4 is an ortholog of C. elegans exc-4	3	4	2					X	X		Bm1_12150A
22	Bm10387	Bma-npp-24 is an ortholog of C. elegans npp-24.	4	2					X	X	X		Bm1_10680A
23	Bm10391	Bma-cnnm-2 is an ortholog of C. elegans cnnm-2.		2									Bm1_41980
24	Bm10409	Bm10409 is an ortholog of C. elegans B0035.6, T21B10.3 and Y111B2A.3.	7							X	X		Bm1_42370
25	Bm10410	Bm10410 is an ortholog of O. volvulus OVOC10037.	35	4	12	5	16	X	X	X	X		Bm1_42375
26	Bm10420	Bm10420 is an ortholog of O. volvulus OVOC12766 and OVOC12768	8							X	X		Bm1_42455
27	Bm10427	Bma-stip-1 is predicted to have nucleic acid binding activity.		3		2							Bm1_12920A
28	Bm10435	Bm10435 is predicted to have DNA binding activity.				2				X	X		Bm1_42695
29	Bm10443	Bm10443 is an ortholog of C. elegans ZK970.7 and nlp-77	12		1	1		X		X	X		Bm1_42865
30	Bm10455	Bm10455 is predicted to have ATP binding activity and protein kinase activity.			1	2				X	X		Bm1_11835A
31	Bm1049	Bm1049 is predicted to have 2 iron, 2 sulfur cluster binding activity and electron transfer activity	1		2	4	3			X			Bm1_55765A
32	Bm10491	Bm10491 is an ortholog of O. volvulus OVOC12495 and OVOC12547	1		2	1	1			X	X		Bm1_56350A
33	Bm10493	Bm10493 is an ortholog of O. volvulus OVOC12500 and OVOC12544.			2	4	2			X	X		Bm1_17480A
34	Bm10496	Bm10496 is an ortholog of O. volvulus OVOC12488			4		3				X		Bm1_02670A, Bm1_17470A
35	Bm10502	Bm10502 is an ortholog of C. elegans C18C4.7	11						X	X	X		Bm1_34555A, Bm1_34535A, Bm1_34550A, Bm1_34530A
36	Bm10506	Bm10506 is an ortholog of O. volvulus OVOC7376.			3					X	X		Bm1_34600A
37	Bm1051	Bm1051 is an ortholog of O. volvulus OVOC659	16		3	4			X	X	X		Bm1_49890, Bm1_49870, Bm1_49910, Bm1_49865, Bm1_49885, Bm1_49860, Bm1_49875, Bm1_49880
38	Bm10516	Bma-col-121 is an ortholog of C. elegans col-121			3	4					X		Bm1_17755A
39	Bm10577	Bm10577 is an ortholog of O. volvulus OVOC6953.			2	4				X			Bm1_51240
40	Bm10580	Bm10580 is an ortholog of O. volvulus OVOC6940				3				X	X		Bm1_51290, Bm1_51295
41	Bm10591	Bm10591 is involved in mitotic chromosome condensation		3						X	X		Bm1_21405A
42	Bm10597	Bma-hsp-17 is an ortholog of C. elegans hsp-17			5					X	X		Bm1_19805A
43	Bm10607	Bm10607 is involved in negative regulation of transcription, DNA-templated	4	3						X	X		Bm1_14085A, Bm1_22570A, Bm1_12870A, Bm1_22590A
44	Bm10631	Bm10631 is an ortholog of O. volvulus OVOC3260, OVOC3261 and OVOC7606.	13	4				X		X	X		Bm1_11105A
45	Bm10653	Bm10653 is an ortholog of O. volvulus OVOC9098			2			X		X			Bm1_13650A
46	Bm10669	Bm10669 is predicted to have cysteine-type endopeptidase inhibitor activity.	7	9	10	5
47	Bm10686	Bm10686 is an ortholog of O. volvulus OVOC8261.		1	5	3							Bm1_44405
48	Bm10694	Bm10694 is predicted to have calcium ion binding activity.	6							X	X		Bm1_56930A, Bm1_56935A
49	Bm10720	Bma-hrpf-2.2 is predicted to have nucleic acid binding activity.			6	3				X	X		Bm1_12005A
50	Bm10739	Bma-cht-1.4 is predicted to have chitin binding activity.	4	3					X	X			Bm1_28610A
51	Bm10780	Bma-ttr-48 is an ortholog of C. elegans ttr-48	6	7	2	2		X		X			Bm1_20065A
52	Bm10781	Bma-ttr-41 is an ortholog of C. elegans ttr-41	6	6	6	4	1	X	X	X			Bm1_04380A
53	Bm10785	Bm10785 is involved in regulation of muscle contraction			4	1				X	X		Bm1_05160A
54	Bm10813	Bm10813 is predicted to have serine-type endopeptidase activity.			7	5	1			X	X		Bm1_45620
55	Bm10819	Bm10819 is an ortholog of O. volvulus OVOC8382	8	3			2	X		X	X		Bm1_45510
56	Bm10822	Bma-dig-1 is predicted to have calcium ion binding activity.	26	19	33	32		X	X	X	X		Bm1_45480, Bm1_45475
57	Bm10824	Bma-dpy-18.1 is predicted to have L-ascorbic acid binding activity, iron ion binding activity, oxidoreductase activity, acting on single donors with incorporation of molecular oxygen, incorporation of two atoms of oxygen, and procollagen-proline 4-dioxygenase activity				4				X	X		Bm1_45460
58	Bm10834	Bm10834 is an ortholog of C. elegans Y53G8AR.6.			3	1				X	X		Bm1_45300
59	Bm10857	Bm10857 is predicted to have glutathione transferase activity	13	8	2	4		X		X	X		Bm1_44840
60	Bm10880	Bm10880 is predicted to have lipid binding activity.				3				X	X		Bm1_41115A, Bm1_41120A
61	Bm10899	Bm10899 is an ortholog of O. volvulus OVOC5433.			18	3	1			X	X		Bm1_08750A
62	Bm10905	Uncharacterized protein; only homology to S. ratti	1		6	6				X			Bm1_06280A
63	Bm10909	Bm10909 is predicted to have DNA binding activity and cyanate hydratase activity.	2			1		X	X	X	X		Bm1_27775A
64	Bm10925	Bm10925 is an ortholog of O. volvulus OVOC5326.		4						X			Bm1_40740
65	Bm10965	Bm10965 is an ortholog of C. elegans R08E3.3.	5		7					X	X		Bm1_40190
66	Bm11012	Bm11012 is predicted to have heme binding activity and peroxidase activity.			2					X	X		Bm1_39080
67	Bm11028	Bm11028 is an ortholog of O. volvulus OVOC2792				2			X	X	X		Bm1_16735A
68	Bm11055	Bm11055 is an ortholog of C. elegans C27H6.9.	2							X			Bm1_24160A
69	Bm11071	Bm11071 is a structural constituent of cuticle.				5				X	X		Bm1_54705A
70	Bm11073	Bm11073 is an ortholog of O. volvulus OVOC10221	8		4	5	1						Bm1_54740A
71	Bm11145	Bma-ttx-7 is involved in phosphatidylinositol phosphorylation.	11		1	3				X			Bm1_48905
72	Bm11171	Bma-chdp-1 is an ortholog of C. elegans chdp-1.			3		2			X	X		Bm1_57090A
73	Bm11180	Bma-rpt-3 is predicted to have ATP binding activity and hydrolase activity				3				X	X		Bm1_46680A
74	Bm11186	Bma-myo-3 is predicted to have ATP binding activity and motor activity	9		36	18	13						Bm1_50805
75	Bm11223	Bm11223 is predicted to have nucleic acid binding activity.			3	4				X	X		Bm1_55500A
76	Bm11243	Bma-clic-1 is predicted to have structural molecule activity			3	2				X	X		Bm1_56565A, Bm1_56570A
77	Bm11265	Bm11265 is an ortholog of O. volvulus OVOC8042	7							X	X		Bm1_30140A, Bm1_30145A
78	Bm11314	Bma-ketn-1 is an ortholog of C. elegans ketn-1				17			X	X	X		Bm1_26690A, Bm1_54260A, Bm1_55550A, Bm1_56905A, Bm1_57640A, Bm1_02325A
79	Bm11336	Bma-evl-14 is an ortholog of C. elegans evl-14				6							Bm1_04085A, Bm1_20865A, Bm1_23230A, Bm1_20905A, Bm1_20890A, Bm1_20895A, Bm1_20900A
80	Bm11366	Bm11366 is an ortholog of C. elegans anc-1			10	18			X	X	X		Bm1_14805A, Bm1_13570A, Bm1_14800A, Bm1_56045A
81	Bm11471	Bma-tep-1 is predicted to have endopeptidase inhibitor activity	33	22	9	11		X	X	X	X	X	Bm1_23105A, Bm1_23100A, A0A158PTQ2
82	Bm11500	Bm11500 is predicted to have calcium ion binding activity.			21	18				X	X		Bm1_16310A, Bm1_15155A, Bm1_14430A	T19D12.4 (6)
83	Bm11557	Bm11557 is predicted to have metal ion binding activity.	4	2
84	Bm11627	Bma-lfi-1.2 is an ortholog of C. elegans lfi-1			9	24	19
85	Bm12108	Bma-cri-3 is an ortholog of C. elegans cri-3			3	4				X	X		Bm1_28625A
86	Bm12304	Bma-cyn-8 is predicted to have peptidyl-prolyl cis-trans isomerase activity.				7				X	X		Bm1_11760A, Bm1_25095A
87	Bm12320	Bm12320 is an ortholog of O. volvulus OVOC6458.				2				X	X		Bm1_04570A, Bm1_26145A
88	Bm12324	Bma-scav-3 is an ortholog of C. elegans scav-3			2	1				X	X		Bm1_16390A, Bm1_26675A, Bm1_16395A
89	Bm12331	Bm12331 is an ortholog of C. elegans C13C4.4	3						X	X	X		Bm1_02685A
90	Bm12336	Bma-ile-2 is an ortholog of C. elegans ile-2				3				X	X		Bm1_54385A
91	Bm12386	Bm12386 is predicted to have structural molecule activity			13	16	6			X	X		Bm1_53575A, Bm1_11190A, Bm1_20365A
92	Bm12503	Bma-ahcy-1 is an ortholog of C. elegans ahcy-1.		2		3				X	X	X	Bm1_48165, A0A0K0IUV8
93	Bm12511	Bm12511 is predicted to have nucleic acid binding activity.			16	16			X	X	X		Bm1_31055
94	Bm12558	Bm12558 is an ortholog of C. elegans plp-1 and plp-2.			4	5				X	X		Bm1_38675
95	Bm12579	Bma-emb-5 is predicted to have DNA binding activity and transcription factor activity, core RNA polymerase II binding.			6					X	X		Bm1_21850A
96	Bm12613	Bma-nrps-1 is predicted to have hydrolase activity, acting on ester bonds.	12	13					X	X	X		Bm1_50860
97	Bm12628	Bma-cbd-1 is predicted to have chitin binding activity			13	10	11			X	X		Bm1_21255A
98	Bm12638	Bma-cars-1.2 is predicted to have ATP binding activity and cysteine-tRNA ligase activity.			3					X	X		Bm1_29135A
99	Bm12639	Bma-arid-1 is predicted to have DNA binding activity.	12	4						X	X		Bm1_55090A, Bm1_55865A, Bm1_55870A
100	Bm12733	Bm12733 is an ortholog of C. elegans C44C10.9.			4	3
101	Bm12784	Bma-men-1.1 is predicted to have NAD binding activity and malate dehydrogenase (decarboxylating) (NAD+) activity.		1	7	2				X	X		Bm1_08150A
102	Bm12796	Bma-nars-1.6 is predicted to have ATP binding activity, asparagine-tRNA ligase activity, cysteine-type peptidase activity, and nucleic acid binding activity				2				X	X		Bm1_23315A, Bm1_36235B, Bm1_36235A
103	Bm12798	Bm12798 is predicted to have cysteine-type peptidase activity.		2	4	3				X			Bm1_06180A
104	Bm12799	Bm12799 is predicted to have cysteine-type peptidase activity.	9		8			X		X			Bm1_06185A
105	Bm12803	Bma-cpl-1.1 is predicted to have cysteine-type peptidase activity.	14	9		1		X	X	X	X		Bm1_18805A
106	Bm12845	Bm12845 is predicted to have RNA binding activity and metal ion binding activity				2				X	X		Bm1_56100A
107	Bm12858	Bma-hrpf-1 is predicted to have nucleic acid binding activity.			3	3				X	X		Bm1_48255
108	Bm12868	Bm12868 is an ortholog of O. volvulus OVOC1160.				3				X	X		Bm1_48350
109	Bm12877	Bm12877 is an ortholog of O. volvulus OVOC974.			4	6				X	X		Bm1_48620
110	Bm12897	Bm12897 is an ortholog of O. volvulus OVOC890.			5				X	X	X		Bm1_48995, Bm1_48985, Bm1_48990
111	Bm12951	Bm12951 is predicted to have DNA binding activity and protein heterodimerization activity			2		1			X	X		Bm1_49800
112	Bm12956	Bm12956 is an ortholog of O. volvulus OVOC451.	8	4	8	2		X		X	X		Bm1_49930
113	Bm12981	Bma-rpl-22.2 is a structural constituent of ribosome			2	1							Bm1_29385A
114	Bm13317	Bma-ipgm-1 is predicted to have manganese ion binding activity and phosphoglycerate mutase activity	25	8	1	5		X	X	X	X	X	Bm1_04665A, Q4VWF8
115	Bm13388	Uncharacterized protein; only homology to S. ratti		1		2						X	A0A0K0IXP0
116	Bm13584	Bma-gar-3 is predicted to have G-protein coupled acetylcholine receptor activity				3
117	Bm13651	Bma-ubq-2 is a structural constituent of ribosome				2	4			X		X	Bm1_54210A, A0A0H5SEE1
118	Bm13652	Bma-him-1 is involved in chromosome organization			8					X	X		Bm1_06465A, Bm1_12960A
119	Bm13653	Bm13653 is predicted to have ATP binding activity and unfolded protein binding activity.	52	28	39	35	4					X	A0A0H5S7Y7	DAF-21 (6)
120	Bm13654	Bm13654 is predicted to have oxidoreductase activity.			11	9				X	X		Bm1_31850A, Bm1_31850B, Bm1_14835A
121	Bm13658	Bma-rab-1 is predicted to have GTP binding activity and GTPase activity.			5	4	1			X	X	X	Bm1_52380, A0A0H5S8N4
122	Bm13659	Bma-rab-5.1 is predicted to have GTP binding activity and GTPase activity.			1	2				X	X	X	Bm1_36215A, A0A0H5BRY3
123	Bm13660	Bma-rab-6.2 is predicted to have GTP binding activity and GTPase activity.	4			3				X	X		Bm1_32085, Bm1_32095
124	Bm13661	Bm13661 is an ortholog of C. elegans hsp-3 and hsp-4	8		34	27	2	X		X	X	X	Bm1_07640A, Bm1_07645A, Bm1_17800A, A0A0H5S5G0
125	Bm13662	Bma-hsp-6 is predicted to have ATP binding activity and unfolded protein binding activity.			6	7				X	X		Bm1_51555
126	Bm13663	Bma-hsp-110 is an ortholog of C. elegans hsp-110	33	17	29	38		X		X	X		Bm1_23190A
127	Bm13667	Bma-pbs-1 is predicted to have threonine-type endopeptidase activity	2		2					X	X		Bm1_51640
128	Bm13668	Bma-pbs-5 is predicted to have threonine-type endopeptidase activity			2			X		X	X		Bm1_55200A
129	Bm13669	Bma-pas-5 is predicted to have threonine-type endopeptidase activity	3					X		X	X		Bm1_37390
130	Bm13673	Bma-pas-2 is predicted to have threonine-type endopeptidase activity	4		2	1				X	X		Bm1_21080A
131	Bm13675	Bma-pas-4 is predicted to have threonine-type endopeptidase activity	4		3	6		X		X	X		Bm1_49465
132	Bm13676	Bma-pas-7 is predicted to have threonine-type endopeptidase activity			2	2		X		X	X		Bm1_16260A
133	Bm13679	Bma-pdi-2 is predicted to have isomerase activity	22	8	29	33		X		X	X		Bm1_39250
134	Bm13681	Bma-paa-1 is predicted to have protein phosphatase regulator activity.		4						X	X		Bm1_14145A
135	Bm13685	Bm13685 is an ortholog of C. elegans lin-53			5	4				X	X		Bm1_15930A, Bm1_57630A
136	Bm13687	Bm13687 is predicted to have catalytic activity and structural molecule activity			2	6
137	Bm13692	Bma-copa-1 is predicted to have structural molecule activity			8	9				X	X		Bm1_06070A
138	Bm13693	Bm13693 is an ortholog of C. elegans Y54H5A.1.			2	2				X	X		Bm1_25005A
139	Bm13695	Bm13695 is an ortholog of C. elegans unc-78 and aipl-1.	6		6	7				X	X		Bm1_40880
140	Bm13696	Bm13696 is predicted to have ATP binding activity and nucleic acid binding activity.	3							X	X		Bm1_13830A
141	Bm13697	Bm13697 is predicted to have ATP binding activity and nucleic acid binding activity.			9	6			X	X	X		Bm1_14510A
142	Bm13698	Bma-hel-1 is predicted to have ATP binding activity and nucleic acid binding activity.			3	4				X	X		Bm1_08205A
143	Bm1370	Bm1370 is an ortholog of O. volvulus OVOC6554.	2	3	3	6	1
144	Bm13700	Bma-ddx-17 is predicted to have ATP binding activity and nucleic acid binding activity.			4	8				X	X		Bm1_11075A, Bm1_11075B
145	Bm13704	Bma-cct-4 is predicted to have ATP binding activity and unfolded protein binding activity.			5	6				X	X		Bm1_17890A
146	Bm13705	Bma-cct-6 is predicted to have ATP binding activity and unfolded protein binding activity.				7				X	X		Bm1_00545A
147	Bm13706	Bma-cct-7 is predicted to have ATP binding activity and unfolded protein binding activity.				3				X	X		Bm1_22985A
148	Bm13707	Bma-cct-8 is predicted to have ATP binding activity and unfolded protein binding activity.		4	5	4				X	X		Bm1_48160
149	Bm13708	Bma-cct-2 is predicted to have ATP binding activity and unfolded protein binding activity.			5	6			X		X		Bm1_10270A, Bm1_28565A
150	Bm13709	Bma-cct-3 is predicted to have ATP binding activity and unfolded protein binding activity.	2	3	3	1			X	X	X		Bm1_09595A
151	Bm13713	Bma-let-92 is predicted to have hydrolase activity.				4				X	X		Bm1_38390
152	Bm13719	Bma-rps-13 is a structural constituent of ribosome			3	2				X	X		Bm1_18940A
153	Bm13727	Bm13727 is predicted to have metal ion binding activity.	10	1	10	10	5
154	Bm13728	Bma-ogdh-1 is predicted to have oxoglutarate dehydrogenase (succinyl-transferring) activity and thiamine pyrophosphate binding activity.				2							Bm1_31540A
155	Bm13729	Bma-tufm-1 is predicted to have GTP binding activity and GTPase activity.				5				X	X		Bm1_54320A
156	Bm13732	Bma-eftu-2 is predicted to have GTP binding activity and GTPase activity.			10					X	X		Bm1_44395
157	Bm13733	Bma-eef-2 is predicted to have GTP binding activity and GTPase activity.	18	12	7	10		X	X	X	X		Bm1_28480A
158	Bm13735	Bma-prp-6 is involved in mRNA splicing, via spliceosome	6		6					X	X		Bm1_00400A
159	Bm13736	Bma-tkt-1 is predicted to have catalytic activity.	19	16	8	4		X		X	X	X	Bm1_10280A, A0A0K0IYT1
160	Bm13740	Bm13740 is an ortholog of C. elegans fkb-2 and fkb-8.		1	3	4		X		X	X		Bm1_49010, Bm1_49005
161	Bm13746	Bm13746 is predicted to have intramolecular transferase activity, phosphotransferases.	10		9	11		X		X	X		Bm1_15740A
162	Bm13750	Bma-cnx-1 is predicted to have calcium ion binding activity and unfolded protein binding activity				4			X	X	X		Bm1_45355
163	Bm13752	Bm13752 is predicted to have glutamate-ammonia ligase activity.			3	1	1			X	X		Bm1_53470A
164	Bm13753	Bma-rpn-7 is an ortholog of C. elegans rpn-7.				4				X	X		Bm1_41265A
165	Bm13757	Bma-rpt-1 is predicted to have ATP binding activity and hydrolase activity		2					X	X	X		Bm1_42585
166	Bm13759	Bma-nsf-1 is predicted to have ATP binding activity.				3				X	X		Bm1_27160A
167	Bm13762	Bm13762 is an ortholog of C. elegans C14C10.1, F01G4.6, T05F1.8 and C33F10.12				2				X	X		Bm1_39280
168	Bm13765	Bma-idha-1 is predicted to have isocitrate dehydrogenase (NAD+) activity.			3	3				X	X		Bm1_13415A, Bm1_36025A, Bm1_36030A
169	Bm13768	Bma-rla-0 is involved in ribosome biogenesis.				3				X	X		Bm1_31485A
170	Bm13772	Bma-prdx-3.3 is predicted to have peroxiredoxin activity.				2				X	X		Bm1_37805, Bm1_37795
171	Bm13778	Bm13778 is predicted to have metal ion binding activity and superoxide dismutase activity.	3						X	X	X		Bm1_48045
172	Bm13780	Bm13780 is predicted to have peptidyl-prolyl cis-trans isomerase activity.	6	5	7	6		X	X	X	X		Bm1_24035A
173	Bm13781	Bma-ndk-1 is predicted to have nucleoside diphosphate kinase activity.	4	3	1	3							Bm1_17990A
174	Bm13786	Bma-mix-1 is predicted to have ATP binding activity	7						X	X	X		Bm1_43270
175	Bm13792	Bm13792 is predicted to have ATP binding activity and nucleic acid binding activity.	2							X	X		Bm1_10275A, Bm1_28570A
176	Bm13793	Bm13793 is predicted to have catalytic activity and metal ion binding activity.	18	12	22	15		X	X	X	X		Bm1_26615A
177	Bm13795	Bma-smc-3 is predicted to have ATP binding activity			5	5				X	X		Bm1_41400A, Bm1_41405A
178	Bm13797	Bma-chc-1 is predicted to have clathrin light chain binding activity and structural molecule activity			9	5				X	X		Bm1_21545A
179	Bm13801	Bma-bub-3 is an ortholog of C. elegans bub-3			2					X	X		Bm1_20110A
180	Bm13802	Bma-ltah-1.2 is predicted to have metallopeptidase activity and zinc ion binding activity.	8	9		2		X	X	X	X		Bm1_02365A
181	Bm13803	Bma-copb-1 is predicted to have structural molecule activity				4				X	X		Bm1_24795A
182	Bm13806	Bma-apa-2 is predicted to have clathrin adaptor activity				2				X	X		Bm1_07200A
183	Bm13809	Bm13809 is predicted to have rRNA methyltransferase activity	2	2						X	X		Bm1_06985A
184	Bm13823	Bma-imb-1 is predicted to have Ran GTPase binding activity.			2	1				X	X		Bm1_57540A
185	Bm13832	Bma-dld-1 is predicted to have dihydrolipoyl dehydrogenase activity and flavin adenine dinucleotide binding activity.			4	5			X	X	X		Bm1_26290A
186	Bm13833	Bma-hda-1 is predicted to have histone deacetylase activity.			5	2			X	X	X		Bm1_09295A
187	Bm13835	Bma-atp-2 is predicted to have ATP binding activity and proton-transporting ATP synthase activity, rotational mechanism			38	20				X	X		Bm1_45960
188	Bm13836	Bm13836 is predicted to have ATP binding activity		4		4				X	X		Bm1_12010A
189	Bm13837	Bm13837 is predicted to have ATP binding activity and proton-transporting ATP synthase activity, rotational mechanism			10	13				X	X	X	Bm1_47570, A0A0K0IZ73
190	Bm13838	Bma-adss-1 is predicted to have GTP binding activity and adenylosuccinate synthase activity.	12	6	3	4				X	X		Bm1_50695
191	Bm13839	Bma-pgk-1 is predicted to have phosphoglycerate kinase activity.	17	12	18	24				X	X		Bm1_01925A
192	Bm13846	Bm13846 is predicted to have thiol-dependent ubiquitin-specific protease activity.	6							X	X		Bm1_09170A
193	Bm13848	Bma-gdi-1 is predicted to have Rab GDP-dissociation inhibitor activity and oxidoreductase activity.	14	7	10	11		X		X	X		Bm1_08800A
194	Bm13850	Bma-fbp-1 is predicted to have fructose 1,6-bisphosphate 1-phosphatase activity.			8					X	X		Bm1_37105
195	Bm13855	Bma-mdh-2 is predicted to have L-malate dehydrogenase activity.			15	9				X	X		Bm1_46465
196	Bm13856	Bma-rpn-5 is an ortholog of C. elegans rpn-5.			1	2			X	X	X		Bm1_12660A
197	Bm13869	Bma-rpn-11 is an ortholog of C. elegans rpn-11.			3	2				X	X		Bm1_20605A
198	Bm13870	Bma-rpn-8 is an ortholog of C. elegans rpn-8.				2			X	X	X		Bm1_36005A, Bm1_36060A
199	Bm13876	Bma-pyp-1 is predicted to have inorganic diphosphatase activity and magnesium ion binding activity	15	8	12	11		X		X	X		Bm1_16955A
200	Bm13878	Bma-tars-1 is predicted to have ATP binding activity and threonine-tRNA ligase activity			5				X	X	X		Bm1_09350A
201	Bm13879	Bm13879 is involved in protein folding		1	7	5	2	X		X	X		Bm1_56470A
202	Bm13880	Bma-tpi-1 is predicted to have triose-phosphate isomerase activity.	33	25	26	24		X	X	X	X	X	Bm1_29130A, A0A0J9YA50
203	Bm13881	Bma-mog-2 is an ortholog of C. elegans mog-2			3					X	X		Bm1_15860A
204	Bm13885	Bma-atp-3 is predicted to have proton-transporting ATP synthase activity, rotational mechanism.			3					X	X		Bm1_03845A, Bm1_03855A
205	Bm13886	Bma-vha-8 is predicted to have proton-transporting ATPase activity, rotational mechanism	4		1				X	X	X		Bm1_53000
206	Bm13895	Bma-tct-1 is an ortholog of C. elegans tct-1.	7	1	6	8				X	X		Bm1_31480A
207	Bm13897	Bma-tin-13 is an ortholog of C. elegans tin-13.				2	2			X	X		Bm1_49945
208	Bm13903	Bm13903 is predicted to have proton-transporting ATP synthase activity, rotational mechanism			9	3				X	X		Bm1_57260A
209	Bm13906	Bma-smo-1 is an ortholog of C. elegans smo-1	3		6	6		X	X	X	X		Bm1_45210
210	Bm13908	Bma-vha-10 is predicted to have ATPase activity, coupled to transmembrane movement of substances				2				X			Bm1_12135A
211	Bm13909	Bma-snr-6 is involved in mRNA splicing, via spliceosome				2				X	X		Bm1_16025A
212	Bm13910	Bma-lsm-5.1 is an ortholog of C. elegans lsm-5				2							Bm1_50295
213	Bm13912	Bma-snr-7 is involved in mRNA splicing, via spliceosome and nuclear-transcribed mRNA catabolic process.			8	4				X	X		Bm1_11805A
214	Bm13913	Bma-lsm-7 is involved in mRNA splicing, via spliceosome and nuclear-transcribed mRNA catabolic process.			2	2				X	X		Bm1_31505A
215	Bm13916	Bma-prp-8 is predicted to have U5 snRNA binding activity and U6 snRNA binding activity	9	7					X	X	X		Bm1_41550A
216	Bm13920	Bma-kars-1 is predicted to have ATP binding activity, lysine-tRNA ligase activity, and nucleic acid binding activity			4	4			X	X	X		Bm1_16500A
217	Bm13935	Bma-syf-1 is involved in RNA processing.			4	5				X	X		Bm1_33965
218	Bm13937	Bma-ran-4 is an ortholog of C. elegans ran-4.	2		4	2				X	X		Bm1_17200A
219	Bm13946	Bma-gpi-1 is predicted to have glucose-6-phosphate isomerase activity.	20	10	14	19		X	X	X	X		Bm1_47625
220	Bm13960	Bma-cts-1 is predicted to have citrate (Si)-synthase activity.			9	8				X	X		Bm1_19445A
221	Bm13962	Bm13962 is predicted to have RNA binding activity				4				X	X		Bm1_21165A
222	Bm13963	Bm13963 is predicted to have UTP:glucose-1-phosphate uridylyltransferase activity.	4	2	3	3		X		X	X		Bm1_41320A
223	Bm13964	Bm13964 is predicted to have phosphogluconate dehydrogenase (decarboxylating) activity.	7	4						X	X		Bm1_52945
224	Bm13965	Bma-enol-1.2 is predicted to have magnesium ion binding activity and phosphopyruvate hydratase activity	23	23	23	24	2	X	X	X	X	X	Bm1_24115A, A0A0H5S082_BRUMA
225	Bm13967	Bma-adsl-1 is predicted to have N6-(1,2-dicarboxyethyl)AMP AMP-lyase (fumarate-forming) activity.	4							X	X		Bm1_11585A
226	Bm13977	Bma-ostb-1 is involved in protein N-linked glycosylation via asparagine				2			X	X	X		Bm1_31915A
227	Bm13980	Bma-tald-1 is predicted to have sedoheptulose-7-phosphate:D-glyceraldehyde-3-phosphate glyceronetransferase activity	23	10	5	6		X	X	X	X	X	Bm1_04195A, A0A0K0IZT0
228	Bm14007	Bma-rpl-30 is a structural constituent of ribosome				2				X	X		Bm1_33220
229	Bm14012	Bma-cyc-1 is predicted to have electron transfer activity and heme binding activity.			4					X	X		Bm1_26800A
230	Bm14014	Bm14014 is predicted to have ATP binding activity and adenylate kinase activity	6	2	9	8		X		X	X		Bm1_13790A
231	Bm14015	Bma-phb-2 is an ortholog of C. elegans phb-2					2			X	X		Bm1_18290A
232	Bm14023	Bma-cap-2 is involved in barbed-end actin filament capping			4					X	X		Bm1_47000A
233	Bm14055	Bm14055 is predicted to have RNA binding activity			4	1				X	X		Bm1_42550
234	Bm14059	Bma-rps-12 is a structural constituent of ribosome			1	2				X	X		Bm1_02570A, Bm1_02565A, Bm1_55385A
235	Bm14068	Bm14068 is an ortholog of C. elegans rla-2 and C37A2.7.			1	3				X	X		Bm1_49630
236	Bm14069	Bma-cyc-2.2 is predicted to have electron transfer activity and heme binding activity.			5	2		X	X	X	X		Bm1_28235A
237	Bm14071	Bma-snr-4 is involved in RNA splicing				2				X	X		Bm1_52920
238	Bm14077	Bma-snr-5 is involved in mRNA splicing, via spliceosome				2				X	X		Bm1_22805A
239	Bm14082	Bma-rps-28 is a structural constituent of ribosome			2	1				X			Bm1_18535A
240	Bm14109	Bm14109 is predicted to have lipid transporter activity.	20	21	33	17						X	A0A0K0J0A1
241	Bm14250	Bm14250 is predicted to have calcium ion binding activity and calcium-dependent phospholipid binding activity.	16	8	19	10						X	A0A0K0J0N3
242	Bm14333	Bm14333 is predicted to have chitin binding activity			9	5
243	Bm14667	Bma-igcm-3 is an ortholog of C. elegans igcm-3			7	3				X	X		Bm1_08915A
244	Bm14756	Bma-smn-1 is predicted to have RNA binding activity			4					X	X		Bm1_36265A
245	Bm14766	Bma-ppt-1 is predicted to have palmitoyl-(protein) hydrolase activity.		3						X	X		Bm1_51565
246	Bm14778	Bma-hip-1 is an ortholog of C. elegans hip-1		2	3	1				X	X		Bm1_46100, Bm1_46110
247	Bm14786	Bma-atp-4 is predicted to have proton transmembrane transporter activity				2	6			X	X		Bm1_14330A
248	Bm14816	Bma-secs-1 is predicted to have transferase activity, transferring selenium-containing groups.			5	5				X	X		Bm1_27845A, Bm1_27840A
249	Bm1575	Bma-tag-196 is predicted to have cysteine-type endopeptidase inhibitor activity and cysteine-type peptidase activity.	2	3		3							Bm1_10130A
250	Bm16888	Bm16888 is an ortholog of O. volvulus OVOC12357.			5	3				X	X		Bm1_40970A
251	Bm1689	Bma-casy-1 is predicted to have calcium ion binding activity			6	9				X	X		Bm1_24790A
252	Bm1692	Bm1692 is an ortholog of C. elegans B0035.3		1	4	8				X	X		Bm1_50500
253	Bm16923	Bma-unc-116 is predicted to have ATP binding activity, microtubule binding activity, and microtubule motor activity.			4					X	X		Bm1_44440
254	Bm16928	Bm16928 is an ortholog of C. elegans R11H6.5.				8				X	X		Bm1_15265A
255	Bm16936	uncharacterized protein; only homology to O. volvulus			3	1	3			X	X		Bm1_52725
256	Bm1693	Bma-leo-1 is involved in histone modification and transcription elongation from RNA polymerase II promoter			3	1	3			X	X		Bm1_45875
257	Bm16941	Bma-dss-1 is involved in mRNA export from nucleus and proteasome assembly			2	2			X	X	X		Bm1_01040A
258	Bm1694	Bma-sart-3 is predicted to have nucleic acid binding activity.			2	2				X			Bm1_46165
259	Bm1700	Bma-rpl-4 is a structural constituent of ribosome			4	5				X	X		Bm1_14285A
260	Bm1703	Bma-rpn-10 is involved in ubiquitin-dependent protein catabolic process			6	2				X	X		Bm1_28050A, Bm1_56535A
261	Bm1705	Bma-kin-3 is predicted to have ATP binding activity and protein kinase activity.			5	3				X	X		Bm1_49830
262	Bm1712	Bma-pmk-1 is predicted to have ATP binding activity and MAP kinase activity.			3	2			X	X	X		Bm1_31785A
263	Bm1713	Bm1713 is predicted to have serine-type endopeptidase inhibitor activity.	5	5	8	7
264	Bm1716	Bm1716 is predicted to have S-methyl-5-thioadenosine phosphorylase activity.	9	7	7	8		X		X	X		Bm1_42810
265	Bm17243	Bma-atgp-1.4 is predicted to have catalytic activity.			4	3
266	Bm17282	uncharacterized protein; only homology to B. malayi, O. volvulus & S. ratti	2	1		3				X	X		Bm1_19955A, Bm1_04050A
267	Bm17395	Bma-rsp-3.3 is predicted to have nucleic acid binding activity.			5	6	1			X	X		Bm1_45790, Bm1_45785
268	Bm17430	Bm17430 is an ortholog of O. volvulus OVOC7777.	3		2	2	1
269	Bm17473	Bma-ttr-31 is an ortholog of C. elegans ttr-31	4	4	2	4
270	Bm17541	Bm17541 is an ortholog of O. volvulus OVOC10371.	4	3
271	Bm17550	Bm17550 is an ortholog of C. elegans K02B7.3.	2		1	1	3
272	Bm17568	Bma-lec-3 is predicted to have carbohydrate binding activity.			5	4						X	A0A158PW36
273	Bm17571	Based on protein domain information, Bm17571 is predicted to have nucleic acid binding activity.				2							Bm1_15340A
274	Bm17575	Bm17575 is predicted to have aminoacylase activity	3
275	Bm17695	Bma-lev-11 is an ortholog of C. elegans lev-11	2		5	5	4			X	X		Bm1_01235A
276	Bm1770	Bma-unc-44 is involved in signal transduction.			15	19			X	X	X		Bm1_37335, Bm1_37330
277	Bm17718	uncharacterized protein; only homology to B. malayi, O. volvulus & S. ratti			3	3				X			Bm1_23455A
278	Bm17719	uncharacterized protein; only homology to B. malayi, O. volvulus & S. ratti	2							X	X		Bm1_23455A, Bm1_05035A
279	Bm17727	uncharacterized protein; only homology to B. malayi, O. volvulus & S. ratti	9	4	6	6		X		X	X		Bm1_29765A
280	Bm17728	uncharacterized protein; only homology to B. malayi, O. volvulus & S. ratti	2	3						X	X		Bm1_21750A
281	Bm17729	uncharacterized protein; only homology to B. malayi, O. volvulus & S. ratti	2		5					X	X		Bm1_29760A
282	Bm17749	uncharacterized protein; only homology to B. malayi, O. volvulus & S. ratti	3	3	1	1				X	X		Bm1_16045A
283	Bm17754	Bm17754 is an ortholog of C. elegans C04E6.11.				5			X	X	X		Bm1_52970
284	Bm17797	Bm17797 is an ortholog of O. volvulus OVOC7248.			1	2				X	X	X	Bm1_51740, A0A0K0J331
285	Bm1779	Bma-eat-6 is predicted to have ATP binding activity and sodium:potassium-exchanging ATPase activity			7	10
286	Bm1783	Bma-rps-0 is a structural constituent of ribosome			5	6				X	X		Bm1_41245A
287	Bm1792	Bma-pdi-6 is predicted to have isomerase activity.			5	3				X	X		Bm1_33495
288	Bm17986	Bm17986 is predicted to have actin binding activity.			7	6				X	X		Bm1_01905A
289	Bm17992	Bm17992 is an ortholog of O. volvulus OVOC3640.	2	2		1	1					X	A0A158PXB4
290	Bm18019	uncharacterized protein; only homology to B. malayi, O. volvulus, S. ratti, & C. remanei	5	1							X		Bm1_15985A
291	Bm18020	uncharacterized protein; homology to B. malayi, O. volvulus, S. ratti, C. remanei, & C.elegans			2	4		X			X	X	Bm1_15985A, Bm1_08645A, A0A158PXD9
292	Bm1803	Bm1803 is an integral component of the membrane.			3					X	X		Bm1_16170A, Bm1_07435A
293	Bm1804	Bm1804 is an ortholog of C. elegans djr-1.1 and djr-1.2	10	7	8	10		X	X	X	X		Bm1_07685A
294	Bm18051	Bm18051 is an ortholog of the members of the C. elegans srp gene class including srp-8, srp-7 and srp-6			3	3		X	X	X			Bm1_25945
295	Bm18059	Bma-pfn-3 is an ortholog of C. elegans pfn-3			2								Bm1_04650A
296	Bm18072	Bm18072 is an ortholog of O. volvulus OVOC2358.	7	5	2	6						X	A0A158PXI2
297	Bm18085	Bm18085 is predicted to have thiol oxidase activity.	12	3	1	2
298	Bm18103	Bm18103 is an ortholog of C. elegans C15F1.5.				5				X	X		Bm1_56130A
299	Bm18112	Bm18112 is an ortholog of O. volvulus OVOC2416.					2			X	X		Bm1_11505A, Bm1_11500A, Bm1_34820A
300	Bm18126	Bma-lect-2 is an ortholog of C. elegans lect-2.			2	2				X	X		Bm1_22005A
301	Bm18138	Bma-hxk-3 is predicted to have ATP binding activity, glucose binding activity, and hexokinase activity.	6	3						X	X		Bm1_31750A
302	Bm18165	Bm18165 is an ortholog of O. volvulus OVOC10939.		4	9	16				X	X		Bm1_44605, Bm1_44610
303	Bm1816	Bma-spk-1 is predicted to have ATP binding activity and protein kinase activity.		4	9	16		X		X	X		Bm1_17270A
304	Bm1818	Bma-baf-1 is predicted to have DNA binding activity.	2		4	6	2			X	X		Bm1_13150A
305	Bm18211	Bma-dlst-1.1 is predicted to have transferase activity, transferring acyl groups.			4					X	X		Bm1_34625A
306	Bm18219	Bma-pas-1 is predicted to have threonine-type endopeptidase activity	3	3	3	3		X		X	X		Bm1_05700A
307	Bm1828	Bm1828 is an ortholog of C. elegans B0495.7.				2				X	X		Bm1_53150A
308	Bm1845	Bm1845 is predicted to have proline dehydrogenase activity.	3							X	X		Bm1_01540A
309	Bm1847	Bm1847 is predicted to have ATPase inhibitor activity			3	2				X	X		Bm1_34915A
310	Bm1875	Bm1875 is predicted to have DNA binding activity		5	2				X	X	X		Bm1_14745A
311	Bm1881	Bma-icln-1.2 is involved in cell volume homeostasis, chloride transport and spliceosomal snRNP assembly			2	5					X		Bm1_13030A, Bm1_23205A, Bm1_57330A
312	Bm1890	Bma-erm-1 is predicted to have actin binding activity.	12	8	15	11		X		X	X	X	Bm1_49920, A0A0K0J3J0
313	Bm1892	Bma-ahsa-1 is predicted to have ATPase activator activity and chaperone binding activity.			3					X	X		Bm1_50910
314	Bm1904	Bm1904 is an ortholog of C. elegans C02B10.3			1	4				X			Bm1_31370	C02B10.3 (7)
315	Bm1914	Bm1914 is an ortholog of C. elegans C02D5.2.				8			X	X	X		Bm1_57365A
316	Bm1924	Bma-tag-278 is an ortholog of C. elegans tag-278.				6				X	X		Bm1_35035A, Bm1_35040A
317	Bm1936	Bm1936 is predicted to have flavin adenine dinucleotide binding activity and oxidoreductase activity, acting on the CH-CH group of donors.			3	1				X	X		Bm1_17330A
318	Bm1972	Bm1972 is an ortholog of C. elegans C05D9.3.	7	6	6	10				X	X		Bm1_00020A, Bm1_20050A, Bm1_27445A	C05D9.3 (7)
319	Bm1982	Bma-nas-4 is predicted to have metalloendopeptidase activity and zinc ion binding activity.				5				X	X		Bm1_30065A
320	Bm1994	Bm1994 is predicted to have ATP binding activity and hydrolase activity.	9	9	32	31		X		X	X	X	Bm1_13290A, Bm1_55480A, Bm1_56585A, A0A0J9XXY9
321	Bm1996	Bma-unc-94 is predicted to have tropomyosin binding activity.				3				X	X		Bm1_47580
322	Bm2001	Bm2001 is an ortholog of C. elegans ZK970.7 and nlp-77.	17	11	1					X	X		Bm1_42870
323	Bm2014	Bm2014 is predicted to have catalytic activity and phosphopantetheine binding activity.			11	4				X	X		Bm1_41060A, Bm1_41065A
324	Bm2025	Bma-trxr-1 is an ortholog of C. elegans trxr-1			4					X	X		Bm1_36410
325	Bm2030	Bma-atp-5 is predicted to have proton transmembrane transporter activity			4	1	1			X	X		Bm1_16555A
326	Bm2039	Bm2039 is involved in intracellular protein transport.			4	4				X	X		Bm1_39235
327	Bm2052	Bma-hgrs-1 is predicted to have metal ion binding activity.				3				X	X		Bm1_29500A
328	Bm2081	Bma-vgln-1 is predicted to have RNA binding activity.				4				X	X		Bm1_06680A
329	Bm2088	Bma-hsp-25 is an ortholog of C. elegans hsp-25	4		11	5	1			X	X		Bm1_27325A
330	Bm2092	Bm2092 is predicted to have ATP binding activity, Rho guanyl-nucleotide exchange factor activity, and protein kinase activity.	20	20	23	24			X	X	X		Bm1_12515A, Bm1_53490A, Bm1_22290A, Bm1_22295A, Bm1_22280A, Bm1_17625A Bm1_13695A
331	Bm2113	Bm2113 is an ortholog of C. elegans C09G9.1.			4					X	X		Bm1_30445A
332	Bm2128	Bma-daf-15 is involved in TOR signaling	8							X	X		Bm1_20705A, Bm1_20710A
333	Bm2132	Bm2132 is an ortholog of C. elegans C10E2.4 and C10E2.5.		2						X			Bm1_53660A
334	Bm2151	Bm2151 is predicted to have glutathione peroxidase activity.	15	7					X	X	X		Bm1_40465
335	Bm2167	Bma-copd-1 is involved in retrograde vesicle-mediated transport, Golgi to ER	5	6		4				X	X		Bm1_44825
336	Bm2228	Bm2228 is an ortholog of C. elegans C15H9.9, K11H12.6 and K11H12.7.		1	4	9	3			X	X		Bm1_44810	C15H9.9 (7)
337	Bm2242	Bma-eat-16 is involved in G-protein coupled receptor signaling pathway and intracellular signal transduction.			2	3				X			Bm1_48605, Bm1_48610
338	Bm2265	Bm2265 is predicted to have nucleic acid binding activity.			2	1				X	X		Bm1_48895
339	Bm2285	Bm2285 is an ortholog of C. elegans C18A3.3.			2					X	X		Bm1_43510
340	Bm2287	Bm2287 is predicted to have nucleic acid binding activity.			2		1			X	X		Bm1_46695A
341	Bm2290	Bma-dim-1 is an ortholog of C. elegans dim-1.	3		18	9				X	X		Bm1_40320
342	Bm2294	Bm2294 is an ortholog of C. elegans C18B12.4.			4	2				X	X		Bm1_13235A
343	Bm2299	Bm2299 is predicted to have microtubule motor activity				2			X	X	X		Bm1_19920A, Bm1_19925A, Bm1_06715A, Bm1_01400A, Bm1_08420A
344	Bm2301	Bm2301 is an ortholog of C. elegans C18D11.1.			3	2
345	Bm2308	Bm2308 is an ortholog of C. elegans sax-7 and oig-5			10	3				X	X		Bm1_00885A
346	Bm2311	Bm2311 is predicted to have DNA binding activity			3					X	X		Bm1_02490A
347	Bm2319	Bma-fln-2 is an ortholog of C. elegans fln-2.			21	22				X	X		Bm1_34200, Bm1_34195, Bm1_34190
348	Bm2323	Bm2323 is an ortholog of C. elegans C23G10.8.			7	2			X	X	X		Bm1_55970A
349	Bm2344	Bma-cox-16 is predicted to have aminoacyl-tRNA hydrolase activity.			3	1				X	X		Bm1_51660
350	Bm2358	Bma-dao-5 is an ortholog of C. elegans dao-5			11	11				X	X		Bm1_25655A
351	Bm2363	Bma-ajm-1 is an ortholog of C. elegans ajm-1			9	6			X	X	X		Bm1_32990, Bm1_32985, Bm1_33000, Bm1_32995
352	Bm2365	Bma-cpr-6 is predicted to have cysteine-type endopeptidase activity.		2	1	2			X	X	X		Bm1_33735
353	Bm2372	Bma-dlg-1 is an ortholog of C. elegans dlg-1			6	8				X	X		Bm1_32060
354	Bm2376	Bm2376 is an ortholog of C. elegans igdb-2 and igdb-1.	3			6		X		X	X		Bm1_36300, Bm1_36305
355	Bm2388	Bma-dnc-4 is an ortholog of C. elegans dnc-4			5					X	X		Bm1_46195
356	Bm2391	Bm2391 is an ortholog of C. elegans C26B9.3.	5	3						X			Bm1_28165A
357	Bm2398	Bma-ran-3 is an ortholog of C. elegans ran-3			2	2			X	X	X		Bm1_09405A
358	Bm241	Uncharacterized protein; only homology to B. pahangi			1	3
359	Bm2418	Bm2418 is an ortholog of the members of the C. elegans pho gene class including pho-12, pho-13 and pho-11, and C27A2.12 and F26C11.1			1	3			X	X	X		Bm1_24820A	PHO-1(6), PHO-4 (7)
360	Bm2425	Bma-spr-2 is involved in nucleosome assembly			11	7				X	X		Bm1_39065
361	Bm2433	Bma-egl-45 is an ortholog of C. elegans egl-45			6	4				X	X		Bm1_29045A
362	Bm2440	Bma-fust-1 is predicted to have nucleic acid binding activity.			3	3				X	X		Bm1_49935
363	Bm2446	Bm2446 is involved in lipid metabolic process.	7	4	5	4	2	X	X	X	X		Bm1_37185
364	Bm2453	Bma-bcl-7 is an ortholog of C. elegans bcl-7.			2					X			Bm1_41045A
365	Bm2458	Bma-dnc-2 is an ortholog of C. elegans dnc-2			6	1			X	X	X		Bm1_02805A
366	Bm2471	Bma-pat-4 is predicted to have protein kinase activity.				2				X	X		Bm1_20815A
367	Bm2488	Bm2488 is an ortholog of C. elegans C30F12.5			3	7				X	X		Bm1_50160
368	Bm2495	Bma-tag-10 is an ortholog of C. elegans tag-10.			7	4		X	X	X			Bm1_07405A	TAG-10 (6,7)
369	Bm2502	Bm2502 is predicted to have 4-hydroxyphenylpyruvate dioxygenase activity.		1		2				X	X		Bm1_32410
370	Bm2510	Bm2510 is an ortholog of C. elegans C32D5.8, trx-5, T20D4.7 and T28A11.13.	6	5	2	2			X	X	X		Bm1_46700A
371	Bm2515	Bma-ric-19 is predicted to have protein domain specific binding activity.	3							X	X		Bm1_47760
372	Bm2524	Bm2524 is predicted to have DNA binding activity			3					X	X		Bm1_18530A
373	Bm255	Proteomic studies indicate that Bm255 is enriched in the reproductive tract.			3					X	X		Bm1_12220A
374	Bm2565	Bm2565 is an ortholog of C. elegans C34C12.7.		2	1	3				X	X		Bm1_20230A
375	Bm2592	Bm2592 is involved in Wnt signaling pathway and intracellular signal transduction.		2						X	X		Bm1_23120A, Bm1_23125A
376	Bm2595	Bma-noah-1 is an ortholog of C. elegans noah-1			8	17				X	X		Bm1_36170A
377	Bm2623	Bma-acs-19 is predicted to have AMP binding activity and acetate-CoA ligase activity.		2						X	X		Bm1_47310A
378	Bm2625	Bma-prp-4 is an ortholog of C. elegans prp-4.				2				X	X		Bm1_41875A
379	Bm2631	Bm2631 is predicted to have RNA binding activity and oxidoreductase activity.			5	11			X	X	X		Bm1_07305A, Bm1_07300A
380	Bm2632	Bm2632 is predicted to have calcium ion binding activity.			8	5	4			X			Bm1_40180
381	Bm2649	Bma-idhb-1 is predicted to have isocitrate dehydrogenase (NAD+) activity.				3				X	X		Bm1_14945A
382	Bm2657	Bm2657 is an ortholog of O. volvulus OVOC11999.	6	2		2		X		X	X		Bm1_01265A, Bm1_11195A
383	Bm2661	Bma-rgr-1 is involved in regulation of transcription by RNA polymerase II	4							X	X		Bm1_34885A
384	Bm2674	Bma-dli-1 is predicted to have microtubule motor activity				3				X	X		Bm1_03865A
385	Bm2684	Bm2684 is an ortholog of C. elegans ttr-5 and ttr-6	3	2	12	9		X		X	X		Bm1_26590A
386	Bm2687	Bma-pks-1 is predicted to have hydrolase activity, acting on ester bonds, phosphopantetheine binding activity, and transferase activity.	19						X	X	X		Bm1_08575A, Bm1_08580A
387	Bm2691	Bma-ctns-1 is an ortholog of C. elegans ctns-1				2
388	Bm2715	Bma-acin-1 is an ortholog of C. elegans acin-1			5	7				X	X		Bm1_19495A
389	Bm2738	Bma-psmd-9 is an ortholog of C. elegans psmd-9.	7							X			Bm1_10245A, Bm1_11015A, Bm1_23495A
390	Bm2739	Bma-hrpl-1 is predicted to have nucleic acid binding activity.			4					X	X		Bm1_10250A, Bm1_23500A, Bm1_23505A
391	Bm2748	Bm2748 is predicted to have GTP binding activity, GTPase activity, and is a structural constituent of cytoskeleton	5		8	9				X	X		Bm1_38680
392	Bm2751	Bm2751 is an ortholog of O. volvulus OVOC5434			8	4	3			X	X		Bm1_08745A
393	Bm2762	Bma-ssb-1 is predicted to have RNA binding activity			8	6				X	X		Bm1_22185A
394	Bm2763	Bma-ubr-4 is predicted to have zinc ion binding activity.		3					X	X	X		Bm1_48465, Bm1_48470
395	Bm2767	Bma-lec-4 is predicted to have carbohydrate binding activity.		5	3	2		X		X	X		Bm1_20640A	LEC-4 (6)
396	Bm2770	Bma-sym-1 is an ortholog of C. elegans sym-1.				4				X	X		Bm1_40135
397	Bm2794	Bma-gsr-1 is predicted to have NADP binding activity, flavin adenine dinucleotide binding activity, and glutathione-disulfide reductase activity.		3	6	13			X	X	X		Bm1_04825A
398	Bm2802	Bm2802 is an ortholog of the members of the C. elegans phat gene class	2	1				X					Bm1_14055A
399	Bm2810	Bma-trr-1 is involved in histone acetylation	12						X	X	X		Bm1_43835
400	Bm2814	Bm2814 is an ortholog of C. elegans C47E8.4			7					X			Bm1_24610A
401	Bm2815	Bma-unc-112 is an ortholog of C. elegans unc-112			2	3				X	X		Bm1_50650
402	Bm2816	Bma-sars-1 is predicted to have ATP binding activity and serine-tRNA ligase activity	6	3	2					X	X		Bm1_41310A
403	Bm2818	Bma-uba-1 is predicted to have ubiquitin-like modifier activating enzyme activity.	14	5	9	8		X		X	X		Bm1_50525
404	Bm2831	Bma-bbs-9 is an ortholog of C. elegans bbs-9.				5				X			Bm1_03940A, Bm1_03945A
405	Bm2854	Bm2854 is a structural constituent of cuticle.			3	7				X	X		Bm1_04325A, Bm1_17485A, Bm1_55930A
406	Bm2874	Bm2874 is predicted to have DNA binding activity and protein heterodimerization activity				7	6			X	X		Bm1_20280A
407	Bm2877	Bm2877 is predicted to have DNA binding activity and protein heterodimerization activity			1		4						Bm1_10880A, Bm1_20820A
408	Bm2881	Bm2881 is an ortholog of C. elegans C50F7.6.		2									Bm1_10335A
409	Bm2897	Bma-mif-2 is an ortholog of C. elegans mif-2 and mif-3		2	2	2			X	X	X		Bm1_16680
410	Bm2913	Bma-imb-3 is an ortholog of C. elegans imb-3.			2	2			X	X	X		Bm1_33925
411	Bm2927	Bma-lam-2 is involved in basement membrane assembly and system development			10	22				X	X		Bm1_27925A
412	Bm294	uncharacterized protein; only homology to B. pahangi & B. timori	5
413	Bm2955	Bma-dbr-1.1 is predicted to have hydrolase activity, acting on ester bonds.				3				X	X		Bm1_53415A, Bm1_23235A
414	Bm2957	Bm2957 is an ortholog of the members of the C. elegans ssp and msd gene classes including ssp-37 and msd-4.	8			2	1		X	X			Bm1_55755A, Bm1_55755B
415	Bm2964	Bm2964 is an ortholog of C. elegans ttr-44, ttr-46, ttr-45 and ttr-43	4	3				X		X	X		Bm1_43635
416	Bm2970	Bma-vps-32.1 is involved in vacuolar transport.				2				X	X		Bm1_42425	VPS-32.1 (6)
417	Bm2972	Bma-icd-1 is an ortholog of C. elegans icd-1			1	2				X	X		Bm1_43925
418	Bm2994	Bma-pas-6 is predicted to have threonine-type endopeptidase activity	8	7	5	3		X		X	X		Bm1_17805A, Bm1_26725A
419	Bm3012	Bma-dex-1 is predicted to have calcium ion binding activity.			5	3				X	X		Bm1_47390A
420	Bm3016	Bm3016 is an ortholog of O. volvulus OVOC3388.			3	3	3
421	Bm3018	Bm3018 is an ortholog of C. elegans D1054.3.			2					X			Bm1_21075A
422	Bm3041	Bma-cap-1 is involved in barbed-end actin filament capping			7	3				X	X		Bm1_39440
423	Bm3067	Bma-nap-1 is involved in nucleosome assembly	8	4	6	4		X		X	X		Bm1_27810A
424	Bm3073	Bma-lmn-1 is predicted to have structural molecule activity			23	28	8		X	X	X		Bm1_49730
425	Bm3078	Bm3078 is an ortholog of C. elegans E01A2.2			6	8				X	X		Bm1_28885A
426	Bm3093	Bm3093 is predicted to have RNA binding activity.			4			X		X	X		Bm1_49005, Bm1_49010
427	Bm3097	Bm3097 is predicted to have NAD+ ADP-ribosyltransferase activity.			5					X	X		Bm1_07920A
428	Bm3106	Bma-col-186 is a structural constituent of cuticle.	2								X		Bm1_15520A
429	Bm3114	Bma-rsp-4 is predicted to have nucleic acid binding activity.			2	1				X	X		Bm1_17535A, Bm1_17545A, Bm1_17540A
430	Bm3120	Bma-egl-21 is predicted to have metallocarboxypeptidase activity and zinc ion binding activity.				2				X			Bm1_54515A
431	Bm3133	Bma-dnpp-1 is predicted to have aminopeptidase activity and zinc ion binding activity.			5	4			X	X	X		Bm1_16690A
432	Bm3137	Bma-ard-1.1 is an ortholog of C. elegans ard-1.			5	7				X	X		Bm1_06360A
433	Bm3146	Bma-far-1 is predicted to have lipid binding activity.	20	7				X		X	X		Bm1_41425A
434	Bm3162	Bma-unc-15 is predicted to have motor activity			10	13	5			X	X		Bm1_04450A, Bm1_02615A
435	Bm3174	Bma-cht-1.2 is predicted to have chitin binding activity			2	4		X	X	X	X		Bm1_06755A, Bm1_17035A
436	Bm3186	Bma-unc-87 is an ortholog of C. elegans unc-87			46	20	17			X	X		Bm1_49075, Bm1_49070
437	Bm3199	Bm3199 is predicted to have ammonium transmembrane transporter activity			2		1			X	X		Bm1_01070A
438	Bm3206	Bm3206 is predicted to have DNA binding activity and protein heterodimerization activity			19				X	X			Bm1_02510A
439	Bm3210	Bm3210 is an ortholog of O. volvulus OVOC12085 and OVOC12824.	7	3	16	12	5			X	X	X	Bm1_14535A, Bm1_56065A, A0A0K0JDW5
440	Bm3213	Bma-unc-115 is predicted to have actin binding activity.				2				X	X		Bm1_37735
441	Bm3215	Bma-mlt-9 is an ortholog of C. elegans mlt-9				2				X	X		Bm1_37495
442	Bm3220	Bma-usp-39 is predicted to have thiol-dependent ubiquitinyl hydrolase activity and zinc ion binding activity.			5					X			Bm1_04265A, Bm1_04270A
443	Bm3226	Bma-prdx-2 is predicted to have peroxiredoxin activity.	18	13	11	6	4					X	A0A0K0J9D6
444	Bm3235	Bma-mlc-3 is an ortholog of C. elegans mlc-3	1		21	9	7			X	X		Bm1_17055A
445	Bm324	Bm324 is an ortholog of O. volvulus OVOC4564			25	16	6
446	Bm3244	Bm3244 is predicted to have catalytic activity.				3				X	X		Bm1_50370
447	Bm3245	Bm3245 is an ortholog of O. volvulus OVOC7070 and OVOC12755			25	16	6			X	X		Bm1_50365
448	Bm3256	Bma-ifb-1 is predicted to have structural molecule activity	8		21	24	15			X	X		Bm1_56985A, Bm1_56990A
449	Bm3282	Bma-tsn-1 is involved in gene silencing by RNA		2						X	X		Bm1_10800A
450	Bm3284	Bm3284 is an ortholog of C. elegans coh-1 and scc-1				2				X	X		Bm1_20660A
451	Bm3302	Bm3302 is an ortholog of C. elegans F11C1.1 and F42H10.2.			5					X	X		Bm1_16755A
452	Bm3307	Bm3307 is predicted to have ATP binding activity and motor activity			46	51	24		X	X	X		Bm1_00935A, Bm1_14060A
453	Bm3335	Bm3335 is predicted to have endopeptidase inhibitor activity.				7				X	X		Bm1_32690
454	Bm3339	Bma-ldh-1 is predicted to have L-lactate dehydrogenase activity	20	11	3	3		X		X	X	X	Bm1_43730, A0A0J9YB53
455	Bm3342	Bm3342 is an ortholog of C. elegans F13E6.1.	2		5	4	2			X	X		Bm1_25230A
456	Bm3368	Bm3368 is an ortholog of C. elegans F14E5.2			6	1				X	X		Bm1_35585A
457	Bm3374	Bm3374 is an ortholog of C. elegans F14F9.5	3	5		2
458	Bm3385	Bm3385 is an ortholog of C. elegans F15B9.10			5	4				X	X		Bm1_22670A
459	Bm3390	Bma-ubql-1 is an ortholog of C. elegans ubql-1.			3	2				X	X		Bm1_54685A, Bm1_28920A
460	Bm3421	Bma-eef-1G is predicted to have translation elongation factor activity.			6	2				X	X		Bm1_51865
461	Bm3425	Bma-his-73 is predicted to have DNA binding activity and protein heterodimerization activity				7			X	X	X		Bm1_02495A, Bm1_29875A
462	Bm3437	Bma-scc-3 is an ortholog of C. elegans scc-3				5				X	X		Bm1_51090
463	Bm3450	Bm3450 is involved in mRNA splicing, via spliceosome.			4	6				X	X		Bm1_10910A
464	Bm3485	Bm3485 is an ortholog of C. elegans F21C10.7.				6				X	X		Bm1_51055
465	Bm3492	Bma-hrg-7 is predicted to have aspartic-type endopeptidase activity.	2								X		Bm1_34740A
466	Bm3501	Bma-tpp-2 is predicted to have serine-type endopeptidase activity.			6				X	X	X		Bm1_25090A, Bm1_25210A, Bm1_26570A, Bm1_18055A
467	Bm3512	Bma-ceh-38 is predicted to have DNA binding activity.			7	8				X	X		Bm1_43870
468	Bm3536	Bma-dlat-1 is predicted to have dihydrolipoyllysine-residue acetyltransferase activity			4					X	X		Bm1_03430A, Bm1_10875A
469	Bm3553	Bma-tomm-20 is involved in protein targeting			2	1				X	X		Bm1_06090A, Bm1_06095A
470	Bm3567	Bma-nono-1 is predicted to have nucleic acid binding activity.			2					X	X		Bm1_47275A, Bm1_47280A
471	Bm357	Bm357 is an ortholog of O. volvulus OVOC214 and OVOC232.				3	1
472	Bm3590	Bma-pyk-1 is predicted to have magnesium ion binding activity, potassium ion binding activity, and pyruvate kinase activity.	21	14	2	4				X	X	X	Bm1_35910A, A0A0K0JAY7
473	Bm3594	Bma-gon-1 is predicted to have metalloendopeptidase activity and zinc ion binding activity.	5							X	X		Bm1_36570, Bm1_36565
474	Bm3597	Bm3597 is predicted to have catalytic activity.				2				X	X		Bm1_12615A, Bm1_22710A
475	Bm3607	Bma-hrpk-1.2 is predicted to have RNA binding activity.			4	2				X	X		Bm1_15425A
476	Bm3610	Bm3610 is predicted to have acetylglucosaminyltransferase activity	21	4	3	4		X		X	X		Bm1_04870A, Bm1_07275A
477	Bm3611	Bma-hsp-1 is an ortholog of C. elegans hsp-1	36	21	89	75	7	X		X	X	X	Bm1_43675, A0A0I9N5E9
478	Bm3614	Bma-let-413 is an ortholog of C. elegans let-413			6	5				X	X		Bm1_33310, Bm1_33315
479	Bm3641	Bma-nurf-1 is an ortholog of C. elegans nurf-1	10	9					X	X	X		Bm1_11520A
480	Bm3649	Bm3649 is an ortholog of C. elegans F55H12.4	14	13	9	5		X		X			Bm1_15650A, Bm1_23480A
481	Bm3671	Bma-rpl-26 is a structural constituent of ribosome			3	1				X	X		Bm1_47020A
482	Bm3682	Bma-cpn-3 is an ortholog of C. elegans cpn-3.	2	3	4	4
483	Bm3691	Bma-pqn-32 is an ortholog of C. elegans pqn-32				3					X		Bm1_01180A
484	Bm3694	Bma-lrp-1 is predicted to have calcium ion binding activity.			17	12				X	X		Bm1_13930A
485	Bm3705	Bma-stl-1 is an ortholog of C. elegans stl-1				3				X	X		Bm1_16790A	STL-1 (6)
486	Bm3724	Bma-fkb-6 is an ortholog of C. elegans fkb-6	23	6	4	4		X	X	X	X		Bm1_56870A
487	Bm3738	Bm3738 is an ortholog of C. elegans R01E6.2 and F32A5.4.	5	4	11	6	2	X		X	X		Bm1_42885
488	Bm3754	Bma-cpz-1 is predicted to have cysteine-type peptidase activity.	8			1		X		X	X		Bm1_30360A, Bm1_56735A
489	Bm3758	Bm3758 is predicted to have proton-transporting ATP synthase activity, rotational mechanism			2					X	X		Bm1_00120A
490	Bm3770	Bma-clec-180 is an ortholog of C. elegans clec-180.			2					X	X		Bm1_39185
491	Bm3771	Bma-ima-3 is predicted to have nuclear import signal receptor activity	1		5	4				X	X		Bm1_32450
492	Bm3781	Bm3781 is predicted to have DNA binding activity.			8	12	1			X	X		Bm1_57515A
493	Bm3796	Bm3796 is predicted to have FFAT motif binding activity			3	5	4			X	X		Bm1_22740A
494	Bm3806	Bm3806 is an ortholog of C. elegans F33H1.4			3					X	X		Bm1_28160A
495	Bm3818	Bm3818 is an ortholog of C. elegans F35A5.8			4	2				X	X		Bm1_33705
496	Bm382	uncharacterized protein; only homology to O. volvulus	2	1
497	Bm3838	Bma-che-10 is an ortholog of C. elegans che-10	8						X	X			Bm1_25795A, Bm1_25800A
498	Bm3844	Bm3844 is an ortholog of C. elegans ttr-38	4					X	X	X	X		Bm1_15250A
499	Bm3864	Bma-ama-1 is predicted to have DNA binding activity and DNA-directed 5'-3' RNA polymerase activity			5	9				X	X		Bm1_34315
500	Bm3867	Bma-hum-2 is predicted to have ATP binding activity and motor activity	4							X	X		Bm1_18445A, Bm1_10395A
501	Bm3871	Bma-rbpl-1 is predicted to have nucleic acid binding activity and zinc ion binding activity				9				X	X		Bm1_30420A
502	Bm3872	Bma-syx-7 is involved in vesicle-mediated transport			2	3				X	X		Bm1_14235A
503	Bm3874	Bma-fcp-1 is predicted to have phosphoprotein phosphatase activity			2	2				X	X		Bm1_14230A
504	Bm3889	Bma-gcs-1 is predicted to have glutamate-cysteine ligase activity.	4		2					X	X		Bm1_09550A
505	Bm3908	Bm3908 is predicted to have structural molecule activity			11	7	9		X	X	X		Bm1_45215
506	Bm3918	Bma-twf-2 is predicted to have actin binding activity.			2					X	X		Bm1_04250A, Bm1_04255A
507	Bm3937	Bma-add-1 is an ortholog of C. elegans add-1 and add-2.			4	2			X	X	X		Bm1_54595A
508	Bm3952	Bm3952 is an ortholog of O. volvulus OVOC9426, OVOC9427, OVOC12349, OVOC12350, OVOC12688 and OVOC12871.	20	14	9	11		X	X	X	X		Bm1_41005A
509	Bm3959	Bma-csq-1 is predicted to have calcium ion binding activity.	11	9	6	3		X		X	X		Bm1_40185
510	Bm3985	Bm3985 is predicted to have serine-type carboxypeptidase activity.			7	2		X		X	X		Bm1_43130	Y40D12A.2 (6,7)
511	Bm3996	Bm3996 is predicted to have cysteine-type endopeptidase inhibitor activity and cysteine-type peptidase activity.				4				X	X		Bm1_16375A, Bm1_17125A
512	Bm3997	Bma-vps-60 is involved in vacuolar transport.			2					X	X		Bm1_52890
513	Bm4000	Bma-atg-18 is an ortholog of C. elegans atg-18			1	3				X	X		Bm1_24185A
514	Bm4012	Bma-hrp-1.2 is predicted to have nucleic acid binding activity.				8				X	X		Bm1_33950
515	Bm4035	Bma-alh-11 is predicted to have oxidoreductase activity, acting on the aldehyde or oxo group of donors.	7	4		2				X	X		Bm1_28330A
516	Bm4046	Bma-tag-343 is involved in histone modification and transcription elongation from RNA polymerase II promoter			5					X			Bm1_32280, Bm1_32285
517	Bm4067	Bma-cfim-1 is predicted to have hydrolase activity and mRNA binding activity			5	2				X	X		Bm1_28410A
518	Bm4094	Bma-tdp-1 is predicted to have nucleic acid binding activity.			1	4				X	X		Bm1_13290A, Bm1_17245A, Bm1_17250A
519	Bm4095	Bm4095 is predicted to have nucleic acid binding activity.			6	3				X	X		Bm1_17505A
520	Bm4098	Bma-sel-1 is an ortholog of C. elegans sel-1			2					X	X		Bm1_45745
521	Bm4100	Bm4100 is predicted to have DNA binding activity and protein heterodimerization activity			14		7						Bm1_40030, Bm1_29875
522	Bm4112	Bm4112 is predicted to have DNA binding activity and protein heterodimerization activity	2		16	12	5		X	X	X		Bm1_02515A
523	Bm4116	Bm4116 is predicted to have ATP binding activity and motor activity			60	55	21		X	X	X		Bm1_40715
524	Bm4147	Bma-mdh-1 is predicted to have L-malate dehydrogenase activity.	20	17	8	4		X		X	X	X	Bm1_04060A, A0A0H5S0U1
525	Bm4155	Bm4155 is predicted to have DNA binding activity.			3	5				X	X		Bm1_03385A
526	Bm4166	Bm4166 is predicted to have kinase activity.	6	3	1	1				X	X		Bm1_23610A
527	Bm4177	Bma-suca-1 is predicted to have ATP binding activity and catalytic activity.			1	3				X	X		Bm1_00840A
528	Bm4180	Bma-hmg-1.2 is an ortholog of C. elegans hmg-1.2			12	6				X	X		Bm1_45200
529	Bm4194	Bm4194 is an ortholog of C. elegans ubc-23 and ubxn-3				3				X	X		Bm1_09410A
530	Bm4204	Bm4204 is predicted to have UDP-glucose:glycoprotein glucosyltransferase activity.			5	6			X	X	X		Bm1_32945
531	Bm4209	Bm4209 is predicted to have succinate dehydrogenase activity.	12	8	5	8		X		X	X		Bm1_04850A
532	Bm4213	Bm4213 is predicted to have nucleic acid binding activity.				4				X	X		Bm1_13960A
533	Bm4218	Bm4218 is an ortholog of C. elegans F49C12.11.			5		1			X			Bm1_36335
534	Bm4229	Bma-pam-1 is predicted to have metallopeptidase activity and zinc ion binding activity.	15	9	10	9		X		X	X		Bm1_27885A
535	Bm4233	Bm4233 is an ortholog of the members of the C. elegans scl and vap gene classes including scl-17 and vap-2.			1	4		X	X	X			Bm1_14040A, Bm1_14040B
536	Bm4237	Bm4237 is involved in protein homooligomerization.			2					X			Bm1_37145
537	Bm4242	Bma-abts-1 is predicted to have inorganic anion exchanger activity			4	6				X	X		Bm1_47880, Bm1_47875
538	Bm4244	Bma-nmy-1 is predicted to have ATP binding activity and motor activity			9				X	X	X		Bm1_00655A
539	Bm4245	Bma-noah-2 is an ortholog of C. elegans noah-2			10	10				X	X		Bm1_35120A
540	Bm4256	Bma-aagr-4 is predicted to have carbohydrate binding activity and hydrolase activity, hydrolyzing O-glycosyl compounds.			9	12			X	X	X		Bm1_51425
541	Bm4259	Bm4259 is predicted to have protein domain specific binding activity.	23	13	51	37	4	X		X	X	X	Bm1_10970A, A0A1P6C0L5
542	Bm4272	Bm4272 is an ortholog of O. volvulus OVOC3009			5					X	X		Bm1_32810
543	Bm4277	Bma-lec-2 is predicted to have carbohydrate binding activity.	29	16	19	22	7	X	X	X	X	X	Bm1_24940A, A0A0H5S1P8	LEC-2 (6)
544	Bm4279	Bma-nud-1 is an ortholog of C. elegans nud-1	6		1	2	1			X	X		Bm1_07390A
545	Bm4284	Bm4284 is involved in regulation of muscle contraction	3	3	16	11	8		X	X	X		Bm1_13290A, Bm1_09610A, Bm1_53905A, Bm1_55000A
546	Bm4298	Bma-plpp-1.1 is an ortholog of C. elegans plpp-1.1.				3
547	Bm4303	Bm4303 is an ortholog of O. volvulus OVOC7556 and OVOC7557	12	3	9	10	3	X	X	X	X		Bm1_17400A, Bm1_17405A
548	Bm4305	Bm4305 is predicted to have oxidoreductase activity.	6		5	4				X	X		Bm1_38415
549	Bm4309	Bma-rdy-2 is an ortholog of C. elegans rdy-2.			2	1				X	X		Bm1_18640A
550	Bm4350	Bma-rpl-5 is predicted to have 5S rRNA binding activity and is a structural constituent of ribosome		4						X	X		Bm1_32050
551	Bm4358	Bm4358 is involved in cell-matrix adhesion.				4				X	X		Bm1_10500A
552	Bm4360	Bma-dnj-13 is predicted to have unfolded protein binding activity.			2					X	X		Bm1_16640A, Bm1_16645A
553	Bm4368	Bma-sumv-2 is an ortholog of C. elegans sumv-2				5			X	X	X		Bm1_56525A
554	Bm4383	Bma-nid-1 is predicted to have calcium ion binding activity.	6	4	17	17		X	X	X	X		Bm1_52555
555	Bm4388	Bm4388 is predicted to have 4 iron, 4 sulfur cluster binding activity and aconitate hydratase activity.			5	5				X	X		Bm1_07420A, Bm1_07425A
556	Bm4390	Bma-spt-16 is an ortholog of C. elegans spt-16			10					X	X		Bm1_25885A
557	Bm4396	Bma-egl-4 is predicted to have ATP binding activity and cGMP-dependent protein kinase activity.			5			X		X	X		Bm1_37920
558	Bm4411	Bm4411 is an ortholog of the members of the C. elegans ssp gene class including ssp-34, ssp-36 and ssp-33.	4					X		X			Bm1_16920A
559	Bm4424	Bma-aman-1 is predicted to have alpha-mannosidase activity and carbohydrate binding activity.			4	3				X	X		Bm1_32610
560	Bm4435	Bm4435 is involved in potassium ion transport and sodium ion transport			4	4
561	Bm4452	Bma-cpf-2 is predicted to have RNA binding activity			4					X	X		Bm1_06205A
562	Bm4453	Bm4453 is predicted to have SNARE binding activity			3								Bm1_22325A
563	Bm4457	Bm4457 is an ortholog of C. elegans T03F6.6 and F56B3.6.	2				1			X	X		Bm1_19230A
564	Bm4461	Bm4461 is predicted to have transferase activity, transferring glycosyl groups.			10	6				X	X		Bm1_16775A, Bm1_04650A
565	Bm4476	Bma-ddx-15 is predicted to have ATP binding activity, helicase activity, and nucleic acid binding activity.				2				X	X		Bm1_46075
566	Bm4477	Bma-ced-6 is an ortholog of C. elegans ced-6				2				X	X		Bm1_18525A
567	Bm4480	Bma-alh-6 is predicted to have 1-pyrroline-5-carboxylate dehydrogenase activity and oxidoreductase activity, acting on the aldehyde or oxo group of donors.			6	11			X	X	X		Bm1_04205A
568	Bm4482	Bma-vig-1 is an ortholog of C. elegans vig-1.			8	4				X	X		Bm1_17120A
569	Bm4490	Bma-rps-1 is a structural constituent of ribosome			1	2				X	X		Bm1_27225A
570	Bm4505	Bm4505 is an ortholog of C. elegans F38H4.6, F57A10.2, R05D3.5 and ZC262.1.			2					X	X		Bm1_34065
571	Bm4507	Bm4507 is a structural constituent of cuticle.			2								Bm1_05235A
572	Bm4523	Bm4523 is an ortholog of C. elegans bet-2, F13C5.2 and bet-1.				7			X	X	X		Bm1_34900A, Bm1_34905A, Bm1_24310A
573	Bm4525	Bma-pdxk-1 is predicted to have pyridoxal kinase activity.		2		3				X	X		Bm1_07835A
574	Bm4533	Bm4533 is an ortholog of C. elegans ora-1, F40E10.5, F57H12.6 and K07D4.6	13		2			X		X	X		Bm1_10700A
575	Bm4543	Bm4543 is an ortholog of the members of the C. elegans msp gene class including msp-152, msp-142 and msp-113, and ZK1248.4, Y59H11AM.1, Y59E9AR.7, Y59E9AR.1, F58A6.9, C25A8.1 and Y50E8A.2.		1	10		2	X			X		Bm1_13605A
576	Bm4550	Bma-hrp-2 is predicted to have nucleic acid binding activity.				4				X	X		Bm1_47565
577	Bm4557	Bm4557 is predicted to have nucleic acid binding activity.			6					X	X		Bm1_18700A, Bm1_18705A
578	Bm4561	Bma-amph-1 is an ortholog of C. elegans amph-1	2		5	3				X	X		Bm1_00810A
579	Bm4564	Bma-letm-1 is an ortholog of C. elegans letm-1.				4				X	X		Bm1_20150A
580	Bm4572	Bma-npp-9 is involved in intracellular transport.			5	4				X	X		Bm1_09710A, Bm1_09715A
581	Bm4578	Bma-zipt-11 is predicted to have metal ion transmembrane transporter activity			1	3				X	X		Bm1_11530A
582	Bm4580	Bm4580 is an ortholog of O. volvulus OVOC10897.			3	2				X	X		Bm1_54145A
583	Bm4605	Bm4605 is a structural constituent of cuticle.				3				X			Bm1_10410A, Bm1_56270A
584	Bm4616	Bm4616 is an ortholog of O. volvulus OVOC11341	5	2	3	3		X		X	X		Bm1_19610A, Bm1_22360A, Bm1_22365A, Bm1_53250A
585	Bm4628	Bm4628 is a structural constituent of ribosome	8	4	5					X	X	X	Bm1_09050A, A0A0K0JFG9
586	Bm4630	Bma-pdi-3 is predicted to have isomerase activity	14		26	21	2			X	X		Bm1_28935A
587	Bm4641	Bma-gob-1 is an ortholog of C. elegans gob-1				3				X	X		Bm1_08695A
588	Bm4644	Bma-fum-1 is predicted to have fumarate hydratase activity	6		18	18			X	X	X		Bm1_47480A
589	Bm4659	Bm4659 is predicted to have thiol-dependent ubiquitinyl hydrolase activity.			8	4				X	X		Bm1_38125
590	Bm4660	Bm4660 is an ortholog of O. volvulus OVOC6771.			5	5	1			X	X		Bm1_52005, Bm1_52015
591	Bm4667	Bma-mbf-1 is predicted to have sequence-specific DNA binding activity.			2					X	X		Bm1_39920
592	Bm4682	Bma-sacy-1 is predicted to have ATP binding activity, nucleic acid binding activity, and zinc ion binding activity.				2				X	X		Bm1_49040
593	Bm4688	Bm4688 is an ortholog of C. elegans C44E4.5.			1	2				X	X		Bm1_04770A, Bm1_04775A
594	Bm4709	Bma-ttr-51 is an ortholog of C. elegans ttr-51	8	5	4		1
595	Bm4711	Bm4711 is an ortholog of C. elegans ttr-43	8	5	8	1
596	Bm4715	Bma-cbn-1 is predicted to have calcium ion binding activity.			6					X	X		Bm1_12410A, Bm1_26470A
597	Bm4731	Bma-ran-1 is predicted to have GTP binding activity and GTPase activity.	3	5						X	X	X	Bm1_44725, A0A1D5H8Z1
598	Bm4733	Bm4733 is predicted to have GTP binding activity, GTPase activity, and is a structural constituent of cytoskeleton	3	5	7	14				X	X		Bm1_25780A
599	Bm4759	Bm4759 is predicted to have phosphatase activity.	5	4	3	3				X	X		Bm1_19505A
600	Bm4766	Bma-teg-4 is predicted to have nucleic acid binding activity				6				X	X		Bm1_19455A
601	Bm4768	Bma-rnp-5 is predicted to have nucleic acid binding activity.			4	3	3			X	X		Bm1_54330A
602	Bm4786	Bm4786 is an ortholog of C. elegans K03E5.2.			3					X			Bm1_49080
603	Bm4801	Bm4801 is an ortholog of C. elegans C53A5.13 and let-805	27	20	33	41		X	X	X	X		Bm1_02140A, Bm1_09810A, Bm1_12945A, Bm1_19525A, Bm1_53505A, Bm1_53510A, Bm1_53515A, Bm1_55510A, Bm1_57145A
604	Bm4808	Bma-eif-2beta is predicted to have translation initiation factor activity.				2				X	X		Bm1_11815A
605	Bm4828	Bma-hmp-2 is predicted to have alpha-catenin binding activity, cadherin binding activity, and structural molecule activity			2					X	X		Bm1_41790A
606	Bm4849	Bma-ile-1 is an ortholog of C. elegans ile-1			5	5				X	X		Bm1_54700A
607	Bm4859	Bm4859 is predicted to have proton transmembrane transporter activity			2					X	X		Bm1_38880
608	Bm4860	Bm4860 is predicted to have GTP binding activity and GTPase activity.			2					X	X		Bm1_05955A
609	Bm4869	Bma-nol-56 is an ortholog of C. elegans nol-56.			3					X	X		Bm1_43690
610	Bm487	Bm487 is an ortholog of O. volvulus OVOC6613.			3
611	Bm4878	Bma-vem-1 is an ortholog of C. elegans vem-1			3					X	X		Bm1_26935A
612	Bm4886	Bma-crml-1 is an ortholog of C. elegans crml-1				3				X	X		Bm1_15030A
613	Bm4901	Bm4901 is an ortholog of C. elegans K08B12.3.	2		1	2				X	X		Bm1_10400A
614	Bm4903	Bma-epi-1 is involved in cell adhesion.					2			X	X		Bm1_38590
615	Bm4907	Bm4907 is predicted to have nucleic acid binding activity.			7	3				X	X		Bm1_37765
616	Bm4908	Bma-gut-2 is predicted to have nucleic acid binding activity and tRNA-intron endonuclease activity.				2				X	X		Bm1_23520A, Bm1_23515A
617	Bm4911	Bm4911 is an ortholog of C. elegans K08D12.4			2	3		X		X	X		Bm1_08465A
618	Bm4922	Bma-hsb-1 is predicted to have transcription corepressor activity.	1		4	1	3			X			Bm1_07370A, Bm1_07370B
619	Bm4940	Bma-rab-14 is predicted to have GTP binding activity and GTPase activity				2				X	X		Bm1_20650A
620	Bm4962	Bm4962 is an ortholog of C. elegans K09G1.1.			3		3			X	X		Bm1_34675A
621	Bm4972	Bma-spc-1 is predicted to have calcium ion binding activity.			35	30				X	X		Bm1_27855A
622	Bm4982	Bma-istr-1 is involved in protein transport.			3	3				X	X		Bm1_50865
623	Bm4997	Bma-unc-70 is predicted to have actin binding activity, phospholipid binding activity, and is a structural constituent of cytoskeleton			16	15				X	X		Bm1_55530A
624	Bm500	Bm500 is an ortholog of O. volvulus OVOC10634			5	2				X	X		Bm1_04385A, Bm1_57220A
625	Bm5003	Bma-sca-1 is predicted to have calcium-transporting ATPase activity and nucleotide binding activity				2				X	X		Bm1_23960A
626	Bm5019	Bm5019 is predicted to have ATP binding activity, DNA binding activity, and DNA topoisomerase type II (ATP-hydrolyzing) activity.			5	7				X	X		Bm1_46835A
627	Bm5034	Bm5034 is involved in Arp2/3 complex-mediated actin nucleation			3					X	X		Bm1_07545A
628	Bm5035	Bma-scm-1 is an integral component of the membrane.			2	3	1			X	X		Bm1_49815
629	Bm5037	Bm5037 is an ortholog of O. volvulus OVOC78.			7	2				X	X		Bm1_07880A, Bm1_28960A
630	Bm5042	Bma-top-1 is predicted to have DNA binding activity and DNA topoisomerase type I activity			8					X	X		Bm1_41680A
631	Bm5043	Bma-dpy-1 is an ortholog of C. elegans dpy-1				4				X	X		Bm1_29955A, Bm1_29960A
632	Bm5053	Bm5053 is an integral component of the membrane.			2		2			X	X		Bm1_37035
633	Bm5069	Bma-aqp-7 is predicted to have channel activity			4	1	1			X	X	X	Bm1_03140A, A0A0K0JHE3
634	Bm5076	Bma-gei-15 is an ortholog of C. elegans gei-15.			4	3
635	Bm5086	Bm5086 is an ortholog of C. elegans act-1, act-2, act-3 and act-4	3		25	2	11	X	X	X	X		Bm1_21705A	ACT-4 (6)
636	Bm5089	Bma-calu-1 is predicted to have calcium ion binding activity.	4		9	7	1			X	X		Bm1_55540A, Bm1_55535A
637	Bm5114	Bma-ddb-1 is predicted to have nucleic acid binding activity			7	4				X	X		Bm1_39930, Bm1_39925
638	Bm5128	Bma-imph-1 is predicted to have RNA binding activity.			3					X	X		Bm1_44975
639	Bm5135	Bma-ifg-1 is predicted to have RNA binding activity.				6			X	X	X		Bm1_00640A, Bm1_20355A, Bm1_55940A, Bm1_55935A
640	Bm5144	Bma-hil-1 is predicted to have DNA binding activity			9	6	9				X		Bm1_04110A, Bm1_04110B, Bm1_04465A
641	Bm5145	Bma-gss-1 is predicted to have ATP binding activity and glutathione synthase activity.	4							X	X		Bm1_05300A
642	Bm5146	Bma-chch-3 is an ortholog of C. elegans chch-3.					2			X	X		Bm1_15680A
643	Bm5172	Bma-cor-1 is an ortholog of C. elegans cor-1			6	3				X	X		Bm1_44715
644	Bm5195	Bm5195 is predicted to have GTP binding activity, GTPase activity, and translation elongation factor activity	6	5	17	9	1			X	X		Bm1_27170A	EFT-4 (6)
645	Bm5196	Bm5196 is predicted to have GTP binding activity, GTPase activity, and translation elongation factor activity			2		0			X	X	X	Bm1_09680A, A0A0K0JHW8
646	Bm5198	Bm5198 is predicted to have catalytic activity.	7								X		Bm1_50815
647	Bm5202	Bm5202 is predicted to have hydrolase activity.			13	3			X	X	X		Bm1_03250A, Bm1_22465A
648	Bm5221	Bm5221 is an ortholog of C. elegans dhs-21			9	7				X	X		Bm1_07930A, Bm1_07935A, Bm1_07940A
649	Bm5228	Bma-sgt-1 is an ortholog of C. elegans sgt-1.			2					X	X		Bm1_56335A
650	Bm5229	Bm5229 is predicted to have carbohydrate binding activity and hydrolase activity, hydrolyzing O-glycosyl compounds.	14	6	4			X	X	X	X		Bm1_40580
651	Bm5232	Bma-vdac-1 is predicted to have voltage-gated anion channel activity				2				X	X		Bm1_31685A	R05G6.7 (6)
652	Bm5235	Bma-zig-12 is an ortholog of C. elegans zig-12.			7	7		X	X	X	X		Bm1_35300A, Bm1_35295A
653	Bm5236	Bma-rbm-28 is predicted to have nucleic acid binding activity.	4							X	X		Bm1_03090A, Bm1_55305A
654	Bm5241	Bma-agl-1 is predicted to have 4-alpha-glucanotransferase activity and amylo-alpha-1,6-glucosidase activity.			12	10				X	X		Bm1_19030A, Bm1_53305A
655	Bm5269	Bma-gana-1 is predicted to have hydrolase activity, hydrolyzing O-glycosyl compounds.			4	4		X	X	X	X		Bm1_51540, Bm1_51545
656	Bm5274	Bm5274 is an ortholog of C. elegans cut-1 and cut-3.			2	4			X	X	X		Bm1_03065A, Bm1_56675A
657	Bm5285	Bma-rnp-4 is predicted to have RNA binding activity			5	5			X	X	X		Bm1_46120
658	Bm5288	Bma-npp-21 is an ortholog of C. elegans npp-21		6		5			X	X	X		Bm1_11925A	NPP-21 (6)
659	Bm5292	Bma-prx-14 is involved in protein import into peroxisome matrix, docking			6	2				X	X		Bm1_07925A
660	Bm5298	Bma-htz-1 is predicted to have DNA binding activity and protein heterodimerization activity			9	3	3			X	X		Bm1_38685
661	Bm5308	Bm5308 is an ortholog of C. elegans K12D9.1, R08E5.1, R08E5.3 and R08F11.4.	5	2						X	X		Bm1_36655
662	Bm5310	Bma-exo-3 is predicted to have nuclease activity.				2				X	X		Bm1_24435A
663	Bm5312	Bma-mag-1 is an ortholog of C. elegans mag-1			8	7				X	X		Bm1_45810
664	Bm5316	Bma-sti-1 is an ortholog of C. elegans sti-1	13		8	4				X	X		Bm1_28115A, Bm1_55560A
665	Bm5333	Bm5333 is an ortholog of C. elegans alx-1				5				X	X		Bm1_48390
666	Bm5340	Bma-pck-2 is predicted to have GTP binding activity and phosphoenolpyruvate carboxykinase activity.			4	4				X	X		Bm1_17155A, Bm1_17160A
667	Bm5348	Bm5348 is an ortholog of C. elegans R11D1.1			2					X	X		Bm1_15910A
668	Bm5393	Bm5393 is an ortholog of the members of the C. elegans msp gene class including msp-152, msp-142 and msp-113, and ZK1248.4, Y59H11AM.1, Y59E9AR.7, Y59E9AR.1, F58A6.9, C25A8.1 and Y50E8A.2	1		0	10	0	X		X	X		Bm1_13600A
669	Bm5397	Bma-sma-1 is predicted to have phospholipid binding activity.			18	12				X	X		Bm1_14085A, Bm1_22625A, Bm1_12870A
670	Bm5414	Bma-gst-1 is predicted to have glutathione transferase activity.	8	6						X	X	X	Bm1_33930, A0A0H5S7P0
671	Bm5416	Bma-pqn-59 is an ortholog of C. elegans pqn-59.			3					X	X		Bm1_41775A
672	Bm5423	Bma-larp-1 is an ortholog of C. elegans larp-1.			6	5			X	X	X		Bm1_47195A, Bm1_56085A, Bm1_11110A	CAH-5 (7)
673	Bm5444	Bma-cah-5 is predicted to have carbonate dehydratase activity and zinc ion binding activity.			1	5				X	X		Bm1_34100
674	Bm5454	Bma-cyn-11 is predicted to have peptidyl-prolyl cis-trans isomerase activity.			1	3				X	X		Bm1_25705A
675	Bm5459	Bm5459 is predicted to have transmembrane transporter activity				3				X	X		Bm1_18515A
676	Bm5467	Bma-got-1.2 is predicted to have pyridoxal phosphate binding activity and transaminase activity.	9		2	6				X	X		Bm1_30820
677	Bm5505	Bm5505 is predicted to have glutathione hydrolase activity.	38	24	17	24		X	X	X	X		Bm1_09950A
678	Bm5511	Bm5511 is an ortholog of O. volvulus Ovo-hcp-4			7				X	X	X		Bm1_16685A
679	Bm5528	Bm5528 is predicted to have cation binding activity and hydrolase activity, hydrolyzing O-glycosyl compounds.	6	6	2	2		X		X	X		Bm1_02775A
680	Bm5537	Bm5537 is predicted to have transporter activity	5							X	X		Bm1_02815A
681	Bm5544	Bma-act-5 is an ortholog of C. elegans act-5	19	10	2	15	1	X	X	X	X	X	Bm1_16810A, A0A0K0JJB8
682	Bm5574	Bma-dnj-19 is predicted to have heat shock protein binding activity and unfolded protein binding activity.			1	4				X	X		Bm1_12110A
683	Bm5578	Bma-cct-1 is predicted to have ATP binding activity and unfolded protein binding activity.			5	6				X	X		Bm1_43680
684	Bm5579	Bma-qua-1 is predicted to have peptidase activity and is a structural constituent of cuticle.				6			X	X	X		Bm1_16530A, Bm1_16535A
685	Bm5580	Bma-aldo-1 is predicted to have fructose-bisphosphate aldolase activity.	20	12	33	28	1	X		X	X	X	Bm1_15350A, A0A0H5S7G0
686	Bm5584	Bma-enpl-1 is predicted to have ATP binding activity and unfolded protein binding activity.			9	13	1			X	X		Bm1_39715
687	Bm5588	Bma-hsr-9 is an ortholog of C. elegans hsr-9			9	4				X	X		Bm1_18895A, Bm1_18900A
688	Bm5611	Bma-srap-1 is an ortholog of C. elegans srap-1.		5	7				X	X	X		Bm1_43885
689	Bm5631	Bm5631 is predicted to have G-protein beta/gamma-subunit complex binding activity, GTP binding activity, and GTPase activity.			1	2				X	X	X	Bm1_35125A, A0A0H5SLI6
690	Bm5636	Bm5636 is predicted to have orotate phosphoribosyltransferase activity and orotidine-5'-phosphate decarboxylase activity.	6	8	3					X	X	X	Bm1_23045A, A0A0J9Y162
691	Bm5638	Bm5638 is an ortholog of C. elegans ttr-15, ttr-16 and ttr-17		4		2
692	Bm5650	Bma-rha-1 is predicted to have helicase activity.		3					X	X	X		Bm1_34210
693	Bm5654	Bm5654 is predicted to have metallopeptidase activity and zinc ion binding activity.					2			X	X		Bm1_51650
694	Bm5671	Bma-sftb-1 is an ortholog of C. elegans sftb-1			8	5			X	X	X		Bm1_08225A, Bm1_54945A
695	Bm5675	Bma-rps-17 is a structural constituent of ribosome			4	2				X	X		Bm1_14260A
696	Bm5678	Bm5678 is an ortholog of C. elegans T08G11.1		3					X	X	X		Bm1_50075
697	Bm5699	Bm5699 is predicted to have NAD binding activity, NADP binding activity, and oxidoreductase activity, acting on the aldehyde or oxo group of donors.	25	15	17	6	0					X	Bm1_57265A, A0A0J9XXG7
698	Bm5701	Bm5701 is an ortholog of O. volvulus OVOC5263.	14	11	6	4		X	X	X	X		Bm1_40520
699	Bm5708	Bma-ztf-4 is predicted to have nucleic acid binding activity.			1	3				X	X		Bm1_35760A
700	Bm5711	Bma-nuo-2 is predicted to have NADH dehydrogenase (ubiquinone) activity.			6					X	X		Bm1_07360A
701	Bm5722	Bma-snb-1 is an integral component of the membrane.			6	9	2			X	X		Bm1_53075
702	Bm5744	Bma-arrd-17 is involved in signal transduction.			2
703	Bm5745	Bma-mlc-5 is an ortholog of C. elegans mlc-5			3	2				X	X		Bm1_21060A
704	Bm5748	Bm5748 is an ortholog of C. elegans T12D8.9.		4						X	X		Bm1_46105
705	Bm5765	Bm5765 is predicted to have calcium ion binding activity.			6	6				X	X		Bm1_26760A
706	Bm5768	Bm5768 is predicted to have DNA binding activity and transcription coactivator activity.			5	1				X			Bm1_02275A
707	Bm5771	Bma-cav-1 is involved in caveola assembly			3	3	2			X	X		Bm1_36280
708	Bm5772	Bm5772 is an ortholog of the members of the C. elegans msp gene class including msp-152, msp-142 and msp-113, and ZK1248.4, Y59H11AM.1, Y59E9AR.7, Y59E9AR.1, F58A6.9, C25A8.1 and Y50E8A.2	17	10	0		0	X		X	X		Bm1_13605A, Bm1_13590A, Bm1_55925A, Bm1_13595A, Bm1_13580A, Bm1_13585A, Bm1_55920A, Bm1_53345A, Bm1_13575A, Bm1_55910A
709	Bm5773	Bm5773 is an ortholog of the members of the C. elegans ssp gene class including ssp-34, ssp-36 and ssp-33.	3	3						X			Bm1_41090A
710	Bm5792	Bma-hex-1 is predicted to have beta-N-acetylhexosaminidase activity.	3	4	2			X	X	X	X		Bm1_15330A
711	Bm5814	Bma-ekl-6 is predicted to have translation elongation factor activity.			8	5			X	X	X		Bm1_28315A, Bm1_28320A
712	Bm5820	Bma-pat-12 is an ortholog of C. elegans pat-12				4				X	X		Bm1_04075A, Bm1_09360A, Bm1_05895A, Bm1_05900A
713	Bm5831	Bm5831 is an ortholog of O. volvulus OVOC1551				3				X	X		Bm1_41695A, Bm1_41700A
714	Bm5834	Bm5834 is an ortholog of C. elegans T19B10.2.	16	6	3	4		X	X	X	X		Bm1_50630
715	Bm5835	Bm5835 is predicted to have beta-galactosidase activity.				3
716	Bm5853	Bm5853 is an ortholog of C. elegans F33H2.3 and T19H12.2	3		13	18				X	X		Bm1_26065A
717	Bm5885	Bm5885 is involved in cell cycle, positive regulation of Notch signaling pathway and pyrimidine nucleotide biosynthetic process.			3					X	X		Bm1_07775A
718	Bm5893	Bma-pat-6 is predicted to have actin binding activity.				4				X	X		Bm1_39740
719	Bm5901	Bma-cmd-1 is predicted to have calcium ion binding activity.	4		9	2		X		X	X		Bm1_50415
720	Bm5908	Bma-lam-3 is involved in cell adhesion.			11	12				X	X		Bm1_24440A
721	Bm5925	Bma-ribo-1 is predicted to have dolichyl-diphosphooligosaccharide-protein glycotransferase activity				3				X	X		Bm1_31230
722	Bm5926	Bma-rpn-1 is predicted to have enzyme regulator activity				5				X	X		Bm1_30845
723	Bm5931	Bma-pygl-1 is predicted to have glycogen phosphorylase activity and pyridoxal phosphate binding activity.	18	11	11	7		X		X	X		Bm1_16060A
724	Bm5950	Bm5950 is an ortholog of C. elegans T23E7.2.			7	13			X	X	X		Bm1_36865, Bm1_36870
725	Bm5980	Bm5980 is predicted to have catalytic activity and metal ion binding activity.				3				X	X		Bm1_37260
726	Bm5983	Bma-ztf-18.1 is an ortholog of C. elegans ztf-18.				4			X	X	X		Bm1_04595A
727	Bm5992	Bm5992 is an ortholog of C. elegans T14G8.3 and T24H7.2.			5	5				X	X		Bm1_39345
728	Bm6010	Bma-clik-1 is an ortholog of C. elegans clik-1			26	14	3			X	X		Bm1_03565A
729	Bm6013	Bm6013 is predicted to have calcium ion binding activity and glycerol-3-phosphate dehydrogenase (quinone) activity			4	2
730	Bm6029	Bm6029 is an ortholog of C. elegans T26E3.4.			2					X			Bm1_48785
731	Bm6031	Bma-lgc-34 is an integral component of the membrane.			1	3				X	X		Bm1_02760A, Bm1_18160A
732	Bm6034	Bma-usp-5 is predicted to have thiol-dependent ubiquitin-specific protease activity and zinc ion binding activity.				5				X	X		Bm1_56725A
733	Bm6045	Bm6045 is an ortholog of O. volvulus OVOC50, OVOC51 and OVOC12899.			6	13				X	X		Bm1_13720A, Bm1_30385A, Bm1_30390A
734	Bm6047	Bm6047 is predicted to have ubiquinol-cytochrome-c reductase activity.			1		3			X	X		Bm1_14750A
735	Bm6051	Bma-skp-1 is involved in mRNA splicing, via spliceosome			2	4				X	X		Bm1_56450A, Bm1_56860A
736	Bm6061	Bm6061 is an ortholog of C. elegans ttr-5 and ttr-6			3	2		X		X	X		Bm1_26585A
737	Bm6084	Bma-npa-1 is an ortholog of C. elegans npa-1.	41	18	20	12	4	X	X	X	X		Bm1_50995, Bm1_51000
738	Bm6104	Bm6104 is an ortholog of C. elegans W01C8.5.				4				X	X		Bm1_39790
739	Bm6110	Bma-lem-2 is an integral component of the nuclear inner membrane.			2				X	X	X		Bm1_31790A
740	Bm6123	Bm6123 is predicted to have calcium ion binding activity			11	6			X	X	X		Bm1_24010A, Bm1_18980A, Bm1_18985A
741	Bm6131	Bma-clec-78 is predicted to have calcium ion binding activity.			14	17				X	X		Bm1_04010A, Bm1_10035A, Bm1_02750A
742	Bm6137	Bma-unc-37 is involved in regulation of transcription, DNA-templated			2	4				X	X		Bm1_48520, Bm1_48530
743	Bm6156	Bma-pcn-1 is predicted to have DNA binding activity and DNA polymerase processivity factor activity.	4		3	3				X	X		Bm1_35280A
744	Bm6163	Bma-lam-1 is an ortholog of C. elegans lam-1			10	12				X	X		Bm1_01080A
745	Bm6165	Bma-sftb-2 is an ortholog of C. elegans sftb-2				5			X	X	X		Bm1_55020A, Bm1_57395A
746	Bm6169	Bma-snf-1 is an integral component of the membrane.				2					X		Bm1_30320A
747	Bm6170	Bm6170 is predicted to have hydrolase activity.			6	4				X	X		Bm1_10480A
748	Bm6184	Bma-lpr-5 is an ortholog of C. elegans lpr-5.			2	2				X	X		Bm1_38110
749	Bm6198	Bma-pck-1 is predicted to have GTP binding activity and phosphoenolpyruvate carboxykinase activity.	3	3	6	10		X		X	X		Bm1_25195A
750	Bm6202	Bm6202 is an ortholog of O. volvulus OVOC7381.			14	12	1			X	X		Bm1_34570A, Bm1_34575A, Bm1_55045A, Bm1_34580A
751	Bm6204	Bm6204 is an ortholog of C. elegans W06B4.2.			3					X	X		Bm1_35310A, Bm1_35315A
752	Bm6218	Bma-rme-1 is an ortholog of C. elegans rme-1			7	2				X	X	X	Bm1_25220A, Bm1_25225A, A0A1P6C784
753	Bm6219	Bm6219 is an ortholog of C. elegans ttn-1	33						X	X	X		Bm1_00825A, Bm1_14520A, Bm1_14525A, Bm1_14530A
754	Bm6220	Bma-ttn-1 is predicted to have ATP binding activity and protein kinase activity.				12			X	X	X		Bm1_20125A
755	Bm6223	Bma-gei-4 is an ortholog of C. elegans gei-4			2				X	X	X		Bm1_41495A
756	Bm6226	Bma-prp-21 is predicted to have RNA binding activity.			3	2				X	X		Bm1_01890A
757	Bm6230	Bma-lap-2 is predicted to have aminopeptidase activity, manganese ion binding activity, and metalloexopeptidase activity			2	2		X	X	X	X		Bm1_50530
758	Bm6235	Bma-snr-2 is an ortholog of C. elegans snr-2			2					X	X		Bm1_49460
759	Bm6239	Bm6239 is an ortholog of C. elegans W08F4.3.			4	5				X	X		Bm1_43605
760	Bm6241	Bm6241 is predicted to have protein kinase binding activity.			2		1			X	X		Bm1_35400A
761	Bm6242	Bma-pptr-1 is predicted to have protein phosphatase regulator activity			3				X	X	X		Bm1_51940
762	Bm6267	Bma-lec-1 is predicted to have carbohydrate binding activity.	13	9	19	20	5	X		X	X	X	Bm1_46750A, A0A0K0JMF7	LEC-1 (6)
763	Bm6282	Bm6282 is an ortholog of C. elegans ttr-15, ttr-16 and ttr-17		2	10	5
764	Bm6299	Bm6299 is predicted to have hydroxyacylglutathione hydrolase activity.	3							X	X		Bm1_40000
765	Bm630	Bm630 is an ortholog of C. elegans C01B10.3.	5	7		3	1
766	Bm6307	Bm6307 is an ortholog of C. elegans Y17G7B.17				3				X	X		Bm1_14400A
767	Bm6312	Bm6312 is predicted to have ATP binding activity and protein kinase activity.			3	3				X	X		Bm1_31380
768	Bm6319	Bma-car-1 is an ortholog of C. elegans car-1.			3	4	1			X	X		Bm1_26045A
769	Bm6322	Bm6322 is an ortholog of C. elegans Y18H1A.4.	2		1	2		X		X	X		Bm1_20880A
770	Bm6327	Bma-hsp-60 is predicted to have ATP binding activity			45	42	2	X		X	X		Bm1_11450A, Bm1_56465A, Bm1_56580A
771	Bm6333	Bm6333 is an ortholog of C. elegans ric-4 and aex-4.			2	2				X	X		Bm1_51835, Bm1_51840
772	Bm6341	Bm6341 is an ortholog of C. elegans rpl-7A and Y73B3A.18.			2	3							Bm1_21735A, Bm1_20965A
773	Bm6355	Bma-szy-2 is predicted to have protein phosphatase inhibitor activity.				2				X			Bm1_38840
774	Bm636	Bm636 is predicted to have actin binding activity		3				X		X	X		Bm1_22990A
775	Bm6371	Bma-ccar-1 is involved in regulation of transcription, DNA-templated.				3				X	X		Bm1_48755
776	Bm6380	Bma-mrg-1.2 is involved in chromatin organization and regulation of transcription, DNA-templated			3	1				X	X		Bm1_00805A
777	Bm6388	Bm6388 is an ortholog of O. volvulus OVOC5718	1		12	11	5						Bm1_27405A
778	Bm6395	Bma-phb-1 is an ortholog of C. elegans phb-1			5	5	4			X	X		Bm1_04905A
779	Bm6398	Bm6398 is predicted to have oxidoreductase activity.			6	3				X	X		Bm1_17220A
780	Bm6412	Bma-crt-1 is predicted to have calcium ion binding activity and unfolded protein binding activity	6	2	10	6		X		X	X		Bm1_23560A
781	Bm6416	Bm6416 is an ortholog of C. elegans R05G6.9 and Y38C1AA.9.	3										Bm1_23350A
782	Bm6417	Bma-prdx-6 is predicted to have peroxiredoxin activity.	5	2	3	1				X	X		Bm1_33935
783	Bm6436	Bma-tftc-1 is an ortholog of C. elegans tftc-1.				5				X	X		Bm1_49115
784	Bm6484	Bm6484 is predicted to have oxidoreductase activity.			3	2				X	X		Bm1_43535
785	Bm6510	Bma-crh-1 is predicted to have DNA-binding transcription factor activity, protein heterodimerization activity, and sequence-specific DNA binding activity				4				X			Bm1_28815A, Bm1_28820A
786	Bm6512	Bma-elb-1 is an ortholog of C. elegans elb-1			8	2	1			X	X		Bm1_23945A
787	Bm6523	Bma-eef-1B.1 is predicted to have translation elongation factor activity.			2					X	X		Bm1_27955A
788	Bm653	Proteomic studies indicate that Bm653 is affected by 20-hydroxyecdysone.	5	4		4
789	Bm6539	Bm6539 is predicted to have intramolecular transferase activity, phosphotransferases.	5	4				X		X	X		Bm1_18455A, Bm1_18460A
790	Bm6544	Bm6544 is an ortholog of C. elegans Y43F8B.1			14	4	1			X	X		Bm1_18045A, Bm1_21020A
791	Bm6581	Bma-snrp-200 is predicted to have ATP binding activity and nucleic acid binding activity.				7				X	X		Bm1_43145
792	Bm6587	Bm6587 is predicted to have calcium ion binding activity.				2				X			Bm1_35360A, Bm1_35365A
793	Bm6598	Bma-obr-1 is an ortholog of C. elegans obr-1.		4						X	X		Bm1_17010A
794	Bm6611	Bm6611 is involved in ubiquitin-dependent protein catabolic process.	3	2	6	6					X		Bm1_00275A, Bm1_00275B
795	Bm6624	Bma-rnp-6 is predicted to have nucleic acid binding activity.			4	5			X	X	X		Bm1_21390A, Bm1_55125A
796	Bm6639	Bma-ace-3 is predicted to have cholinesterase activity.				2				X	X		Bm1_46735A
797	Bm6643	Bm6643 is an ortholog of O. volvulus OVOC213			8	8	8			X	X		Bm1_25620A
798	Bm6686	Bma-vha-13 is predicted to have ATP binding activity and proton-transporting ATPase activity, rotational mechanism	8	4	5	5				X	X		Bm1_50960
799	Bm6727	Based on protein domain information, Bm6727 is predicted to have GTP binding activity and GTPase activity.			3	1					X	X	Bm1_27290A, Bm1_27290B, A0A0J9XXE8
800	Bm6798	Bma-nduf-5 is an ortholog of C. elegans nduf-5				2				X	X		Bm1_49180
801	Bm6813	Bm6813 is an ortholog of C. elegans F09B12.3, Y37D8A.2 and Y54F10AM.8.			2								Bm1_19415A
802	Bm6822	Bm6822 is involved in intracellular protein transport				2			X	X	X		Bm1_31765A	Y54G2A.18 (6)
803	Bm6837	Bma-rbm-42 is predicted to have nucleic acid binding activity.			2	2				X	X		Bm1_40380
804	Bm6851	Bma-rbm-39 is predicted to have RNA binding activity			4	8				X	X		Bm1_08755A
805	Bm6870	Bma-mif-1 is an ortholog of C. elegans mif-1.	10	7	5	6		X	X	X	X	X	Bm1_28435A, A0A1D5BKM6
806	Bm6889	Bma-pqn-87 is an ortholog of C. elegans pqn-87				3		X	X	X	X		Bm1_25670A, Bm1_25675A
807	Bm6891	Bma-txdc-12.1 is an ortholog of C. elegans txdc-12.1.			4					X	X		Bm1_43155
808	Bm6905	Bm6905 is predicted to have nucleic acid binding activity.			6				X	X	X		Bm1_33530, Bm1_33525
809	Bm6923	Bma-csn-1 is involved in protein deneddylation			2					X	X		Bm1_55055A, Bm1_12550A
810	Bm6928	Bma-nova-1 is predicted to have RNA binding activity.			5	11				X	X		Bm1_19775A, Bm1_19770A
811	Bm6937	Bm6937 is an ortholog of C. elegans C04G2.9, Y69E1A.2, Y59E9AL.3, Y59E9AL.2 and T04A6.4.	6					X		X	X		Bm1_09940A
812	Bm6940	Bm6940 is an ortholog of C. elegans T08D2.1 and Y60A3A.9.				2				X	X		Bm1_34615A
813	Bm6946	Bma-sut-2 is an ortholog of C. elegans sut-2			7	5			X	X	X		Bm1_19280A
814	Bm6953	Bma-lsm-3 is an ortholog of C. elegans lsm-3			3	1				X	X		Bm1_38875, Bm1_38870
815	Bm6960	Bm6960 is predicted to have identical protein binding activity.			1	2				X	X		Bm1_14820A, Bm1_57150A
816	Bm6976	Bma-icd-2 is an ortholog of C. elegans icd-2			2	4				X	X		Bm1_06630A
817	Bm6977	Bma-grl-16 is an ortholog of C. elegans grl-16			1	2				X	X		Bm1_53095A, Bm1_09945A
818	Bm6990	Bma-fln-1.1 is predicted to have actin filament binding activity.			8	11				X	X		Bm1_15795A
819	Bm7021	Bm7021 is an ortholog of C. elegans Y69E1A.5.			3	4			X	X			Bm1_31500A
820	Bm7034	Bma-rpl-1 is predicted to have RNA binding activity and is a structural constituent of ribosome			4	2				X	X		Bm1_01805A
821	Bm7054	Bma-tln-1 is predicted to have actin filament binding activity and is a structural constituent of cytoskeleton			10	20				X	X		Bm1_27030A, Bm1_55370A, Bm1_56215A, Bm1_56490A
822	Bm7057	Bma-lsm-6 is involved in mRNA splicing, via spliceosome			3	3				X			Bm1_12700A
823	Bm7077	Bma-laf-1.1 is predicted to have ATP binding activity and nucleic acid binding activity.			8					X	X		Bm1_16185A
824	Bm7086	Bma-apb-1 is predicted to have clathrin binding activity			3	8				X	X	X	Bm1_28810A, A0A0H5RZJ7
825	Bm7088	Bm7088 is predicted to have 6-phosphofructokinase activity and ATP binding activity			3	2				X	X		Bm1_01930A
826	Bm7095	Bma-sqd-1 is predicted to have nucleic acid binding activity.			1	3				X	X		Bm1_31255
827	Bm7109	Bm7109 is an ortholog of C. elegans Y73E7A.1.			4	4				X			Bm1_50050
828	Bm7111	Bm7111 is an integral component of the membrane.			3	1
829	Bm7118	Bma-ccg-1 is an ortholog of C. elegans ccg-1.	13	5	7	6		X	X	X	X		Bm1_38150
830	Bm7135	Bm7135 is involved in rRNA processing			5				X	X			Bm1_21335A, Bm1_21335B
831	Bm7143	Bm7143 is predicted to have peptidyl-prolyl cis-trans isomerase activity.	5	3	10	8		X		X	X		Bm1_55850A
832	Bm7150	Bm7150 is an ortholog of C. elegans Y76B12C.3				2				X	X		Bm1_04830A
833	Bm7151	Bma-cpsf-1 is predicted to have nucleic acid binding activity			6					X	X		Bm1_10980A
834	Bm7154	Bma-clp-1.2 is predicted to have calcium-dependent cysteine-type endopeptidase activity.				2				X	X		Bm1_30345A
835	Bm7158	Bma-emb-4 is involved in mRNA splicing, via spliceosome				5				X	X		Bm1_14085A, Bm1_22610A, Bm1_12870A
836	Bm7166	Bma-elc-1 is involved in ubiquitin-dependent protein catabolic process.			6	3				X	X		Bm1_21625A, Bm1_21630A
837	Bm7169	Bm7169 is an ortholog of C. elegans Y87G2A.1			4	4				X	X		Bm1_48395, Bm1_48400
838	Bm7172	Bma-cyn-15 is predicted to have peptidyl-prolyl cis-trans isomerase activity.				2				X	X		Bm1_28740A, Bm1_28745A, Bm1_53440A
839	Bm7180	Bm7180 is predicted to have RNA binding activity			4	5	1		X	X	X		Bm1_09760A
840	Bm7222	Bm7222 is an ortholog of C. elegans Y73B3B.1 and plst-1.		3						X	X		Bm1_38330
841	Bm7246	Bm7246 is an ortholog of O. volvulus OVOC1191	3		14	12	15			X	X		Bm1_02060A
842	Bm7250	Bma-hprt-1 is predicted to have hypoxanthine phosphoribosyltransferase activity			1	2		X		X	X		Bm1_19890A
843	Bm7261	Bm7261 is predicted to have RNA binding activity.			6	10	1		X	X	X		Bm1_16080A
844	Bm7283	Bma-pas-3 is predicted to have threonine-type endopeptidase activity	5							X	X		Bm1_17085A
845	Bm7289	Bm7289 is an ortholog of C. elegans Y111B2A.12.				2				X	X		Bm1_28835A
846	Bm7293	Bma-rsp-3.2 is predicted to have nucleic acid binding activity.			2	1				X	X		Bm1_45780
847	Bm7295	Bma-ssl-1 is predicted to have ATP binding activity.				11				X	X		Bm1_20785A, Bm1_20790A
848	Bm7296	Bma-sas-1 is an ortholog of C. elegans sas-1.				2				X			Bm1_16410A
849	Bm7334	Bma-lfi-1.1 is an ortholog of C. elegans lfi-1.			21	13	7			X	X		Bm1_12640A
850	Bm7377	Bma-daf-41 is an ortholog of C. elegans daf-41	6	3	4	4		X		X			Bm1_30230A, Bm1_30235A
851	Bm7385	Bm7385 is an ortholog of C. elegans ZC412.3.	31	11	11	12	1
852	Bm7396	Bma-deb-1 is predicted to have actin filament binding activity.			8	8				X	X		Bm1_37935
853	Bm7408	Bm7408 is a structural constituent of cuticle.			6				X	X	X		Bm1_10505A
854	Bm7416	Bma-rad-23 is predicted to have damaged DNA binding activity	3		1	1				X	X		Bm1_43250
855	Bm7425	Bm7425 is predicted to have calcium ion binding activity	6	2						X	X		Bm1_43660, Bm1_43655, Bm1_43665
856	Bm7438	Bm7438 is an ortholog of C. elegans ZK265.3.	6	6				X	X	X	X		Bm1_35885A
857	Bm7455	Bma-lap-1 is predicted to have aminopeptidase activity, manganese ion binding activity, and metalloexopeptidase activity	7		2	1				X	X		Bm1_00830A
858	Bm748	Bm748 is predicted to have cysteine-type peptidase activity.	5							X	X		Bm1_23315A, Bm1_56245A
859	Bm7493	Bma-mdt-4 is involved in regulation of transcription by RNA polymerase II			2					X	X		Bm1_08545A
860	Bm7502	Bma-unc-22 is predicted to have ATP binding activity and protein kinase activity.				20
861	Bm7519	Bm7519 has homology to Collagen alpha-5(VI) chain.			2	1	1			X	X		Bm1_07350A
862	Bm7523	Bm7523 is predicted to have zinc ion binding activity.	6							X	X		Bm1_39210
863	Bm7524	Bma-cuc-1 is predicted to have metal ion binding activity.				2				X			Bm1_23935A
864	Bm7540	Bm7540 is an ortholog of C. elegans tni-1, tni-3 and unc-27			10	6	2		X	X	X		Bm1_35060A
865	Bm7558	Bma-gdh-1 is predicted to have oxidoreductase activity.				8			X	X	X		Bm1_08210A
866	Bm7560	Bm7560 is predicted to have oxidoreductase activity.	3		2	2				X	X		Bm1_54505A
867	Bm7564	Bm7564 is an ortholog of C. elegans ZK856.7.	2	6	8	8		X	X	X	X		Bm1_07780A
868	Bm7573	Bm7573 is an integral component of the membrane.			2	1				X	X		Bm1_22910A
869	Bm7575	Bma-dpy-30 is an ortholog of C. elegans dpy-30			7	7	3			X	X		Bm1_34660A, Bm1_57070A
870	Bm7601	Bma-lpd-5 is predicted to have oxidoreductase activity, acting on NAD(P)H.			3					X	X		Bm1_41915A, Bm1_55425A
871	Bm7611	Bma-pat-3 is an ortholog of C. elegans pat-3			6	4				X	X		Bm1_20780A
872	Bm7612	Bma-ccdc-47 is an ortholog of C. elegans ccdc-47			3					X	X		Bm1_55015A
873	Bm7628	Bm7628 is an ortholog of C. elegans ZK1127.6 and tcer-1			18	6				X	X		Bm1_25740A, Bm1_25745A, Bm1_56980A
874	Bm7639	Bm7639 is an ortholog of O. volvulus Ovo-vab-10	10	10						X	X		Bm1_47935, Bm1_47930, Bm1_47940
875	Bm7648	Bma-lec-5 is predicted to have carbohydrate binding activity.	6	2	5			X	X	X	X		Bm1_46740A	LEC-5 (6)
876	Bm7650	Bm7650 is predicted to have DNA binding activity and protein heterodimerization activity			13	8	0			X	X		Bm1_02500A, Bm1_02505A
877	Bm7665	Bm7665 is predicted to have calcium ion binding activity.			5	3				X	X		Bm1_42055, Bm1_42060
878	Bm7673	Bm7673 is an ortholog of C. elegans ZK1321.4.				3				X	X		Bm1_43025
879	Bm7705	Bm7705 is an ortholog of C. elegans R02F11.4.			5				X	X	X		Bm1_56900A, Bm1_36005A
880	Bm7731	Bma-fkb-1 is an ortholog of C. elegans fkb-1.				2		X		X			Bm1_37310
881	Bm7819	Bma-col-99 is an ortholog of C. elegans col-99			5	5				X	X		Bm1_01830A
882	Bm7866	Bm7866 is predicted to have FMN binding activity and oxidoreductase activity.			6					X	X		Bm1_03800A, Bm1_03805A
883	Bm7870	Bm7870 is an ortholog of O. volvulus OVOC2249.			5	5	2			X	X		Bm1_13945A
884	Bm7873	Bm7873 is predicted to have glycogen (starch) synthase activity.			2					X	X		Bm1_53420A
885	Bm7893	Bm7893 is an ortholog of O. volvulus OVOC10443			2	5				X	X		Bm1_09125A
886	Bm7915	Bm7915 is an ortholog of O. volvulus OVOC10064			4					X	X		Bm1_17695A, Bm1_05690A, Bm1_17345A
887	Bm7929	Bm7929 is an ortholog of O. volvulus OVOC3979				7			X	X	X		Bm1_08475A
888	Bm7936	Bm7936 is involved in proteasome assembly.			5	4				X	X		Bm1_08395A
889	Bm7941	Bm7941 is an ortholog of O. volvulus OVOC7459	4		2						X		Bm1_00205A
890	Bm7980	Bma-spon-1 is predicted to have serine-type endopeptidase inhibitor activity.			10	2				X			Bm1_02305A, Bm1_20750A
891	Bm8017	Bm8017 is an ortholog of O. volvulus OVOC311				5			X	X	X		Bm1_08975A, Bm1_14005A, Bm1_27495A
892	Bm8024	Bm8024 is a structural constituent of cuticle.			5	4	1		X	X	X		Bm1_27595A
893	Bm8066	Bma-pfn-1 is an ortholog of C. elegans pfn-1	4	5	3	2		X		X	X		Bm1_21620A
894	Bm8068	Bma-pgal-1 is predicted to have catalytic activity		4
895	Bm8092	Bm8092 is predicted to have structural molecule activity			4				X	X	X		Bm1_01490A, Bm1_26260A
896	Bm8094	Bm8094 is an ortholog of O. volvulus OVOC9384.	1		6	4							Bm1_11735A
897	Bm8106	Bma-mig-6 is predicted to have peptidase activity and serine-type endopeptidase inhibitor activity.			9	2		X		X	X		Bm1_11390A, Bm1_02120A
898	Bm8157	Bm8157 is an ortholog of O. volvulus OVOC2486.	5		6	7	4			2	X		Bm1_09260A, Bm1_09260B
899	Bm8172	Bm8172 is predicted to have cysteine-type peptidase activity.		7						X	X		Bm1_02075A
900	Bm8178	Bm8178 is an ortholog of C. elegans K05F1.9, ZK354.7 and ZK688.12	5		7	2				X	X		Bm1_47035A
901	Bm8184	Bma-frm-1 is predicted to have actin binding activity and structural molecule activity			13	15			X	X	X		Bm1_17150A
902	Bm8202	Bm8202 is an ortholog of O. volvulus OVOC12398			3	1				X	X		Bm1_29115A
903	Bm829	Bm829 is an ortholog of C. elegans ttr-15, ttr-16 and ttr-17	1	4	5	3
904	Bm8311	Bm8311 is an ortholog of O. volvulus OVOC7163				5
905	Bm8320	Bm8320 is an ortholog of O. volvulus OVOC11232.	1		10	12	3			X			Bm1_19935A
906	Bm8327	Bm8327 is an ortholog of O. volvulus OVOC12449.	9	6	11	13	9
907	Bm8359	Bm8359 is predicted to have RNA binding activity and pseudouridine synthase activity.			4	5				X	X		Bm1_44720
908	Bm8361	Bma-cfim-2 is predicted to have nucleic acid binding activity.			4	4				X	X		Bm1_51470
909	Bm8362	Bm8362 is predicted to have transmembrane transporter activity	3		7	6	8			X	X	X	Bm1_35495A, A0A158Q1V9
910	Bm8364	Bm8364 is predicted to have catalytic activity.				2				X	X		Bm1_35505A
911	Bm8444	Bm8444 is a structural constituent of cuticle.				2							Bm1_01465A, Bm1_05675A
912	Bm8494	Bm8494 is an ortholog of C. elegans unc-52	18		24	41	2	X	X	X	X		Bm1_08985A, Bm1_09895A Bm1_02990A, Bm1_02995A, Bm1_11225A, Bm1_11675A
913	Bm8502	Bm8502 is an ortholog of O. volvulus OVOC12067	4			2
914	Bm8524	Bm8524 is predicted to belong to the actin family and is predicted to have ATPase activity.	2	1	3	3	0			X	X		Bm1_21725A
915	Bm8593	Bm8593 is an ortholog of O. volvulus OVOC10141.		2
916	Bm8632	Bma-hmg-1.1 is an ortholog of C. elegans hmg-1.1			9					X	X		Bm1_09445A
917	Bm8636	Bm8636 is an ortholog of O. volvulus OVOC6960.				7				X			Bm1_57470A
918	Bm8660	Bma-asp-4 is predicted to have aspartic-type endopeptidase activity	9	9	3	3		X		X	X		Bm1_14055A, Bm1_12055A
919	Bm8666	Bm8666 is an ortholog of O. volvulus OVOC9635.				5		X		X	X		Bm1_57350A, Bm1_54205A
920	Bm8673	Bm8673 is predicted to have DNA binding activity.			5					X	X		Bm1_23470A
921	Bm8696	Bm8696 is an ortholog of O. volvulus OVOC1858.		4	9	9
922	Bm8701	Bm8701 is an ortholog of O. volvulus OVOC11981.			6	5				X	X		Bm1_07160A
923	Bm8712	Bma-shp-2 is an ortholog of O. volvulus OVOC5574			9	2					X		Bm1_00650A
924	Bm8720	Bm8720 is predicted to have DNA binding activity and protein heterodimerization activity			5	2			X	X	X		Bm1_03575A, Bm1_03580A, Bm1_02795A, Bm1_02800A
925	Bm8725	Bm8725 is an ortholog of O. volvulus OVOC8936			6	3	1			X	X		Bm1_05185A, Bm1_13200A
926	Bm8862	Bm8862 is an ortholog of C. elegans T07A5.1, T07D3.4, W02B3.4, W02B3.7 and Y22D7AL.11		4									Bm1_09380A
927	Bm8873	Bm8873 is predicted to have microtubule binding activity			7				X	X	X		Bm1_07345A
928	Bm8921	Bm8921 is predicted to have DNA binding activity.			17	13				X	X		Bm1_14300A
929	Bm8924	Bm8924 is an ortholog of O. volvulus OVOC11847	9	3	3	10	2	X	X	X	X		Bm1_19875A, Bm1_23105A
930	Bm8928	Bm8928 is an ortholog of C. elegans Y12A6A.1	3	3	8	16	2	X	X	X	X	X	Bm1_13900A, A0A0I9N412	Y12A6A.1 (6)
931	Bm8950	Bm8950 is an ortholog of O. volvulus OVOC10528.	4			3	1	X		X	X		Bm1_43360, Bm1_43355
932	Bm8952	Bm8952 is an ortholog of O. volvulus OVOC10530				3				X			Bm1_43365
933	Bm8969	Bm8969 is predicted to have RNA binding activity.			4					X	X		Bm1_07480A
934	Bm9000	Bma-pdhb-1.2 is predicted to have pyruvate dehydrogenase (acetyl-transferring) activity.				5				X	X		Bm1_15220A, Bm1_16870A
935	Bm9007	Bma-mup-4 is predicted to have calcium ion binding activity.			15	21		X		X	X		Bm1_00645A, Bm1_05925A, Bm1_05930A
936	Bm9021	Bm9021 is a structural constituent of cuticle.				4			X	X	X		Bm1_13015A
937	Bm9031	Bm9031 is an ortholog of O. volvulus OVOC3632.			4		1						Bm1_06595A
938	Bm9037	Bm9037 is predicted to have serine-type endopeptidase activity and serine-type exopeptidase activity.	6		5	9		X	X	X	X		Bm1_13815A
939	Bm9044	Bm9044 is an ortholog of C. elegans ZC247.1			12	6				X	X		Bm1_25645A, Bm1_25640A, Bm1_54875A
940	Bm9051	Proteomic studies indicate that Bm9051 is affected by 20-hydroxyecdysone.	3		3	1	1			X	X		Bm1_01390A
941	Bm9052	Bm9052 is an ortholog of C. elegans ttr-15, ttr-16 and ttr-17	6	5	4	3	2
942	Bm9073	Bm9073 is an ortholog of O. volvulus OVOC12143.			7	6	4			X	X		Bm1_24600A
943	Bm9083	Bm9083 is predicted to have lactoylglutathione lyase activity and metal ion binding activity.	3	2	3	4				X	X		Bm1_18670A
944	Bm9132	Bm9132 is predicted to have oxidoreductase activity.	14	9	5	7		X	X	X	X	X	Bm1_28070A, A0A0J9Y988
945	Bm9133	Bm9133 is an ortholog of O. volvulus OVOC7262.	7	2	6	3				X	X		Bm1_00445A, Bm1_12530A
946	Bm9163	Bm9163 is an ortholog of O. volvulus OVOC4172			5	2				X	X		Bm1_31720A
947	Bm9167	Bma-ubc-13.2 is an ortholog of C. elegans ubc-13			2					X	X		Bm1_31770A
948	Bm9204	Bm9204 is an ortholog of O. volvulus OVOC1903.			4					X	X		Bm1_14555A
949	Bm9217	Bm9217 is an ortholog of O. volvulus Ovo-SNAP-29.			4					X	X		Bm1_11260A
950	Bm9218	Bm9218 is predicted to have single-stranded DNA binding activity.			4	5				X	X		Bm1_11265A
951	Bm9224	Bm9224 is an ortholog of C. elegans Y71H2AR.1.	4							X	X		Bm1_18950A
952	Bm9228	Bm9228 is predicted to have GTP binding activity, GTPase activity, and is a structural constituent of cytoskeleton			1	3				X	X	X	Bm1_30260A, Bm1_30265A, A0A0K0JYJ6
953	Bm9239	Bm9239 is an ortholog of C. elegans rpl-7A and Y73B3A.18.					3			X	X		Bm1_16165A, Bm1_16165B
954	Bm9249	Bm9249 is predicted to have RNA binding activity.				6				X	X		Bm1_31425A
955	Bm9259	Bm9259 is predicted to have GTPase activity			2					X	X		Bm1_56285A
956	Bm9329	Bm9329 is an ortholog of O. volvulus OVOC214 and OVOC232			3					X	X		Bm1_25625A
957	Bm9336	Bma-cht-1.3 is predicted to have chitin binding activity			5	6			X	X			Bm1_06755A
958	Bm9345	Bm9345 is an ortholog of O. volvulus OVOC3845.			5					X	X		Bm1_06450A
959	Bm9346	Bm9346 is an ortholog of C. elegans ttr-15, ttr-16 and ttr-17			9	2	1	X	X	X			Bm1_06445A
960	Bm9358	Bm9358 is an ortholog of O. volvulus OVOC12597, OVOC12380, OVOC12404 and OVOC12491.			7	5	6			X			Bm1_53285A, Bm1_26670A, Bm1_00775A, Bm1_17470A
961	Bm9359	Bm9359 is an ortholog of O. volvulus OVOC12487 and OVOC12587			2	1	2			X			Bm1_17475A, Bm1_26670A
962	Bm9360	RNA sequencing studies indicate that Bm9360 is affected by Ivermectin.	6	4	13	6	7						Bm1_17470A
963	Bm9363	Bm9363 is an ortholog of C. elegans F46H5.7			11		3
964	Bm9377	Bm9377 is predicted to have ATP binding activity and protein kinase activity.					2						Bm1_04210A
965	Bm9393	Bm9393 is an ortholog of C. elegans F43G9.4.			4	4				X	X		Bm1_28430A
966	Bm9426	Bma-men-1 is predicted to have NAD binding activity and malate dehydrogenase (decarboxylating) (NAD+) activity.				2				X	X		Bm1_53260A
967	Bm9446	Bma-eif-3.J is predicted to have translation initiation factor activity			10					X	X		Bm1_20495A
968	Bm9481	Bm9481 is an ortholog of O. volvulus OVOC5906, OVOC5907, OVOC12175 and OVOC12178				5				X	X		Bm1_09665A
969	Bm9502	Bma-hsp-43 is an ortholog of C. elegans hsp-43.			7	4	3			X	X		Bm1_32130, Bm1_32125
970	Bm9529	Bm9529 is an ortholog of O. volvulus OVOC3063				2				X	X		Bm1_56825A
971	Bm9537	Bma-npp-14 is an ortholog of C. elegans npp-14	3							X	X		Bm1_32670, Bm1_32660
972	Bm9558	Bma-hrpk-1.3 is predicted to have RNA binding activity.				3				X	X		Bm1_33080
973	Bm9583	Bm9583 is predicted to have protein domain specific binding activity.	1		2	3		X		X	X	X	Bm1_18190A, A0A0K0JZS7
974	Bm9628	Bm9628 is an ortholog of O. volvulus OVOC4735.	3		3					X			Bm1_38495
975	Bm9635	Bma-rsp-3.1 is predicted to have nucleic acid binding activity.			2	4				X	X		Bm1_38325
976	Bm9662	Bm9662 is an ortholog of O. volvulus OVOC4360.		6					X	X			Bm1_37650
977	Bm9680	Bma-erp-44.1 is involved in cell redox homeostasis.			5	4				X	X		Bm1_07840A
978	Bm9698	Bma-tbb-6 is predicted to have GTP binding activity, GTPase activity, and is a structural constituent of cytoskeleton				3				X	X		Bm1_07675A
979	Bm9712	Bm9712 is an ortholog of O. volvulus OVOC8233		2						X	X		Bm1_29970A
980	Bm9752	Bm9752 is an ortholog of O. volvulus OVOC6445				5				X	X		Bm1_25150A
981	Bm9762	Bm9762 is predicted to have DNA binding activity and protein heterodimerization activity			5	3	0			X	X		Bm1_20285A
982	Bm9765	Bma-gap-3 is predicted to have GTPase activator activity.	2	3						X			Bm1_20265A
983	Bm9772	Bm9772 is predicted to have RNA binding activity			2	4				X	X		Bm1_17170A
984	Bm9806	Bm9806 is predicted to have peptidyl-prolyl cis-trans isomerase activity.		4	2	5				X	X		Bm1_46745A
985	Bm9816	Bm9816 is an ortholog of O. volvulus OVOC9905	23	17	11	10		X	X	X	X		Bm1_55695A, Bm1_56305A
986	Bm9823	Bma-dpy-2 is a structural constituent of cuticle.			1	2				X	X		Bm1_47145A
987	Bm9838	Bm9838 is predicted to have catalytic activity and pyridoxal phosphate binding activity.				2
988	Bm9861	Bm9861 is predicted to have DNA binding activity			3					X	X		Bm1_18390A
989	Bm9880	Bm9880 is an ortholog of O. volvulus Ovo-cec-1.			3					X	X		Bm1_41370A, Bm1_41375A
990	Bm99	Bm99 is predicted to have cysteine-type peptidase activity.				4	1
991	Bm9909	Bma-hrp-1.1 is predicted to have nucleic acid binding activity.				4				X	X		Bm1_33945
992	WP_011256212.1	porin			18	10	10			X	X		Wbm0010, Q5GTS2
993	WP_011256353.1	OmpA family protein, peptidoglycan associated lipoprotein (PAL)			8		4		X	X	X		Wbm0152, Q5GTD1
994	WP_011256383.1	NAD-specific glutamate dehydrogenase		5						X	X		Wbm0182, Q5GTA1
995	WP_011256452.1	hypothetical protein			7	7				X	X		Wbm0253, Q5GT32
996	WP_011256548.1	molecular chaperone GroES			19	8				X	X		Wbm0349, Q5GST6
997	WP_011256549.1	molecular chaperone GroEL			23	18				X	X		Wbm0350, Q5GST5
998	WP_011256617.1	insulinase family protein			5	2			X	X	X		Wbm0419, Q5GSL7
999	WP_011256630.1	P44/Msp2 family outer membrane protein			8	6	4		X	X	X		Wbm0432, Q5GSK4
1000	WP_011256693.1	molecular chaperone DnaK			6	8			X	X	X		Wbm0495, Q5GSE1
1001	WP_011256773.1	membrane protein			3	5				X	X		Wbm0575, Q5GS61
1002	WP_011256851.1	elongation factor Tu			6					X	X		Wbm0653, Q5GRY3
1003	WP_011256904.1	cold shock domain-containing protein			5								Wbm0707, Q5GRS9
1004	WP_011256967.1	PDZ domain-containing protein			4	1				X	X		Wbm0770, Q5GRL6
1005	WP_011256984.1	orotidine-5'-phosphate decarboxylase			3					X			Wbm0787, Q5GRJ9
1006	WP_011256993.1	conjugal transfer protein TraH	6							X	X		Wbm0796, Q5GRJ0
1007	WP_041571398.1	hypothetical protein		4
1008	WP_041571460.1	phosphatidylserine decarboxylase proenzyme			2	3				X			Wbm0426, Q5GSL0
1009	WP_041571578.1	peroxiredoxin			3	2				X	X		Wbm0567, Q5GS69
1010	WP_041571591.1	ATP synthase subunit beta			6	2				X	X		Wbm0689, Q5GRU7
1011	WP_050707688.1	hypothetical protein			3		1			X	X		Wbm0603, Q5GS33
1012	WP_083750406.1	hypothetical protein			9	7	6
1013		1012	294	227	703	732	159	149	184	903	845	51	954	21
1. ES Moreno 2008: identified as Excretory Secretory Protein by Moreno, Y. and T.G. Geary, Stage- and Gender-Specific Proteomic Analysis of Brugia malayi Excretory-Secretory Products. PLOS Neglected Tropical Diseases, 2008. 2(10): p. e326.
2. ES Bennuru 2009: identified as Excretory Secretory Protein by Bennuru, S., et al., Brugia malayi Excreted/Secreted Proteins at the Host/Parasite Interface: Stage- and Gender-Specific Proteomic Profiling. PLoS Neglected Tropical Diseases, 2009. 3(4): p. e410
3. SS Bennuru 2011: identified in one of five stage specific proteomes by Bennuru, S., et al., Stage-specific proteomic expression patterns of the human filarial parasite Brugia malayi and its endosymbiont Wolbachia. Proceedings of the National Academy of Sciences, 2011. 108(23): p. 9649.
4. BDR Morris 2015: identified as in digestive tract, reproductive tract or body wall proteome Morris, C.P., et al., A Proteomic Analysis of the Body Wall, Digestive Tract, and Reproductive Tract of Brugia malayi. PLoS Neglected Tropical Diseases, 2015. 9(9): p. e0004054.
5. EV Harischandra 2018: identified as protein found in extracellular vesicle by Harischandra, H., et al., Profiling extracellular vesicle release by the filarial nematode Brugia malayi reveals sex-specific differences in cargo and a sensitivity to ivermectin. PLoS Neglected Tropical Diseases, 2018. 12(4): p. e0006438
6. C. elegans lipid raft proteome orthologs: Rao, W., R.E. Isaac, and J.N. Keen, An analysis of the Caenorhabditis elegans lipid raft proteome using geLC-MS/MS. J Proteomics, 2011. 74(2): p. 242-53.
7. C. elegans GPI-AP orthologs: Murata, D., et al., GPI-anchor synthesis is indispensable for the germline development of the nematode Caenorhabditis elegans. Molecular Biology of the Cell, 2012. 23(6): p. 982-995
Rows highlighted in yellow indicates candidate GPI-AP as matches protein from predicted GPI-APome
Wormbase ID highlighted in red indicates protein not previously identified in B. malayi proteomic studies and has synonym ID
Wormbase ID highlighted in green indicates protein not previously identified in B. malayi proteomic studies and has no synonym ID
